# Supplementary material for: Comprehensive Characterization and Validation of Chromosome-Specific Highly Polymorphic SSR Markers From Pomegranate (Punica granatum L.) cv. Tunisia Genome
Source: Front Plant Sci. 2021 Mar 16;12:645055. doi: 10.3389/fpls.2021.645055 (PMC8007985; doi:10.3389/fpls.2021.645055)
Supplement: Supplementary Table 1 — Description of 3,839 class I SSR primer pairs designed based on ‘Tunisia’ genome information. [file Table_1.XLS]

## Sheet: Sheet1
Supplementary Table S1	Description of 3839 class I SSR primer pairs designed based on 'Tunisia' genome information
Sl.No	906 highly variable class I SSRs selected	Chm_1/ID	sequence	standard	motif	type	repeat	start	end	length	entry	product	Forward primer (5'-3')	tm1	gc1	stability1	Reverse primer (5'-3')	tm2	gc2	stability2
1	HVSSRT1	154	CM018611.1	AAT	AAT	3	15	85996	86040	45	1	146	GTCCCTTGAACAGTCTGG	54.52	55.56	3.86	TCCATCGGTGCAATTAACG	56.02	47.37	3.18
2		247	CM018611.1	AT	TA	2	19	159309	159346	38	1	159	ACCAGAAGCACAAGAAACC	55.63	47.37	3.27	TCATTCAGAAACGGAGAGC	54.93	47.37	4.09
3		359	CM018611.1	AG	CT	2	18	217388	217423	36	1	160	TGAATTTAAGAGGCCGACG	55.33	47.37	5.12	TCTCAAAAGTTCTCGACTCG	55.2	45	4.18
4		511	CM018611.1	AG	CT	2	17	296843	296876	34	1	188	TTGTCTCAAATCCACACCC	54.99	47.37	4.61	ACCTGGATTTGAAAGAGCC	55.05	47.37	4.7
5		512	CM018611.1	AG	AG	2	18	297085	297120	36	1	140	GCAATGACTGACTCAATGG	54.08	47.37	3.16	CGTTTGATTTGAACTTTCCG	53.82	40	4.3
6		591	CM018611.1	AG	TC	2	17	327186	327219	34	1	119	CAGCTTGATCAAGAGCTCC	55.7	52.63	4.7	AGTCTAGGTGCAGAGAAGG	55.43	52.63	3.46
7		593	CM018611.1	AG	TC	2	17	327452	327485	34	1	151	AGATGCCAAGTCTATTCCC	53.87	47.37	3.97	TAAATAGTTCATCCGCCGG	54.77	47.37	6.13
8		637	CM018611.1	AG	TC	2	17	354464	354497	34	1	122	GACGGACCCAAGAATTTCC	55.9	52.63	3.13	GAGAAAGGAAGGAAAGGGG	54.74	52.63	4.79
9		682	CM018611.1	AT	AT	2	17	372282	372315	34	1	200	AAACTTCCTGTATGGTGGC	55.06	47.37	5.01	AGAGAGAAGAGAAGGTGGG	54.99	52.63	4.61
10		699	CM018611.1	AG	TC	2	16	377416	377447	32	1	189	TTCGTGGTCTTTTTGTCCC	55.66	47.37	4.46	GTGACAAGAGTAGCTCAGG	54.65	52.63	3.86
11		704	CM018611.1	AT	AT	2	16	380596	380627	32	1	169	TAAATTCACGGCCTTTTGC	54.58	42.11	3.68	ATTTCTTGGACCAGCAAGG	55.36	47.37	3.61
12		723	CM018611.1	AAG	TCT	3	11	384074	384106	33	1	102	TTATGTGGCCCATTATCGG	54.68	47.37	4.18	CACCTTCTGACGGTAATCG	55.47	52.63	3.34
13		744	CM018611.1	ATC	TCA	3	11	389596	389628	33	1	133	TGCGAGTCATATTGTACCG	54.84	47.37	4.02	TTGTTGCTGGTACTGATGC	55.82	47.37	3.91
14		765	CM018611.1	AG	CT	2	18	398092	398127	36	1	141	CTCCATTTGCTTCTCCTCC	55.26	52.63	4.3	TTTTGGGGAAAAAGTACGC	54.09	42.11	4.42
15	HVSSRT2	848	CM018611.1	AAG	GAA	3	14	443686	443727	42	1	200	TAATTAGCTAGCTTGCTACC	52.19	40	3.18	CTTTCCCCAAATTCCAACC	54.09	47.37	3.77
16		863	CM018611.1	AT	AT	2	16	446367	446398	32	1	156	AGTGTTGTTAGAAAACTCCG	53.5	40	4.63	AGTCGCCTCATTTACTGC	54.72	50	4.4
17		952	CM018611.1	AG	GA	2	18	489782	489817	36	1	127	TTGAATTGGAGGATCAGGC	54.82	47.37	4.85	CTCTCCACCAAATCCATCC	54.92	52.63	3.51
18		1017	CM018611.1	AG	TC	2	18	515634	515669	36	1	137	CATTCACACATGTACAACCC	54.59	45	4.11	CAAAGAGGGGAAAGGAAGG	55.05	52.63	3.46
19	HVSSRT3	1081	CM018611.1	AT	AT	2	22	541882	541925	44	1	173	AACCAACCACCATAGAACG	55.11	47.37	3.95	AATGATGATGACTCCTGGC	54.6	47.37	4.85
20		1085	CM018611.1	AAT	AAT	3	11	543649	543681	33	1	167	GTGAGATGTTGATAGGCCC	55.04	52.63	5.8	CAGCCCATGAAACATTTCC	54.62	47.37	3.13
21		1296	CM018611.1	AT	TA	2	20	634106	634145	40	1	222	GTGGGAGGAAAGGATATCC	53.95	52.63	2.59	TGCTTAACTTATTGCGTGC	54.43	42.11	5.34
22		1329	CM018611.1	AAAT	TTTA	4	8	652253	652284	32	1	149	GAATCGCATCATTTGGAGC	54.96	47.37	4.7	AGTAATGGGAAGCAACACC	55.06	47.37	4.16
23	HVSSRT4	1359	CM018611.1	AG	CT	2	22	682233	682276	44	1	187	CTCAGTTGTTGGATTCCCC	55.48	52.63	4.81	CCCCATAAGAAAGAATCCCC	55.14	50	4.81
24		1372	CM018611.1	AT	AT	2	17	685690	685723	34	1	181	ATCCGTGTTCTGATGATCG	54.81	47.37	3.69	CTGTACCAAAACCAAAGCC	54.49	47.37	4.35
25		1411	CM018611.1	AT	AT	2	16	712481	712512	32	1	135	TGAATTGCAGCTATTCCGG	55.67	47.37	5.14	ACTTCCTGGTGTTTGTTGG	55.53	47.37	3.77
26		1436	CM018611.1	AAAAGG	CTTTTC	6	6	725787	725822	36	1	188	CTCGTGAACACACCATAGG	55.35	52.63	2.57	GAGAACCAAGTCCAATCCC	55.17	52.63	3.85
27		1553	CM018611.1	AT	AT	2	16	798537	798568	32	1	202	CAGCTACTTTAGGTCAGCC	55	52.63	4.85	TAATACACACGCACAACCC	55.54	47.37	4.11
28		1566	CM018611.1	AG	AG	2	19	804943	804980	38	1	147	TTGGCAAGAAATTCCAAGC	54.44	42.11	4.01	TTGCCAGTCAATCAAATGC	54.55	42.11	3.56
29		1784	CM018611.1	AG	TC	2	19	932205	932242	38	1	164	TGATACCGGTCAGATCTCG	55.75	52.63	4.04	AACGCACTCTTAAACTCCG	55.59	47.37	4.63
30		1802	CM018611.1	AT	AT	2	18	943241	943276	36	1	132	CCACCCTCAATAAGACACC	54.86	52.63	4.16	ACGGGAAATCTATCATGGC	54.7	47.37	4.4
31		1956	CM018611.1	AT	TA	2	17	1033911	1033944	34	1	129	TCTACGATCCAATGCAACG	55.44	47.37	4.1	TTCATACGAAAAAGGCCGG	55.92	47.37	6.13
32	HVSSRT5	1970	CM018611.1	AAT	TTA	3	14	1044231	1044272	42	1	140	TTCATCAGATGCAGTGAGG	54.57	47.37	3.86	GAGAGGTGCAAGTAAGTGC	55.95	52.63	4.4
33		1971	CM018611.1	AT	AT	2	16	1044786	1044817	32	1	197	CAGTTTAGTAGTTGCACGG	53.78	47.37	4.94	AAGCTATGTGAACACGTCC	55.25	47.37	4.79
34		1978	CM018611.1	AT	TA	2	20	1056344	1056383	40	1	159	ACGACTGAATTTTAAGTGGC	54.23	40	5.01	GCCTCTTTTTCTTCTTGGC	54.58	47.37	4.52
35		2039	CM018611.1	AGG	CCT	3	12	1100958	1100993	36	1	166	ATAGAAGCAGCAGCAAAGG	55.57	47.37	3.11	TTTCTAGGGCTCTTTCTGC	54.47	47.37	4.26
36		2102	CM018611.1	AAT	AAT	3	12	1136876	1136911	36	1	127	TCTCAGAATCCAATCAACCC	54.72	45	4.11	TCGCCTTATTTTGTTCAACG	54.93	40	4.1
37		2153	CM018611.1	AAG	CTT	3	12	1164091	1164126	36	1	143	CAACGTGATATGCTACTGC	54.03	47.37	4.4	TCAGCAAATGATGGAGACC	54.85	47.37	3.85
38		2157	CM018611.1	AT	AT	2	16	1165535	1165566	32	1	140	ATAACAATGACATCGGATGC	53.85	40	3.91	ATGCTTGTTGGACATGAGG	55.47	47.37	3.86
39		2342	CM018611.1	AG	AG	2	16	1268446	1268477	32	1	126	GGTTGATTTTTCCTCGAGG	53.68	47.37	4.63	TGTAAGTCTGATTCCAATCC	52.28	40	3.01
40	HVSSRT6	2346	CM018611.1	AG	AG	2	24	1269203	1269250	48	1	202	TGTTGTTACGCGAGAAGG	55.03	50	3.46	CTCCTCTCGTCTGTTTTCC	54.97	52.63	3.13
41		2392	CM018611.1	ATAC	ATGT	4	8	1307442	1307473	32	1	134	AAAGGAGGGATTTTTGGGG	54.87	47.37	4.96	ATTCCTACCAAACAAGCCC	55.03	47.37	5.19
42	HVSSRT7	2550	CM018611.1	AG	TC	2	21	1388287	1388328	42	1	198	GACCGGAACATTGTAGTGG	55.63	52.63	4	GGGCAAGTGACTCTTTAGG	55.2	52.63	2.69
43	HVSSRT8	2714	CM018611.1	AAG	TTC	3	15	1486576	1486620	45	1	188	GGTGCATATGACAGCTAGG	55.15	52.63	3.02	TGTTGTGGGAGATATGTCC	53.81	47.37	4.02
44		2723	CM018611.1	AT	AT	2	16	1492101	1492132	32	1	178	TCAAATTAGCAACGTTGGG	53.89	42.11	4.12	AGTACTTCACGTGTCATGG	54.56	47.37	3.66
45		2772	CM018611.1	AG	GA	2	17	1513188	1513221	34	1	154	TTGTAGAGAGAGAGAGGGC	54.81	52.63	5.19	TGATCTTAGCCGTTGAAGC	55.32	47.37	3.86
46		2795	CM018611.1	AT	TA	2	16	1522210	1522241	32	1	173	TTTTACACTGCATGGTCCC	55.38	47.37	4.46	AATTTGTCCCTGAGGTTGG	54.94	47.37	3.77
47		2813	CM018611.1	AT	AT	2	16	1533214	1533245	32	1	188	ACATCAAATTGGGTTGATCG	54.25	40	3.69	GAACCCACATTCGACTCC	55.05	55.56	3.85
48		2956	CM018611.1	AT	AT	2	16	1600065	1600096	32	1	190	CACTTGTTGGAATCTTGGC	54.59	47.37	4.52	ACATGATGGCTCTCTTTCC	54.53	47.37	3.13
49		3271	CM018611.1	ACC	CAC	3	12	1823037	1823072	36	1	168	CTTATGGTGGTAGTGGACG	54.72	52.63	4.79	AATAGTAACGCAGTGGAGC	55.02	47.37	4.7
50		3413	CM018611.1	AG	CT	2	16	1908716	1908747	32	1	156	CATGCCATTACACATAGACG	54.29	45	4.18	GCCGTGATATGATATGGGG	54.97	52.63	4.96
51		3418	CM018611.1	AT	AT	2	16	1911101	1911132	32	1	153	TGTTTGATTGCTGTGATTGG	54.76	40	3.16	TCAATGATTGGTGTGGTCC	55.07	47.37	4.46
52	HVSSRT9	3461	CM018611.1	ATATAC	GTATAT	6	9	1944548	1944601	54	1	225	AAGAAATGTTCTCCTGCCG	55.51	47.37	5.69	CAAATTATCTTGCGACGCC	55.31	47.37	5.68
53	HVSSRT10	3539	CM018611.1	AG	CT	2	23	1983036	1983081	46	1	115	TCCAAATACTTCTCACGGG	54.18	47.37	5.28	AAAGTGACATTTTGCACGG	54.83	42.11	4.94
54		3555	CM018611.1	AG	TC	2	17	1986494	1986527	34	1	173	TCGTGCAAGAAAACAAACC	54.77	42.11	3.27	GTCTGAGTGCTCTTTCTGG	55.26	52.63	3.86
55	HVSSRT11	3559	CM018611.1	ATAG	CTAT	4	11	1987587	1987630	44	1	151	CGATCAGAATCTACCCATGG	55.11	50	3.66	AGGACATACTGATGAGTGG	53.2	47.37	4
56		3691	CM018611.1	AAG	AAG	3	11	2071030	2071062	33	1	122	AGTCGGAGGTCTATTGAGC	55.93	52.63	4.26	CATTTCTGGGAGCAAAAGC	54.96	47.37	3.51
57		3760	CM018611.1	AG	GA	2	16	2113600	2113631	32	1	177	ACTTCTGTGAAGTAGAGCC	53.8	47.37	4.7	ATCGTCATATTTGTGCTCG	53.31	42.11	5.03
58		3917	CM018611.1	AG	CT	2	16	2216088	2216119	32	1	213	ATCTGGCTGAAGAAGATGC	54.95	47.37	3.91	CAGCAGTCTTCTACAGTCC	54.65	52.63	3.85
59		4119	CM018611.1	AG	TC	2	16	2354200	2354231	32	1	108	AACGCTCAGTACTTCATCC	54.63	47.37	3.51	GATAACAACAAGGAGGAGGG	55.13	50	4.3
60		4121	CM018611.1	AGG	GAG	3	12	2356471	2356506	36	1	209	TCAACTGATTGCTAGCTCG	55.04	47.37	5.03	CTTTGTTGGATTGCTGTCC	54.59	47.37	4.02
61		4218	CM018611.1	AG	AG	2	17	2413086	2413119	34	1	136	CCAGCCTCTTATTACCAGC	55.04	52.63	4.85	TCTGCTACTCATTGCATCC	54.66	47.37	3.51
62	HVSSRT12	4318	CM018611.1	AG	TC	2	22	2486957	2487000	44	1	114	AATGAAGGCAAATGTGTGG	54.12	42.11	4.17	TAAGTCTAAGGGTTTGCCG	54.5	47.37	5.69
63		4366	CM018611.1	AT	AT	2	20	2522725	2522764	40	1	136	TATTGGGCTTTTATCGGGC	55.31	47.37	6.13	CTGTATTCTTTTCTGCCGC	54.52	47.37	6.53
64		4496	CM018611.1	AAT	TAT	3	11	2611460	2611492	33	1	150	AAAACATTTTCACCCACGG	54.38	42.11	4.94	GGTTCACATGATTGCTACG	54.22	47.37	3.51
65		4733	CM018611.1	AG	CT	2	16	2790296	2790327	32	1	142	TCCTCAGTTCACCTTCTCC	55.64	52.63	3.71	CATTGTACACCTTCCGACC	55.63	52.63	4.79
66		4895	CM018611.1	AG	CT	2	20	2904682	2904721	40	1	132	TCAATTTCCTTTCCCCTGC	55.34	47.37	4.85	TTAGGAAGAAGCTCGGAGG	55.83	52.63	4.3
67		5147	CM018611.1	AT	AT	2	19	3071544	3071581	38	1	127	CATGCACAAGAAGACTAGC	53.82	47.37	3.42	TTCCCAATCTAGAAGAAACC	52.15	40	3.27
68		5157	CM018611.1	AT	AT	2	16	3079332	3079363	32	1	153	TTCTCCTCCTCATAGTTGC	53.53	47.37	4.17	CTAAACCCCAAACCAATGC	54.53	47.37	3.56
69		5206	CM018611.1	AG	TC	2	18	3127292	3127327	36	1	202	CTTGAACCATACACACAGC	54.03	47.37	4.4	ACAAGATGCCTTCGTTTCC	55.82	47.37	3.13
70		5233	CM018611.1	AG	AG	2	20	3147801	3147840	40	1	130	AATACAAGGAGAATGGCGG	54.94	47.37	6.13	TCTGTCTCTCTCTCTCTCG	54.29	52.63	4.04
71		5238	CM018611.1	AG	AG	2	16	3150941	3150972	32	1	177	TCGACGGTAAGAAAATCGG	55.08	47.37	4.18	TTTCATCTCTCACGCTTCC	54.93	47.37	3.46
72	HVSSRT13	5276	CM018611.1	AAAATC	AATCAA	6	7	3169487	3169528	42	1	139	ACAAAAACACACGCTTTCC	55.07	42.11	3.13	ATTATAAGGGGCCGTTTGG	54.88	47.37	3.28
73		5483	CM018611.1	AT	AT	2	17	3332803	3332836	34	1	125	TTCAATGCTGTCAACAAGC	54.52	42.11	4.01	CGTGTAACCATTCTGAATGC	55.09	45	3.56
74		5551	CM018611.1	AG	TC	2	19	3380047	3380084	38	1	140	TTTCTTCCCTCTCTCCTCC	54.97	52.63	4.3	GCCAAAGCTTCTTCAATGG	54.96	47.37	3.16
75		5601	CM018611.1	AT	AT	2	16	3418514	3418545	32	1	106	ACGGAATGTAAGCAAGAGG	54.9	47.37	3.69	CTCCATGTTGACTGACTGG	55.23	52.63	4
76		5661	CM018611.1	AT	TA	2	16	3460100	3460131	32	1	197	TAGTTGTCGGTGTTGATGG	54.84	47.37	3.51	CCGCAATTAGGACATCTCC	55.47	52.63	3.71
77		5994	CM018611.1	AG	TC	2	18	3674814	3674849	36	1	105	ATGCATAAATGGACTCCCG	55.01	47.37	5.14	TGTTCGATGGACTTGAAGG	54.83	47.37	3.46
78		6306	CM018611.1	AT	AT	2	16	3949495	3949526	32	1	152	TATCTGCAAGTTGACACCG	55.25	47.37	4.94	ATATCCACCTCCCTCCTCC	56.78	57.89	4.3
79		6486	CM018611.1	AG	CT	2	18	4083764	4083799	36	1	130	TAGGGCTTGGGATATCTCC	54.86	52.63	3.71	GAGAGAAGTGGCAGTTAGC	55.34	52.63	3.09
80		6524	CM018611.1	AG	AG	2	16	4120097	4120128	32	1	121	ATAATTGTCCAGCAGCAGC	55.96	47.37	5.25	AGTTGGAGAAGGGAAGAGG	55.6	52.63	3.69
81	HVSSRT14	6654	CM018611.1	AT	TA	2	26	4238158	4238209	52	1	144	TATACTTTTCTGCCGCTGC	55.71	47.37	5.25	TATTGGGCTTTTATCGGGC	55.31	47.37	6.13
82		6664	CM018611.1	AT	TA	2	17	4248661	4248694	34	1	160	GCCCCCGTTTAAAAATTCC	54.93	47.37	3.01	TCCAGTGAATTTTGGGTCC	54.96	47.37	4.46
83		6759	CM018611.1	AT	TA	2	16	4322445	4322476	32	1	104	TAAAACTCTAGACCGGTGC	54.23	47.37	5.01	GAAGCTGGTTCTTGTTGC	54.32	50	4.17
84		7041	CM018611.1	AT	AT	2	19	4544197	4544234	38	1	183	ACCTGAGTCTCATTGTTGC	55.12	47.37	4.17	GAGGCACTTACTTGATCCC	54.97	52.63	3.85
85		7051	CM018611.1	AG	AG	2	16	4548920	4548951	32	1	183	AAGTGAAAGCATTCCCTCC	55.05	47.37	4.3	CTTTCCAGCGGGATATCG	55	55.56	2.92
86	HVSSRT15	7108	CM018611.1	AG	CT	2	21	4588090	4588131	42	1	171	TCAAGGTCTTCGAATGAGC	54.93	47.37	4.26	CCACATTTGTCCTCTCTCC	54.89	52.63	3.71
87		7136	CM018611.1	AG	TC	2	17	4602156	4602189	34	1	166	AAACGCGTGTTCTTTATGC	55.07	42.11	3.14	TTTTTCTTGATGGGAGGGG	54.59	47.37	4.79
88		7186	CM018611.1	AAG	GAA	3	13	4639079	4639117	39	1	172	ACGATGATGATCTTCATGGG	55	45	4	CTCTCCAATCTGGGTAAGC	54.65	52.63	3.09
89		7222	CM018611.1	AG	AG	2	18	4660837	4660872	36	1	165	CAGTATGCATCCCAACTCC	55.35	52.63	3.85	CTTGTAGGGAGAAGTTGCG	55.65	52.63	4.85
90		7230	CM018611.1	AG	GA	2	18	4671491	4671526	36	1	198	CCACCAACAAAGATGAAGC	54.59	47.37	3.86	CGTCCCATGAAGAAGAACC	55.62	52.63	3.62
91		7258	CM018611.1	AG	CT	2	16	4682425	4682456	32	1	192	AATGCCATCTTTGGTTTGG	54.08	42.11	3.28	AGCCAAGAAATGCAAATGC	55.23	42.11	3.56
92		7384	CM018611.1	AT	TA	2	17	4760487	4760520	34	1	125	ATATTGCATGTTGGAGACC	52.63	42.11	3.85	CTTCATGTAGCATTCCACG	53.91	47.37	4.94
93		7403	CM018611.1	AG	TC	2	18	4772530	4772565	36	1	186	GGGTGAAGATTTCAATATGC	52.27	40	3.14	GCATGAATTAGGAAGAGGC	53.5	47.37	4.7
94		7625	CM018611.1	AAT	TAA	3	11	4924608	4924640	33	1	163	TTGATGATACATGAAGCGC	53.57	42.11	5.92	TCCAAGATCGATATTTGTCG	52.96	40	4.35
95		7699	CM018611.1	AT	AT	2	18	4977856	4977891	36	1	164	CGGTGAACATTTCGATTGG	54.83	47.37	3.16	GAATTGTTGTGTGGTCAGC	54.94	47.37	4.26
96		7802	CM018611.1	AG	AG	2	19	5068870	5068907	38	1	111	CACAACATATGCAACTGCC	55.08	47.37	4.85	TCTCTATCTGGGTATGGCC	54.9	52.63	5.36
97		7807	CM018611.1	AG	GA	2	17	5073416	5073449	34	1	197	CAACCAGACTGAAGTGAGG	55.15	52.63	3.86	GGATTCAAGCAAGGGTTGG	56.47	52.63	3.77
98		7857	CM018611.1	AG	AG	2	17	5103544	5103577	34	1	147	AATGAGTGTCAATGGAGGC	55.16	47.37	4.7	TCTTCCTCTCCTCTGTACC	54.39	52.63	3.34
99	HVSSRT16	7976	CM018611.1	AC	TG	2	21	5207305	5207346	42	1	175	TGGATCCCCTCTTCAAACC	56.29	52.63	3.27	GGCCGGAGAGCTTAAAGC	58.19	61.11	3.51
100		7980	CM018611.1	AG	GA	2	19	5207627	5207664	38	1	113	TGGAAGTTTGTATCTCCGC	54.91	47.37	5.54	GCTCTCATTTTCCTCCTCC	54.96	52.63	4.3
101		8094	CM018611.1	AT	AT	2	16	5268338	5268369	32	1	127	AGTACTGCTGTTGTGTTCC	55.06	47.37	3.62	TTTCAGTAGAATGCCACCC	54.76	47.37	4.61
102		8181	CM018611.1	AT	AT	2	20	5339238	5339277	40	1	127	TTGTGGTCAAATCGATCCG	55.64	47.37	4.18	AAGATTGCAAAGAAGCAGC	54.57	42.11	5.25
103		8273	CM018611.1	AT	TA	2	17	5401026	5401059	34	1	177	ACATCTCCAAATTTCGGGG	55.14	47.37	5.73	GTCAAGCTGCTTCTCTCC	55.06	55.56	3.71
104		8703	CM018611.1	AG	AG	2	16	5703154	5703185	32	1	140	CAAAAGGGCCCATTTATGC	54.98	47.37	3.14	CGATTGTGGTCGAGATAGG	54.93	52.63	2.57
105	HVSSRT17	8740	CM018611.1	AAT	AAT	3	16	5723490	5723537	48	1	163	ACTCATATGCCAAAAGGGG	54.78	47.37	4.79	TTCTTAATGACACGAAGAGC	53.39	40	4.09
106		8833	CM018611.1	AGCCCG	CGGGCT	6	6	5775513	5775548	36	1	192	TCTCTCTTGCTCTCTCTCG	55.29	52.63	4.04	TATCATCTGAAGCTGCTGC	55.07	47.37	5.25
107		9050	CM018611.1	AT	AT	2	16	5956375	5956406	32	1	154	AAGCAACTCAATTGTCACC	53.78	42.11	4.02	ATGAGATCATCAACTTTCCC	52.62	40	3.97
108		9334	CM018611.1	ATAC	TATG	4	10	6140608	6140647	40	1	110	CGTTGAAACCAAACTCACC	54.88	47.37	4.02	CTGTTGAGGGGAGATTTGG	55.16	52.63	3.28
109		9370	CM018611.1	AG	TC	2	17	6152267	6152300	34	1	132	AGAAATTTTCAGTTGGCGC	54.9	42.11	6.53	ATGACAATGGCACCTTAGC	55.55	47.37	3.09
110		9436	CM018611.1	AT	TA	2	16	6204174	6204205	32	1	153	CGGAAAACATACATGAAGGG	54.37	45	3.95	CCTCACCACTAATGTCTCC	54.27	52.63	3.71
111		9615	CM018611.1	AG	GA	2	16	6311808	6311839	32	1	136	GAAGCACATGAGCAAATGG	55.07	47.37	3.16	TTAAATCAAACACTTCCCCC	53.33	40	5.4
112		9710	CM018611.1	AC	AC	2	16	6376177	6376208	32	1	116	ACAGTGATCAAGGATTCTGG	54.74	45	3.86	TTATGCAATGTGAACGTGC	54.73	42.11	5.34
113		9843	CM018611.1	AT	AT	2	16	6451187	6451218	32	1	134	TGAAATGCAAACGTCACG	54.4	44.44	4.35	AGGTTATTAGTCCCAAATGC	52.9	40	3.56
114		9880	CM018611.1	AG	CT	2	20	6479911	6479950	40	1	133	AGGAACCACCATTAACACC	54.64	47.37	4.16	AGAACAGTTTAGGGCATCG	54.9	47.37	3.84
115		9935	CM018611.1	AG	CT	2	17	6524510	6524543	34	1	120	GCAAAAGTCTCTCCTCTCC	54.92	52.63	3.71	AGAAAGAAGATGCGATCCG	55.11	47.37	4.18
116	HVSSRT18	10144	CM018611.1	AAAAAG	CTTTTT	6	10	6677070	6677129	60	1	118	GATATGTTGACCCAAAAAGC	52.8	40	3.51	AGAAAAAGCTCAATCCACC	53.1	42.11	4.61
117	HVSSRT19	10330	CM018611.1	AT	AT	2	24	6795851	6795898	48	1	161	CCCTTCAAGCCTTCTATGG	54.92	52.63	2.74	AGTTGCTTATTTCCTGCCC	55.44	47.37	5.36
118		10491	CM018611.1	AAAT	TATT	4	8	6919700	6919731	32	1	191	CAGCCAGACTACAGTTACG	55.09	52.63	3.18	TCCATTGTTTAGGCTTCGG	55.19	47.37	4.3
119		10566	CM018611.1	AT	AT	2	20	6977147	6977186	40	1	197	GTATACAAAAGCAAGGTGGC	54.95	45	5.01	ATACGATCACATTCTGCCC	54.74	47.37	5.36
120		10588	CM018611.1	AAG	GAA	3	12	6990007	6990042	36	1	146	AATCGAGCTCATATGACGC	55.3	47.37	5.19	CTTACGTGTCCCTTATGCC	55.4	52.63	4.4
121	HVSSRT20	10703	CM018611.1	AG	AG	2	21	7062833	7062874	42	1	126	AAGGATTTATGGGCAGAGG	54.14	47.37	3.69	CATCCCTCAACAAGTCTCC	54.89	52.63	3.71
122		10705	CM018611.1	AG	TC	2	17	7063446	7063479	34	1	182	CACTCTCTCACTCTCCTCC	55.56	57.89	4.3	AAGAGCACAAGGAAAGAGC	55.42	47.37	4.09
123	HVSSRT21	10781	CM018611.1	AAAAAG	AAAGAA	6	7	7109875	7109916	42	1	186	TAATGATGACATCCCCACG	54.33	47.37	4.94	AAATGAAAGGGGTTGTGGG	55.54	47.37	4.61
124		10894	CM018611.1	AT	TA	2	20	7182755	7182794	40	1	181	GAATCGTCGTAGTTACATGC	54.39	45	4.06	AACATCGGCTTAAACCTGG	55.49	47.37	4.45
125		11003	CM018611.1	AAG	TCT	3	12	7251081	7251116	36	1	170	TGTCTCTCTCACCTTGAGG	55.36	52.63	3.86	TTCTTTGGCCAATTCTCCC	55.34	47.37	4.3
126		11066	CM018611.1	AT	AT	2	16	7288084	7288115	32	1	136	CATTGTAATTGTTGTACCCC	52.11	40	4.95	CTTTCTCTTTTCGTCGTCC	53.82	47.37	4.79
127		11192	CM018611.1	AAG	TCT	3	12	7362402	7362437	36	1	174	GTGGCTGAAACAGTAACCC	56.13	52.63	4.11	TTCTTCTCGTCCTGCTCC	55.94	55.56	4.7
128	HVSSRT22	11212	CM018611.1	ATATAC	ATACAT	6	7	7365533	7365574	42	1	203	GAAAATGCGAGAGAGTTGG	54.13	47.37	3.77	TATTGCTCGTGGGTTTTCC	55.5	47.37	3.13
129		11372	CM018611.1	AG	GA	2	17	7462597	7462630	34	1	190	GGGTAAGGATAAGCTCAAGG	54.91	50	3.61	GAGAGGATGCCTTCAATCC	55.03	52.63	3.01
130	HVSSRT23	11376	CM018611.1	AG	CT	2	27	7463891	7463944	54	1	160	TTTTCATTGGGTCCTCAGC	55.37	47.37	4.26	ACCCACCAATTCATGATGG	55.09	47.37	3.51
131		11594	CM018611.1	AG	CT	2	18	7626875	7626910	36	1	227	TCTTCTTCCCCTTTCAACC	54.24	47.37	3.77	GAGAGAGAGAGAGAGAGGG	54.31	57.89	4.3
132	HVSSRT24	11595	CM018611.1	AG	CT	2	23	7626989	7627034	46	1	204	CTCTCAAAAGGAAGTGGGG	55.08	52.63	4.96	GAGAGAAACATGGAAGGGG	54.85	52.63	4.79
133		11637	CM018611.1	AG	AG	2	18	7649132	7649167	36	1	188	AATATGGAGCAGATGCAGC	55.41	47.37	5.25	CCGTCCATTTCAAAAACCC	54.88	47.37	4.11
134		11687	CM018611.1	AG	GA	2	17	7691215	7691248	34	1	115	GAGAAGCTCTGAGAGAAGC	54.74	52.63	3.86	CTGCAAAATCAGCCACCC	56.68	55.56	4.61
135	HVSSRT25	11809	CM018611.1	AAG	TTC	3	15	7779243	7779287	45	1	196	AATCTCGTTTCAACCCAGC	55.82	47.37	4.85	GAGTCTTTTGTGATGCAGC	54.73	47.37	5.25
136		11901	CM018611.1	AT	AT	2	16	7845222	7845253	32	1	104	TTAATTTGGAGGATGTGCG	53.34	42.11	5.34	CATTGCGAAGTCTGTAAACC	55.02	45	3.27
137		11997	CM018611.1	AC	CA	2	17	7930891	7930924	34	1	154	CCAAATTGTCACTATGCCC	54.02	47.37	5.36	CTGTAGGTGTATTTTCCTGC	53.71	45	4.85
138		12008	CM018611.1	AT	TA	2	17	7941046	7941079	34	1	182	AGTGCAGCTTTAGAGTTCC	54.81	47.37	3.62	CAACTAGATACGCGGATCC	55.01	52.63	3.36
139		12082	CM018611.1	AG	CT	2	20	7997182	7997221	40	1	170	TGAATGTGCTCTATTCCGG	54.67	47.37	5.14	AGCAAGAGTGTTCTATGCG	55.34	47.37	4.73
140		12187	CM018611.1	AAG	TTC	3	13	8052569	8052607	39	1	159	CAGACTTCTGACCGTTACC	54.98	52.63	2.85	TCCACTCTGGAAGAACTCC	55.64	52.63	3.85
141	HVSSRT26	12311	CM018611.1	AG	CT	2	23	8129276	8129321	46	1	181	TCCCTTTGCTTTCCTTTCC	55.26	47.37	3.13	CGGTTTAGTGGAACATTGG	54	47.37	3.16
142	HVSSRT27	12521	CM018611.1	AG	GA	2	22	8308686	8308729	44	1	119	AAGAAATGGAGCAGTACGG	54.9	47.37	4.02	ATTCTCAGATGCCAACTCG	54.99	47.37	4.18
143		12800	CM018611.1	ACAG	GTCT	4	9	8497882	8497917	36	1	111	TTGGCTCCCTCTTCAAGC	56.85	55.56	4.01	AATGAAGAATCGGGGTGC	54.97	50	5.01
144		12857	CM018611.1	AG	AG	2	19	8544682	8544719	38	1	119	TGAAGATTGTTCTAAGGGGG	54.32	45	5.4	CCATCCTCATCAGTTCACC	54.96	52.63	4.02
145		12859	CM018611.1	AG	GA	2	18	8544785	8544820	36	1	129	GGTGAACTGATGAGGATGG	54.96	52.63	3.51	ACCCCACCATTTGTTTACC	55.24	47.37	2.85
146		12968	CM018611.1	AG	AG	2	16	8604322	8604353	32	1	142	AGAACGTCTCTGAACAAGG	54.47	47.37	3.61	TATTTTTCTCCCAAACGCC	53.54	42.11	5.68
147	HVSSRT28	12969	CM018611.1	AG	AG	2	26	8604438	8604489	52	1	203	AGAGAGAGAGGTTTTGGGG	55.6	52.63	4.96	AACACAGTAACTGCTGCC	55.17	50	4.85
148		13038	CM018611.1	AG	GA	2	20	8646460	8646499	40	1	172	TTCAGAATGCTGGTGAAGG	55.09	47.37	3.46	TATATTCCACGTGTTCGGC	55.12	47.37	5.54
149	HVSSRT29	13043	CM018611.1	AG	GA	2	22	8650237	8650280	44	1	234	CCTGCAAAAAGATGTTCCG	55.01	47.37	4.3	ATGGTCTTGACAAGGTAGC	54.47	47.37	3.58
150		13154	CM018611.1	AT	AT	2	20	8718500	8718539	40	1	115	AGTGCTTTATGGATAGCCC	54.27	47.37	5.19	ACGTTCGAGACATCTAGGG	55.97	52.63	3.53
151		13165	CM018611.1	AG	AG	2	20	8729509	8729548	40	1	205	TGCAAGAGACAGTTGAGC	54.88	50	4.26	CAAAGGCCACAAGAAAAGG	54.78	47.37	3.11
152	HVSSRT30	13303	CM018611.1	AG	GA	2	28	8869688	8869743	56	1	131	TGAGACGAAAAACAGAGGG	54.76	47.37	4.3	CTATTTCGAGCTCTCAGCC	55.22	52.63	4.85
153		13440	CM018611.1	AG	CT	2	16	8976658	8976689	32	1	115	GCTTTTCCCTCTACTGAGC	55.31	52.63	4.26	CCATTATGAAGGGTCTCCG	54.74	52.63	4.63
154		13498	CM018611.1	AT	TA	2	16	9016103	9016134	32	1	187	CGGCTAGAGACTCAATTGG	55.11	52.63	3.16	CCGATAATCCTGAACCTCG	54.9	52.63	4.63
155		13543	CM018611.1	AG	AG	2	19	9050930	9050967	38	1	192	TACTTGGGTTTTTCGGAGC	55.43	47.37	4.7	AGGGACAATACGTTACTGC	54.61	47.37	4.4
156		13552	CM018611.1	AT	TA	2	16	9059177	9059208	32	1	150	CTCTATTCGGAACTGGTAGC	55.09	50	3.58	GCCGACTCAAAAACTATGC	54.83	47.37	3.14
157		13573	CM018611.1	AAG	AAG	3	12	9079952	9079987	36	1	128	TCATCATCAACAGTGACCG	54.94	47.37	4.79	CTTGTATGCTGATCTCCCC	54.73	52.63	4.81
158	HVSSRT31	13575	CM018611.1	AG	AG	2	23	9083337	9083382	46	1	135	CGAACGGCGTATAATATGC	54.33	47.37	3.14	TGGAACACGAAATTCTCCG	55.56	47.37	4.63
159		13761	CM018611.1	AG	AG	2	17	9203553	9203586	34	1	132	GGGCATCTCTTTTCAGTCC	55.58	52.63	3.85	AAAAGGAGAGATTTGGCGG	55.48	47.37	6.13
160		13803	CM018611.1	AG	TC	2	17	9222010	9222043	34	1	204	AGTGGGAATGCATAGAAGC	54.92	47.37	3.86	AGAGAGTAGAGGAGAGGGG	55.71	57.89	4.79
161		13869	CM018611.1	AG	CT	2	16	9256957	9256988	32	1	197	CTGCTTATCAGCCCCTATGG	57.51	55	2.74	GTTCGGAACCATTGGGCG	59.13	61.11	6.13
162		13897	CM018611.1	AAT	ATT	3	11	9281660	9281692	33	1	151	CTTACAAATCAAACGCCTCC	54.99	45	4.3	ACAGAGAGTTCTAAACCACC	54.32	45	4.61
163		14119	CM018611.1	AT	TA	2	16	9451218	9451249	32	1	149	CCCTTTTCCCCTTTTTAGC	53.78	47.37	3.09	ACATATCAAACCTCCGTGG	54.56	47.37	4.94
164		14131	CM018611.1	AT	TA	2	16	9456415	9456446	32	1	177	GTGCAATGCAACGATATCC	54.97	47.37	2.59	CGACACAATAGGGTTGAGG	55.32	52.63	3.86
165		14316	CM018611.1	ATAG	TAGA	4	8	9583385	9583416	32	1	179	GGCAATGTAGGATCACTCC	55.04	52.63	3.85	AATCCGAGCATACAAACCG	55.71	47.37	4.44
166		14431	CM018611.1	AC	AC	2	17	9662995	9663028	34	1	143	GACTTAACGAAAAGCAGCC	54.75	47.37	4.85	TTTTTGGTGCTCTACTATGC	53.6	40	3.14
167	HVSSRT32	14479	CM018611.1	AG	CT	2	23	9695700	9695745	46	1	242	TCGAATCATTGGATTGGGG	54.91	47.37	4.96	GCAAGAAGGTGTTGAATGG	54.59	47.37	3.16
168		14614	CM018611.1	AT	AT	2	16	9860696	9860727	32	1	158	TGATGATGACGTGGTATCG	54.53	47.37	2.92	TACGTTCACCATACCAACC	54.52	47.37	3.77
169	HVSSRT33	14758	CM018611.1	AG	CT	2	21	10012578	10012619	42	1	177	GATGTAAATGTAGGGGCCC	54.99	52.63	5.8	CTGGAGGAAGAGTTTAGCG	55.04	52.63	4.26
170		14851	CM018611.1	ATAG	GATA	4	8	10080375	10080406	32	1	206	ACTGACAGTACATTTGTGC	53.22	42.11	4.57	CATCGCTTTGGATTTCTGC	55.18	47.37	4.26
171		15159	CM018611.1	AG	AG	2	16	10316808	10316839	32	1	108	AAATGGTGGAAGTCTGTGG	54.98	47.37	4.17	TTTTCCGTTTTCCCTCTCC	55	47.37	3.71
172		15165	CM018611.1	ATAC	GTAT	4	8	10322132	10322163	32	1	151	TTGCCCTTTCCCCAAACC	57.7	55.56	3.27	GAAGCCCAACACTATGGC	55.73	55.56	4.4
173	HVSSRT34	15191	CM018611.1	AG	CT	2	28	10337568	10337623	56	1	199	TCAATTACAGCAGCCATCC	55.25	47.37	3.51	AGTGTTTAGTAGCAGCAGC	55.24	47.37	5.25
174	HVSSRT35	15301	CM018611.1	AG	GA	2	23	10425759	10425804	46	1	174	AATATATTGTGCGGACCCG	55.15	47.37	5.28	TGCAAGTTGTTCAATCTAGG	53.52	40	3.02
175		15401	CM018611.1	AG	CT	2	20	10505096	10505135	40	1	185	TCTCGTGAGTTCAAAACCC	55.07	47.37	4.11	GCTCGTGAAACCTACAGG	55.09	55.56	4
176		15479	CM018611.1	AG	TC	2	16	10572294	10572325	32	1	133	ACAGAGGAAGAGGAGTTGG	55.63	52.63	3.77	AAGATCCGATCTCTCTCCC	54.96	52.63	4.3
177	HVSSRT36	15553	CM018611.1	ATATAC	ACATAT	6	9	10612833	10612886	54	1	149	GTCTTCTCACTCTCTGCC	54.02	55.56	4.85	GCTACATCATAGTTGAAACG	52.15	40	3.6
178		15671	CM018611.1	AAAATC	TTTGAT	6	6	10678350	10678385	36	1	195	TTCCCGCTAAGTTAACAGG	54.5	47.37	4	GCACTACACAACAAAAATGC	54.35	40	3.56
179		15719	CM018611.1	AG	AG	2	19	10709300	10709337	38	1	142	CCATTTGTGTTTGCAAAAGC	55.16	40	3.51	CAGTTTCGTTCTGGAAAGG	53.95	47.37	3.11
180		15784	CM018611.1	AT	TA	2	18	10756714	10756749	36	1	224	AATGAGCCTCTAGGGACC	54.84	55.56	4.46	ATCTGCCAAATCCATGTCC	55.2	47.37	4.02
181		15996	CM018611.1	AG	TC	2	19	10911914	10911951	38	1	214	ACGAACATGTTTTGATAGGG	53.6	40	3.53	GGAACAAAATTTCCATTCGG	53.4	40	4.3
182		16067	CM018611.1	AG	TC	2	18	10977366	10977401	36	1	132	CTGAGAGCTCTTCAACACC	55.26	52.63	4.16	TACACGAAGAAGCATACCC	54.31	47.37	3.69
183	HVSSRT37	16239	CM018611.1	AG	CT	2	36	11091075	11091146	72	1	152	AGACTTCCCGAACCTATCC	55.49	52.63	2.59	GTAGAGGAAACAGAGCACG	55.38	52.63	5.34
184		16294	CM018611.1	AT	TA	2	17	11136017	11136050	34	1	173	TGAGCGATGAGAAACTTCC	54.93	47.37	3.46	TCATAGTTCGACCAAACCG	54.96	47.37	4.44
185		16295	CM018611.1	AG	CT	2	18	11136477	11136512	36	1	163	TTCATGCTGTGGTAAGCC	54.89	50	4.35	GTTAGTTACGACGGGAAGG	55.08	52.63	3.46
186		16338	CM018611.1	AT	AT	2	18	11188700	11188735	36	1	145	GACCAACGTGTGAATTTCG	55.1	47.37	3.46	ATCATGGGATCGTGTTTCG	55.4	47.37	3.46
187		16349	CM018611.1	AG	TC	2	18	11193872	11193907	36	1	109	CACTCCGTCTTCTTCACG	55.16	55.56	4.35	GTAACGCAGAAGATGAGGG	55.42	52.63	4.3
188	HVSSRT38	16359	CM018611.1	AG	AG	2	21	11200227	11200268	42	1	168	AAAGTTCATGTGGGAAACG	53.8	42.11	3.6	CTTTGTGATCATGGCATCG	54.58	47.37	3.84
189	HVSSRT39	16513	CM018611.1	AG	CT	2	23	11334519	11334564	46	1	184	CAAATCATGACCCTTTCGC	54.78	47.37	4.7	TTCCATCCGTCAACTAACC	54.5	47.37	2.85
190		17139	CM018611.1	AG	CT	2	20	11853561	11853600	40	1	150	CTTCTCACTTAGCCCTAGC	54.38	52.63	3.42	ACATTCCCCATCAATGTGG	55.09	47.37	4.17
191		17169	CM018611.1	ATAC	TATG	4	8	11875961	11875992	32	1	146	TTTCCCCATGCATTGTACG	55.88	47.37	3.67	AAACGAAGTGTTCTGAGGG	55.06	47.37	4.3
192	HVSSRT40	17182	CM018611.1	AG	GA	2	21	11884488	11884529	42	1	160	TAACAGAGCACATTGGTCC	54.79	47.37	4.46	TCCCTTTCCTCTTTCTTGC	54.67	47.37	4.01
193		17314	CM018611.1	AG	GA	2	18	11970685	11970720	36	1	161	ATTTCTCTTTGGAGTCGGG	54.47	47.37	5.14	TGAAATAGCAGCTTGGACC	55.17	47.37	4.46
194		17436	CM018611.1	AT	AT	2	18	12060350	12060385	36	1	173	ACATATATGAGGCTCCAACC	54.27	45	3.77	TCCTTTTTCTTGGCTTGGG	55.57	47.37	4.12
195		17583	CM018611.1	AC	TG	2	16	12170310	12170341	32	1	109	CTATCTCTGGAGGGTTTTCG	54.97	50	3.46	AAGGGAATAGAGTACTCACG	53.62	45	4.35
196		17626	CM018611.1	AG	CT	2	18	12207462	12207497	36	1	163	CATGCTTCCCATAAATTCCC	54.35	45	3.97	GTCGGATTAGTGATGTGGG	55.09	52.63	4.61
197	HVSSRT41	17646	CM018611.1	AG	TC	2	21	12220316	12220357	42	1	182	TCCACTTCATCTGAAAGGG	54.03	47.37	3.95	TCTCTCTTTGGTCATATGCC	54.53	45	4.4
198	HVSSRT42	17911	CM018611.1	AT	TA	2	24	12376160	12376207	48	1	181	TTAGAAATCGGCTACCTGG	53.94	47.37	4.45	ATCAATCAGCTGGTCTTCG	54.99	47.37	3.79
199		18056	CM018611.1	AG	AG	2	17	12482364	12482397	34	1	209	AAATTGATCTGGAGGAGGG	53.73	47.37	4.3	CAATTATTAACCCGTGCACC	55.04	45	5.01
200		18110	CM018611.1	AT	TA	2	16	12523282	12523313	32	1	169	TGACGAGGCTAATTCAACG	55.37	47.37	4.1	GAATTACTCCTCCAATGGGG	55.17	50	4.96
201	HVSSRT43	18115	CM018611.1	AG	AG	2	32	12527953	12528016	64	1	212	CATGTTTGTCTGCTCTTGC	55.03	47.37	4.01	TCATTTCCCAGCTGATTCC	54.82	47.37	3.01
202		18209	CM018611.1	AAG	TCT	3	11	12586871	12586903	33	1	134	TTTCACTTGGCAAGAAACC	53.99	42.11	3.27	GATTGAGAGAAAACTTGCGG	55.01	45	5.69
203		18324	CM018611.1	AG	AG	2	17	12679458	12679491	34	1	148	GTACTGGGTGGAAATGAGC	55.59	52.63	4.26	ACCTTGATGACCTCCTCC	55.09	55.56	4.3
204		18345	CM018611.1	AT	TA	2	17	12695307	12695340	34	1	146	TTGATGCCCTTACTAACGG	54.57	47.37	4.44	ATCGGTAGATCAAAACGGG	54.68	47.37	5.28
205	HVSSRT44	18349	CM018611.1	AG	TC	2	25	12697536	12697585	50	1	116	CTCTCTAACGCATTCTCCC	54.81	52.63	4.3	GGGAAGAATAGCACTCAGC	55.38	52.63	4.26
206		18385	CM018611.1	AG	AG	2	19	12728393	12728430	38	1	173	CTAGAGGCTTCTCTGTTCG	54.46	52.63	3.95	CACTGACCTGCTACTTTCC	55.24	52.63	3.13
207		18460	CM018611.1	AG	GA	2	16	12779847	12779878	32	1	154	GTAGAACTGACTACCTATGC	52.28	45	3.14	AGAATAACTTCTCTCCGCC	53.97	47.37	6.13
208		18475	CM018611.1	AAT	ATT	3	12	12793254	12793289	36	1	199	AAGTGGTAACGTACTTGCC	55.16	47.37	4.52	CGAAACAAGCAAATGAGGC	55.71	47.37	4.7
209	HVSSRT45	18478	CM018611.1	AT	AT	2	23	12795415	12795460	46	1	100	ATCACAGGTTCGGAATACC	54.25	47.37	2.73	TCATATAATGCATGGGCTCC	55.02	45	4.7
210		18993	CM018611.1	AG	AG	2	16	13190255	13190286	32	1	124	TTCTTCAGCAGATTCTGGG	54.46	47.37	4.45	ACTTTGCTCTCATTCTCCC	54.45	47.37	4.3
211		19025	CM018611.1	AT	TA	2	17	13226871	13226904	34	1	100	CTGACATCACTCGAAATAGC	53.96	45	2.97	GAATGGTAATAGGTAAGGCG	53.28	45	5.52
212	HVSSRT46	19190	CM018611.1	AG	AG	2	24	13385753	13385800	48	1	178	ATCCTGGCAAACGATTAGC	55.66	47.37	3.09	ATGAAAGGTTGTCCTGAGC	55.08	47.37	4.26
213	HVSSRT47	19202	CM018611.1	AG	AG	2	22	13397924	13397967	44	1	122	AAGCCAAGCATTCACAGG	55.52	50	4	AGCTTAGGGTTTCTGAAGC	54.77	47.37	3.86
214		19204	CM018611.1	AT	TA	2	18	13398271	13398306	36	1	133	TGCTGGGATCTTTCTATGC	54.62	47.37	3.14	CGACAAATTTACCAATTCCC	52.82	40	3.97
215	HVSSRT48	19242	CM018611.1	AG	GA	2	22	13426716	13426759	44	1	190	ATCAAGAACAATCGGGTCG	55.32	47.37	4.79	TTTTCTCCACATCCTCACG	54.83	47.37	4.35
216		19517	CM018611.1	AT	AT	2	17	13629781	13629814	34	1	155	TGATGATGTAAGCGTCACC	55.02	47.37	4.02	GAAGGGAAAACCAGAGAGG	54.77	52.63	3.69
217		19522	CM018611.1	AG	AG	2	16	13636665	13636696	32	1	137	CCTTGCTCTATCCCTTAGC	54.42	52.63	3.09	TTCAGACTTAGCCTCCTCC	55.41	52.63	4.3
218		19733	CM018611.1	ATAG	TATC	4	9	13815078	13815113	36	1	217	ACTTCCCTCTTTGTTTTCCC	55.44	45	3.97	TGATGATTTTGCCTCTCCC	54.82	47.37	4.3
219		19792	CM018611.1	AGG	TCC	3	11	13867050	13867082	33	1	129	GTTGACTGACTGTAGGTCC	54.56	52.63	4.46	GAAAAGGACTTGGAGAGGG	54.77	52.63	4.3
220	HVSSRT49	19973	CM018611.1	AG	TC	2	23	14000729	14000774	46	1	127	ACCTCAAATAGCTTTTCCCC	55.29	45	4.81	GGAGGAATCAACAATGAGC	53.73	47.37	4.26
221		20020	CM018611.1	AAT	ATT	3	12	14047018	14047053	36	1	155	TCTCTTCACACGGAAATGG	54.83	47.37	3.16	AAGGTGAATACTCCCAAGC	54.43	47.37	4.01
222		20196	CM018611.1	AAAATC	TTTGAT	6	6	14184200	14184235	36	1	103	CAAGTTAATAGTGCGTTTGG	52.91	40	3.28	AATCACATCTCACTTGTCC	52.21	42.11	4.02
223		20293	CM018611.1	AC	TG	2	16	14257863	14257894	32	1	170	GATGCTTTTATGTCTTGCCC	55.01	45	5.36	TAGATGCAACATCACTGGG	54.55	47.37	4.45
224	HVSSRT50	20374	CM018611.1	AT	TA	2	21	14306134	14306175	42	1	179	ACAGCGAATCAAGTAATGC	53.8	42.11	3.56	ACTCAACTCCCAACATCG	54.2	50	3.84
225		20416	CM018611.1	ATAG	TATC	4	8	14343819	14343850	32	1	120	GGAAGAAGTTTTTCCTAACG	52.14	40	3.18	CTCTGCCCAATAGTTTACG	53.19	47.37	3.18
226		20442	CM018611.1	ATAG	TATC	4	8	14367800	14367831	32	1	120	GGAAGAAGTTTTTCCTAACG	52.14	40	3.18	CTCTGCCCAATAGTTTACG	53.19	47.37	3.18
227	HVSSRT51	20482	CM018611.1	AG	TC	2	31	14393900	14393961	62	1	249	TATGAGCCTAAGCCAAACC	54.52	47.37	3.27	CATGATTGTGAGGCTTAGC	53.85	47.37	3.09
228		20501	CM018611.1	AT	TA	2	18	14412772	14412807	36	1	140	AGTGTGAGAATTCGACTCG	54.7	47.37	4.18	GGTGTCATTTTCATACCGG	53.77	47.37	5.28
229		20541	CM018611.1	AT	TA	2	18	14449492	14449527	36	1	189	CTCTTCCAACTGATCGTGG	55.34	52.63	4.94	CATTACATTGCCCTGATCG	53.94	47.37	3.69
230		20566	CM018611.1	AT	TA	2	17	14476321	14476354	34	1	150	TGTGTCTATGTTGATGGCG	55.33	47.37	5.69	CTCAGGGGAAGCTATTTGG	54.92	52.63	3.28
231		20654	CM018611.1	AT	TA	2	16	14548338	14548369	32	1	175	CCGCTGAATTTTCATGTCG	55.23	47.37	4.35	TTCGGTGTCATTTTCATGC	54.3	42.11	4.06
232	HVSSRT52	21118	CM018611.1	AG	TC	2	21	14897025	14897066	42	1	184	CCCTTTCTTCATCTCTCCC	54.22	52.63	4.3	AGAGATACGCAACTTTCCC	54.59	47.37	3.97
233	HVSSRT53	21221	CM018611.1	AG	GA	2	23	14981456	14981501	46	1	155	GGAGGATGACTTTTCTCCC	54.54	52.63	4.3	TTCTTCAGAGCCTCTTTCC	54.07	47.37	3.13
234	HVSSRT54	21222	CM018611.1	AT	AT	2	21	14982961	14983002	42	1	165	GTTTGAGCAGGGTAAGGG	54.89	55.56	3.95	ACACATCACTTTCAGGTGG	55.01	47.37	4.61
235		21236	CM018611.1	AAT	AAT	3	13	15002986	15003024	39	1	166	GAAGAGCAGAATGGATCCC	55.03	52.63	3.85	ACCTTGGTTCTGTAGGAGG	55.61	52.63	4.3
236	HVSSRT55	21239	CM018611.1	AAT	AAT	3	17	15003371	15003421	51	1	192	CATTGGTACCATCCAGTCG	55.4	52.63	4.18	TGCGATGAAATAGATCGGG	54.87	47.37	5.14
237		21436	CM018611.1	AT	AT	2	18	15200120	15200155	36	1	226	GTCAACATGCATAGGTTAGC	54.47	45	3.09	GCGGTTCGAAATACATTGG	54.91	47.37	3.16
238		21522	CM018611.1	AAT	ATA	3	12	15274873	15274908	36	1	204	TTGCCCCTCAAAACTATCG	55.19	47.37	2.92	AATGTCTTGGCGTGTTTCC	56.43	47.37	3.13
239		21564	CM018611.1	AT	AT	2	17	15292228	15292261	34	1	111	ATCGTCTTTTTCCCTGTGC	55.82	47.37	4.57	AACTCGTGTACTTGCATGG	55.55	47.37	3.66
240		21697	CM018611.1	AT	AT	2	17	15441168	15441201	34	1	153	AAGGTATTCACGTAAACCG	52.72	42.11	4.44	ATGATGGGAATCGAATATCG	52.74	40	2.92
241		21814	CM018611.1	AT	TA	2	16	15540557	15540588	32	1	118	TGCATCCATACACATTTGC	54.02	42.11	3.68	GGTGAATAATGGTAGGGCC	54.99	52.63	5.8
242		21896	CM018611.1	AT	TA	2	17	15587958	15587991	34	1	105	TGACTGTCCCATTATGTTCC	54.74	45	3.62	ATGGCAAATTTTCCCAACG	54.83	42.11	4.1
243		21908	CM018611.1	AAG	GAA	3	13	15591817	15591855	39	1	128	AACTTGGAAGGCTGATTGG	55.36	47.37	3.16	TATCAAGGTCGTGCATTCG	55.44	47.37	3.34
244		21991	CM018611.1	AT	TA	2	18	15661269	15661304	36	1	190	TCAGTAGTGCACAATCAGG	54.51	47.37	3.86	AGCTACCATGCTGTAAAGC	55.28	47.37	3.51
245		22035	CM018611.1	AT	AT	2	16	15701602	15701633	32	1	133	AGCAGTGCAAATTGAATGC	55.26	42.11	3.56	TCGCACAAAATATTTGGCG	55.11	42.11	5.69
246	HVSSRT56	22100	CM018611.1	AG	AG	2	24	15752820	15752867	48	1	215	CTCCAGCTAAGGCAATCC	54.75	55.56	3.01	ACTTGCATCACCAACTCC	54.8	50	3.85
247	HVSSRT57	22108	CM018611.1	AAG	GAA	3	20	15754205	15754264	60	1	182	CTCGTCCTACTCCTCTCG	55.23	61.11	4.04	CTTCTTCTTCTTCTTCGACG	53.87	45	5.12
248		22248	CM018611.1	AAT	AAT	3	13	15887373	15887411	39	1	204	CCTAAGCTCATCGAAGCC	54.91	55.56	4.35	TCGGACAACATATACGTGC	55.15	47.37	5.34
249		22295	CM018611.1	AT	TA	2	18	15925819	15925854	36	1	134	GGATTTGATTTGTTGGGGC	54.9	47.37	5.8	AGGAATGACAGTAGGGAGG	55.05	52.63	4.3
250		22455	CM018611.1	AGAGGG	GGAGAG	6	6	16073570	16073605	36	1	113	GAGAGACGACTTGAAGGC	54.8	55.56	4.35	TTGTCTTTGTCTTCCACCC	54.92	47.37	4.61
251		22479	CM018611.1	AT	AT	2	19	16092006	16092043	38	1	204	CTTTGAATTCTGCAGGTGG	54.27	47.37	4.61	AGACATGCAAGTACCTTGG	54.78	47.37	3.61
252		22492	CM018611.1	AAG	AGA	3	12	16098984	16099019	36	1	173	AGACAAAAATGCAAACGCC	55.51	42.11	5.68	TTGTCCTCAGGGAGATAGG	54.74	52.63	2.57
253		22611	CM018611.1	AG	TC	2	17	16199716	16199749	34	1	138	AACCCAAATCACAAGAGGG	54.94	47.37	4.3	TGAGGCACAATAGACTTCG	54.63	47.37	3.79
254		22641	CM018611.1	AG	GA	2	18	16227440	16227475	36	1	116	TGGAGAAGATCTGAGGAGG	54.76	52.63	4.3	CCCTTCACTTCACTCTACG	54.67	52.63	3.51
255		22787	CM018611.1	AAG	CTT	3	11	16364893	16364925	33	1	152	TTCTTCTCAACTGTCAGCG	55.2	47.37	5.18	GATAGAATCCGAGTCCTGC	54.58	52.63	4.85
256	HVSSRT58	22959	CM018611.1	AG	AG	2	21	16509171	16509212	42	1	186	GAGGCTACGGTATTAGTGC	54.91	52.63	4.4	GAGGAGAAGCAGAAATGGG	55.26	52.63	4
257	HVSSRT59	23009	CM018611.1	AG	AG	2	33	16551878	16551943	66	1	178	AGCACGCAACTATATGAGC	55.5	47.37	4.26	TCTTTGTGGGTCAACTTGG	55.23	47.37	3.61
258	HVSSRT60	23217	CM018611.1	AG	TC	2	21	16743105	16743146	42	1	151	TTCCCTTCTCCTTCACTCC	55.61	52.63	3.85	CAGAACAGATCGCCTATCG	55.33	52.63	2.92
259		23437	CM018611.1	AG	CT	2	17	16936036	16936069	34	1	115	TAATGGTTCGGTTTAGCCC	54.86	47.37	5.19	AACTCTGAGTTTGTCGAGC	55.2	47.37	5.03
260	HVSSRT61	23468	CM018611.1	AG	TC	2	24	16961322	16961369	48	1	143	CCTTCACTTCACTCTACGC	55.38	52.63	4.42	ATGGAAGATTCTGCCTTCG	54.96	47.37	3.79
261		23577	CM018611.1	AG	GA	2	19	17079264	17079301	38	1	115	TCAAAGTTGGAGATAGCGC	55.32	47.37	5.92	AATCAATTTTGTGTCCCGC	54.56	42.11	6.13
262	HVSSRT62	23642	CM018611.1	AG	CT	2	22	17126461	17126504	44	1	128	CACTCCATCCGATTATTTCC	53.56	45	3.13	ACGTATTACATGGCGATCG	55.33	47.37	3.69
263	HVSSRT63	23732	CM018611.1	AAG	TCT	3	15	17219384	17219428	45	1	131	AAATCTCTCTCCCCTCTCC	54.72	52.63	3.71	ACCTTGGCTTGCTAAACC	55.1	50	3.27
264		23748	CM018611.1	AAT	TAA	3	12	17236423	17236458	36	1	138	GTCGTTTTTCACTACGTGC	55.14	47.37	5.34	ACAACCAAATCTTGTGGGG	55.57	47.37	4.96
265		23831	CM018611.1	ATAG	ATCT	4	8	17280807	17280838	32	1	162	TTCTTGTACTTCTCTTGGC	52.16	42.11	4.52	GGTCTTTGATACTGATCTCC	52.51	45	3.71
266	HVSSRT64	23953	CM018611.1	AG	AG	2	25	17381810	17381859	50	1	214	TAGCTCGATGAAAGGAGGG	55.91	52.63	4.3	CTTTTCCCTTCTTCCTCCG	55.2	52.63	4.63
267		24072	CM018611.1	AG	CT	2	16	17518157	17518188	32	1	100	TTCGAAAAGAAGGACGACC	55.19	47.37	4.79	TTGAGGGGAACACATAACG	54.81	47.37	3.18
268		24113	CM018611.1	AG	CT	2	19	17568381	17568418	38	1	173	TAAGCACGATGACTGAACC	54.95	47.37	3.62	CGAATGTGCAATTTAGGGG	54.45	47.37	4.79
269		24254	CM018611.1	AC	TG	2	17	17713433	17713466	34	1	186	GAAACTGGAGAAATTGTGCC	55.16	45	5.01	ATTGTACATCACGCTCACC	55.32	47.37	4.02
270		24297	CM018611.1	AG	GA	2	17	17748127	17748160	34	1	153	TGACGGTTGATAAGTCACC	54.54	47.37	4.02	CACTCGGAGGATATGATGC	54.96	52.63	3.91
271		24329	CM018611.1	AT	AT	2	16	17782256	17782287	32	1	113	TCGATTCTGGGAAAGTATGC	55.25	45	3.14	TCGTAGAATCGTGAATCGC	55.29	47.37	4.58
272		24481	CM018611.1	ACTCC	CCTCA	5	7	17939656	17939690	35	1	129	TTTCCTCTGCTTCGTATCG	54.75	47.37	2.92	AGGGAGCTATTGAAAGGGG	56.04	52.63	4.79
273	HVSSRT65	24489	CM018611.1	AT	TA	2	19	17955977	17956014	38	1	108	CATAGCTGCACTGACTGG	55.14	55.56	4	AAAATGGTTGCCCAAGTCC	56.27	47.37	3.85
274		24498	CM018611.1	AG	AG	2	22	17975246	17975289	44	1	181	AGCACCCCTGATATACTCG	55.67	52.63	4.18	TCTCTTGGTTCGAAGAACC	54.45	47.37	3.62
275		24518	CM018611.1	AG	TC	2	17	17988199	17988232	34	1	129	CAACTCAACTCACTCCTCC	54.85	52.63	4.3	TACTTTGTTTTGGGCTGGG	55.59	47.37	4.45
276		24644	CM018611.1	AAAT	TTTA	4	10	18091027	18091066	40	1	130	GACCATCAGTTTCATTTTCC	52.43	40	3.13	TGACAAGTTTGTGATTCGG	53.54	42.11	4.3
277		24654	CM018611.1	AG	CT	2	19	18102358	18102395	38	1	140	CCTAGCGAAAAAGGAGAGG	55	52.63	3.69	TTTTTCCCCCTCCTTCCG	56.4	55.56	4.3
278		24746	CM018611.1	AAG	AAG	3	13	18195740	18195778	39	1	175	TAGTGTGTGGAGAAGGAGG	55.34	52.63	4.3	GCCTATCATTCCTCTTCCC	54.38	52.63	3.97
279		24794	CM018611.1	AG	CT	2	16	18249294	18249325	32	1	146	AGGTGAGGAGAAAATTGAGC	55.34	45	4.26	GTCAGTGTCGGAAATGACC	55.96	52.63	4.02
280	HVSSRT66	24872	CM018611.1	ACCCCG	GGGGTC	6	7	18354300	18354341	42	1	220	GGGACCTCCGACGATTCG	59.59	66.67	3.34	ACTGAAAGGGAAGGAGGGG	58.21	57.89	4.79
281	HVSSRT67	24925	CM018611.1	ACCCCG	GGGGTC	6	7	18396561	18396602	42	1	220	GGGACCTCCGACGATTCG	59.59	66.67	3.34	ACTGAAAGGGAAGGAGGGG	58.21	57.89	4.79
282	HVSSRT68	25115	CM018611.1	AAT	ATT	3	14	18623927	18623968	42	1	187	AGAAAGAAAAGGATGGGCG	55.48	47.37	6.13	TATTGATCGATGAACGCCC	55.18	47.37	6.13
283		25559	CM018611.1	AG	AG	2	16	19357668	19357699	32	1	165	TCTTTCTTCTTTCCCTGCG	55.13	47.37	5.18	CAACTTACCAACCGATCCC	55.6	52.63	3.85
284		25561	CM018611.1	AT	AT	2	16	19359056	19359087	32	1	145	CCCTTAAGGTCAGGTTTGG	55.06	52.63	3.28	ACGCATCATTTCACAAAGG	54.29	42.11	3.11
285	HVSSRT69	25697	CM018611.1	AG	TC	2	27	19646033	19646086	54	1	164	CTTATTTAACCGCCAACGC	55.22	47.37	4.84	CCTCCCTTACAATTCTCCG	54.67	52.63	4.63
286		25789	CM018611.1	AT	TA	2	17	19815798	19815831	34	1	178	TCAAATGAGTGGTGGAAGG	54.67	47.37	3.46	CTGCAACTCAGTGAGTACG	55.71	52.63	3.67
287	HVSSRT70	25914	CM018611.1	AG	CT	2	21	20128717	20128758	42	1	145	CCCCTTCCATCATTTTCCC	55.49	52.63	3.97	CAGGAGAATGAGCAGAACC	55.3	52.63	3.62
288		26145	CM018611.1	AG	CT	2	20	20596138	20596177	40	1	214	AGGGATTTTCCTATGCAGC	54.89	47.37	5.25	ACCCAAGAGAAAAGACAGC	55.01	47.37	4.4
289		26694	CM018611.1	AG	AG	2	17	21622976	21623009	34	1	212	CATTAACTGCTGAACCTCC	53.36	47.37	4.3	ACTCAACTAATGGCAACCC	55.06	47.37	4.11
290	HVSSRT71	26739	CM018611.1	AAG	AAG	3	18	21667171	21667224	54	1	167	TGGAATCCACTGTAACTGC	54.79	47.37	4.4	GCTGTCTCCCTCTTCTCC	56	61.11	3.71
291	HVSSRT72	26791	CM018611.1	AG	AG	2	34	21715696	21715763	68	1	174	ATTTAAGCCATACCCTCCC	53.8	47.37	4.3	TTCAACTCTTCTTCTTCTCC	52.17	40	3.71
292		26810	CM018611.1	AG	TC	2	19	21735666	21735703	38	1	116	TCCAACTCTTCTTCTTCTCC	54.01	45	3.71	CCCTAGCTGAGAGAAAACG	55.04	52.63	3.6
293	HVSSRT73	27231	CM018611.1	AG	TC	2	25	22139305	22139354	50	1	168	GATGAACAGTGAACTCAAGG	53.95	45	3.61	GAGACATCAAAGGTCCTGC	55.61	52.63	4.85
294		27582	CM018611.1	AG	GA	2	16	22489924	22489955	32	1	162	AAAGCCTTCCATATCTGGC	54.89	47.37	4.85	CTCTCTCACACACAATCCC	54.92	52.63	3.85
295		27608	CM018611.1	AT	TA	2	19	22509828	22509865	38	1	175	AGTTGAGTGATGCTTTAGGG	55.05	45	3.53	CGATTATTGTTTCGGCTCC	54.31	47.37	4.7
296		27634	CM018611.1	AT	AT	2	16	22518806	22518837	32	1	217	AAATACTTTGGGGAAGCCC	54.99	47.37	5.19	CAGATACTAGGGTTCACGC	54.82	52.63	5.34
297		27641	CM018611.1	AT	TA	2	16	22527190	22527221	32	1	108	TCGTGTTGTTAGCTAGAGC	54.68	47.37	4.09	AGCAACACTCAACTCAACC	55.66	47.37	3.77
298		27660	CM018611.1	AG	GA	2	19	22545840	22545877	38	1	135	AAAGCCTTCCATATCTGGC	54.89	47.37	4.85	TTTCTTCCCTACCCCTTCC	55.56	52.63	3.46
299		27726	CM018611.1	AT	AT	2	16	22606159	22606190	32	1	166	GAGGCATTCAAAATTGGGG	54.59	47.37	4.96	TGGGCTAATATGTGAACAGG	54.81	45	4
300		27801	CM018611.1	AG	GA	2	17	22678489	22678522	34	1	175	CCTGACCATCACTTTCTCC	54.89	52.63	3.71	CCTCTTCTTCTTCTCCAAGG	54.77	50	3.61
301	HVSSRT74	27808	CM018611.1	AG	GA	2	22	22685917	22685960	44	1	127	TGCTTTCTGAGGGAAAACC	55.3	47.37	3.27	CCTCTTCTTTTTCTCCAAGG	53.5	45	3.61
302		27860	CM018611.1	AG	CT	2	16	22735547	22735578	32	1	165	GAGCAAGTTCACTCTCTGC	55.97	52.63	4.26	AGAACCAAGAAGAAACCGG	55.02	47.37	5.28
303		27968	CM018611.1	AT	AT	2	16	22893707	22893738	32	1	115	TGTTCTTGCTGGTTTGACC	55.95	47.37	4.02	CAAAGGAATCATGGAACCG	54.06	47.37	4.44
304		28002	CM018611.1	AG	TC	2	20	22920345	22920384	40	1	180	GTGCAAAGTTCCAGTCTCC	56.15	52.63	3.71	CCTTCCCTTGTTCTATCCC	54.19	52.63	3.85
305	HVSSRT75	28483	CM018611.1	AT	TA	2	21	23637463	23637504	42	1	172	TACTGGCCTAGGGATATCG	54.71	52.63	2.92	ACTATTACTTTCGGGTCACG	54.93	45	4.35
306		28707	CM018611.1	AG	GA	2	16	23887708	23887739	32	1	145	TTTTCTGAGAGAATCCGCG	55.35	47.37	6.46	CCAACTTCTCTGCACACG	56.06	55.56	4.49
307	HVSSRT76	28736	CM018611.1	AAT	TTA	3	14	23903579	23903620	42	1	113	ACCACCAGTGTAATTATCCC	54.4	45	3.85	TCGATCTTATTCTTCGCCG	54.95	47.37	6.46
308		28839	CM018611.1	AT	TA	2	16	24075676	24075707	32	1	155	AATCCATCAGTGTTACTTCC	52.57	40	3.46	ACCATAGAGTGTTTTGGGG	54.32	47.37	4.96
309	HVSSRT77	28887	CM018611.1	AG	AG	2	21	24156524	24156565	42	1	120	CTTTGATTGGAATGGCAGC	55.03	47.37	5.25	TCTCTCTCCCTCTCTCTCC	55.75	57.89	3.71
310	HVSSRT78	29358	CM018611.1	AG	CT	2	25	24773127	24773176	50	1	228	CGATAAGGAATTTTCGGCG	54.72	47.37	6.46	TTTCCGATTTGAGAGGAGC	54.9	47.37	4.7
311		29516	CM018611.1	AG	AG	2	17	25005857	25005890	34	1	192	GACAGAGCAGAACTTGAGG	55.26	52.63	3.86	CTGAGCTTGATCCAACTCC	55.3	52.63	3.85
312		29593	CM018611.1	AT	AT	2	16	25077839	25077870	32	1	126	ATGCACCTTCTCTTTTCCC	55.05	47.37	3.97	CTTCCCCATCTTTCCATCG	55.35	52.63	3.84
313	HVSSRT79	29653	CM018611.1	AG	CT	2	30	25168958	25169017	60	1	173	AAAATTATGCCGGGAAAGC	54.29	42.11	3.51	TGGGTAATGTGGTTCTTGC	55.38	47.37	4.01
314	HVSSRT80	29680	CM018611.1	AAG	AGA	3	14	25186215	25186256	42	1	153	GAGGGAAAGTGTTGAACCC	55.72	52.63	4.11	TTTCTCAGGGACTTCCTCC	55.61	52.63	4.3
315	HVSSRT81	29980	CM018611.1	AG	TC	2	21	25708187	25708228	42	1	234	TTGTAAACCGTAGCAGAGC	55.26	47.37	4.09	TAGCGTTCAACAGAACACC	55.49	47.37	4.16
316		30509	CM018611.1	AGCCG	CGGCT	5	8	26588593	26588632	40	1	146	TGAAAATGTGTGGTGGAGG	55.3	47.37	4.3	GTCTTAAGCATTTTCCGGC	54.79	47.37	6.13
317		30516	CM018611.1	AGCCG	CGGCT	5	7	26600231	26600265	35	1	141	TGAAAATGTGTGGTGGAGG	55.3	47.37	4.3	GTCTTAAGCATTTTCCGGC	54.79	47.37	6.13
318		30697	CM018611.1	AC	CA	2	18	27153602	27153637	36	1	168	GTTCCGCAATCATTCAGC	54.6	50	4.26	ACTGAGACTATACCTCCGG	54.59	52.63	5.14
319		30700	CM018611.1	AG	CT	2	16	27154579	27154610	32	1	102	AGGATTGTTCTTAACTCAGC	52.91	40	4.26	AACCACACTTCTCCTTGC	54.72	50	4.01
320		30703	CM018611.1	AT	AT	2	16	27155107	27155138	32	1	134	ACACATGATTTCACAAGGG	53.11	42.11	3.95	GAAAGGCTTGATTCGATGG	54.17	47.37	3.51
321		30733	CM018611.1	AG	TC	2	19	27172661	27172698	38	1	115	TCTTCCTCTTCTTCTTCTCC	53.4	45	3.71	CCCTAGCTGAAAGAAAACG	53.72	47.37	3.6
322		30753	CM018611.1	AG	GA	2	16	27185497	27185528	32	1	131	AGTCGAAGGAAAACAGAGC	55.16	47.37	4.09	CTCTCAATCGAGCTCACG	55.02	55.56	4.35
323		30789	CM018611.1	AC	AC	2	16	27204865	27204896	32	1	195	GATCCCATGGCTATAGTGC	54.89	52.63	4.4	TAAGTGGTCATTTCAGGGG	54.01	47.37	4.79
324		30924	CM018611.1	AC	AC	2	16	27290701	27290732	32	1	168	CAGAACCACATCACTATTCC	53.4	45	3.01	TAGTGGGTTAGTGATGTGG	53.43	47.37	4.17
325		30935	CM018611.1	AC	CA	2	17	27295484	27295517	34	1	170	CAGAACCACATCACTATTCC	53.4	45	3.01	TAGTGGGTTAGTGATGTGG	53.43	47.37	4.17
326	HVSSRT82	30970	CM018611.1	AC	GT	2	28	27315988	27316043	56	1	221	TAAGTGGTCATTTCAGGGG	54.01	47.37	4.79	CCATGGCTATAGTGCAACC	55.74	52.63	3.77
327		31054	CM018611.1	AT	AT	2	16	27420490	27420521	32	1	159	TCGCATAAACAAATTTCGGG	54.97	40	5.14	GAAATCTCACGGTACCACC	55.33	52.63	4.61
328		31142	CM018611.1	AT	AT	2	16	27570279	27570310	32	1	186	TAGTCCAACCATCACAAGC	54.79	47.37	4.01	GGCTCGACTCATTAAGTGG	55.42	52.63	4
329		31149	CM018611.1	AC	GT	2	16	27573991	27574022	32	1	218	TATACCTCCGGAAGACTCG	55.03	52.63	4.18	GATCCCTTGGCTATAGTGC	54.81	52.63	4.4
330	HVSSRT83	31171	CM018611.1	AG	AG	2	24	27594554	27594601	48	1	154	ATTTAAGCCATACCCTCCC	53.8	47.37	4.3	TCTTCCTCTTCTTCTTCTCC	53.4	45	3.71
331		31226	CM018611.1	AT	TA	2	19	27661169	27661206	38	1	211	AATCGACGAAGACTCAAGG	54.67	47.37	3.61	ATGAGGGGAACAATTTGGG	54.98	47.37	4.12
332		31378	CM018611.1	AG	TC	2	16	27818413	27818444	32	1	110	TCTTCTTCCTCTTCTTCTCC	53.4	45	3.71	CCCTAGCTGAGAGAAAACG	55.04	52.63	3.6
333	HVSSRT84	31534	CM018611.1	AG	GA	2	25	27966832	27966881	50	1	145	AGGAAACAGAGAGAGAGGG	54.99	52.63	4.3	CTTGAAGACTCCTCGAACC	54.97	52.63	3.62
334		31551	CM018611.1	AT	AT	2	17	27979212	27979245	34	1	136	GAAAGGCTTGATTCGATGG	54.17	47.37	3.51	ACACATGATTTCACAAGGG	53.11	42.11	3.95
335		31579	CM018611.1	AG	AG	2	18	27997905	27997940	36	1	132	AGGAAACAGAGAGAGAGGG	54.99	52.63	4.3	CTTGAAGACTCCTCGAACC	54.97	52.63	3.62
336		31582	CM018611.1	AT	TA	2	19	27999794	27999831	38	1	193	AGGAAGAAAGTCGGATAAGG	54.17	45	2.69	AGGAGAACCCGATTAATAGG	53.6	45	2.57
337		31617	CM018611.1	AG	AG	2	17	28026372	28026405	34	1	118	GCTCTATCCCTACCTGAGG	55.35	57.89	3.86	TCCCTCTCCTTCTTCTTCC	54.97	52.63	3.46
338	HVSSRT85	31768	CM018611.1	AC	GT	2	21	28161032	28161073	42	1	193	ATAGAAAACAGCAGGGAGC	54.85	47.37	4.7	TTAAGTAAGCTCTCTGAGGG	53.49	45	4.3
339	HVSSRT86	32076	CM018611.1	AACCG	GCTTG	5	12	28752931	28752990	60	1	170	TTGAAATGGTTGGGTGAGG	55.27	47.37	3.86	TTCCAGCTTTCTTCCTAGC	54.47	47.37	3.42
340	HVSSRT87	32225	CM018611.1	AAG	GAA	3	20	28873530	28873589	60	1	191	AGTTCAATTGGCACAGAGG	55.39	47.37	3.69	TTTTGACCACTGCTTCTCC	55.33	47.37	3.71
341		33819	CM018611.1	AAG	AGA	3	11	31851009	31851041	33	1	180	AGCTAGGGTTTTTGTGAGG	54.67	47.37	3.86	CCGATCAGAAGTCAATCAGG	55.65	50	3.86
342		33827	CM018611.1	AAG	AGA	3	11	31861581	31861613	33	1	152	TTTTGTAAGGTGTGGGAGC	55.31	47.37	4.7	ATGACTTGACTTCTGACCG	54.55	47.37	4.79
343		34360	CM018611.1	AG	AG	2	20	32769474	32769513	40	1	127	CGAGGGGAAAGAGATTAGC	54.77	52.63	3.09	AATGAAAAAGGGATCCGGG	55.1	47.37	5.73
344		34868	CM018611.1	AAT	ATT	3	11	33672574	33672606	33	1	187	CCAAGGATCTTTCTGGTGG	55.16	52.63	4.61	GGAATATTTAACGGGGTGC	53.81	47.37	5.01
345		35245	CM018611.1	AT	AT	2	16	34386510	34386541	32	1	166	ACAGCTATCAGTTTATGTGC	53.4	40	4.57	GCAGCCCAAATTTCAAGC	55.39	50	4.01
346		35745	CM018611.1	AT	TA	2	18	34894830	34894865	36	1	207	AAAGGCATAGATATCCGCC	54.47	47.37	6.13	TTCCCTTGATGATAATTGGG	52.54	40	4.12
347	HVSSRT88	36125	CM018611.1	AG	GA	2	44	35660525	35660612	88	1	236	CTTCCAAAGACAGCAAAGC	54.92	47.37	3.51	TTGCCTAGAAGAGAGGAGG	55.08	52.63	4.3
348		36180	CM018611.1	AG	CT	2	17	35726749	35726782	34	1	120	CGTCTTTTCTCCCTCTGC	55.07	55.56	4.26	GATCCCCGAAAAATTGAGC	54.44	47.37	4.26
349		36400	CM018611.1	AT	AT	2	16	36231397	36231428	32	1	152	AAGGCAATCCCACATCGG	57.34	55.56	4.18	ATGCATGCACACTTATTTGC	55.59	40	3.68
350		36880	CM018611.1	AT	AT	2	16	37122479	37122510	32	1	124	AAAAGGGCTCTACCAATGC	55.44	47.37	3.56	CTTTTACTTGGTGAGTCGC	54.08	47.37	5.19
351		36886	CM018611.1	AG	GA	2	20	37128101	37128140	40	1	122	AAATGTCGCTTAGCTCACC	55.62	47.37	4.02	TCATAACTCCTGCTCTCCC	55.48	52.63	4.3
352		37207	CM018611.1	AG	CT	2	17	37550345	37550378	34	1	145	TAGAAAATGTTGTCGCACG	54.1	42.11	5.34	GTTTTGTCCCGAAAAACCG	55.56	47.37	4.44
353		37212	CM018611.1	AAG	TTC	3	12	37554597	37554632	36	1	121	GCGCACATTTACTCACGG	56.95	55.56	4.94	GTGATCCTGCTATTGGTCG	55.5	52.63	4.79
354	HVSSRT89	37256	CM018611.1	AG	AG	2	35	37623441	37623510	70	1	221	AGCTGCTGGTATTTGATCG	55.38	47.37	3.69	CTTATGATCTCTTGCCCGC	55.87	52.63	6.13
355	HVSSRT90	37360	CM018611.1	AG	TC	2	31	37719360	37719421	62	1	175	ATTTCGGACCTTCCTCTCC	56.11	52.63	3.71	AAGCCATACTTCTCCTTGC	54.85	47.37	4.01
356		37422	CM018611.1	AT	AT	2	18	37799093	37799128	36	1	182	TGGATTCTGTGTTCTGTGG	54.71	47.37	4.17	CGAAGCAATGAGAAGAAGC	54.54	47.37	3.86
357	HVSSRT91	37687	CM018611.1	AT	AT	2	22	38136995	38137038	44	1	182	GCTTTCTCTTGTTTAAACCC	52.66	40	4.11	TCAAAACTTAAATGCGGCC	54.58	42.11	6.13
358		37799	CM018611.1	AAT	AAT	3	12	38257680	38257715	36	1	148	TTGGCATGCATCTCTTACC	55.25	47.37	2.85	CGTGCCATCAATTAAAAGC	53.29	42.11	3.51
359	HVSSRT92	37809	CM018611.1	AG	CT	2	34	38261630	38261697	68	1	150	GTTTTCGGTCAAAAGCTCC	54.95	47.37	4.7	AAGAAAACCCAAAACAGGC	54.25	42.11	4.85
360	HVSSRT93	38473	CM018611.1	AAT	ATT	3	14	39367801	39367842	42	1	158	TTATCGACACAGTAGCAGC	54.75	47.37	5.25	TCGTAGAATCGTGAATCGC	55.29	47.37	4.58
361	HVSSRT94	38483	CM018611.1	AAG	TCT	3	26	39379646	39379723	78	1	220	ACAAACGTGTCAGGTACG	54.95	50	3.67	CTTCTTCTCATCCTGCTCC	54.67	52.63	4.7
362		38502	CM018611.1	AAG	TTC	3	12	39397632	39397667	36	1	168	TTTACCGTTTTACCCCACC	54.99	47.37	4.61	CGATTTTAGGGTTCCGACC	55.72	52.63	4.79
363	HVSSRT95	38507	CM018611.1	AT	TA	2	23	39400793	39400838	46	1	136	GGTTGAGGCATTTTTAGGC	54.63	47.37	3.93	TCGAGACATGCCATATTAGC	55.13	45	3.09
364	HVSSRT96	38702	CM018611.1	AG	CT	2	22	39574345	39574388	44	1	153	CTATTTTCCAGCCATCACG	53.87	47.37	4.35	TGATGTTTGTTTGTGTGCG	55.18	42.11	5.34
365		38772	CM018611.1	AG	TC	2	18	39613699	39613734	36	1	156	CTCCAACTTAGTCTTCTTCC	52.66	45	3.46	ATTTAAGCCATACCCTCCC	53.8	47.37	4.3
366	HVSSRT97	38838	CM018611.1	AAG	AGA	3	17	39689878	39689928	51	1	108	GGGAGAAAGAAAGAAAACGG	54.52	45	4.44	TTCCTTGTTCTTCTTCTTCC	52.73	40	3.46
367	HVSSRT98	38920	CM018611.1	AG	GA	2	27	39791473	39791526	54	1	196	AAAAGACTCGAGTTGTCCG	55.21	47.37	4.79	ATACGCGACCTCTACTGG	55.5	55.56	4
368		38972	CM018611.1	AAG	AAG	3	11	39840463	39840495	33	1	182	CAGTGAAGCAGAGTATCGG	55.15	52.63	4.18	CATCCAGATACCTACGAGC	54.28	52.63	5.03
369		39144	CM018611.1	AAG	TCT	3	13	39996201	39996239	39	1	151	TTCTTCATCTGCAGCAACC	55.81	47.37	3.77	TATCCACTCTCTGGTGTGC	56.14	52.63	4.57
370		39263	CM018611.1	AT	TA	2	17	40126526	40126559	34	1	118	GCAGATCTAGAAACCAGCC	55.38	52.63	4.85	CCTCCATACTTTTCGGAGC	55.39	52.63	4.7
371		39280	CM018611.1	AAT	TTA	3	11	40143916	40143948	33	1	161	CCAGAACAGAAGAAGAACG	53.38	47.37	3.95	TGAATTTTGATAGGAAGGGG	52.47	40	4.79
372	HVSSRT99	39316	CM018611.1	AAG	TCT	3	18	40195383	40195436	54	1	151	TCATGTCATGTGTTCTTAGC	53.34	40	3.09	CAGAAATCAAGATGGGTGC	54.04	47.37	5.01
373		39520	CM018611.1	AT	AT	2	16	40398859	40398890	32	1	107	ATGTTGCCACGAAAAATCG	55.02	42.11	3.34	TTACGATGTCTATGACCTCC	53.71	45	4.3
374		39566	CM018611.1	AATAT	TATAT	5	7	40454594	40454628	35	1	175	TCGAAGTAAAAGTGCGACG	56.04	47.37	5.12	ACCATAAAATTTGCCTTCGC	55.21	40	4.7
375		39643	CM018611.1	AT	TA	2	16	40518570	40518601	32	1	134	TGCTTGTTTGGTTAGTAACG	54.18	40	3.18	TAGAAACCCCAAGCATGC	54.86	50	4.06
376		39763	CM018611.1	AC	AC	2	16	40615874	40615905	32	1	200	TGGAGTTGGTCAAATGTCC	54.99	47.37	4.02	AAACCCAAGAAAGTTTCCG	53.68	42.11	4.3
377	HVSSRT100	40173	CM018611.1	AG	CT	2	23	41009225	41009270	46	1	139	GAGAGAGTCATCTGTTCCG	54.46	52.63	4.3	AGAGAGAAGAGAGAGAGGG	53.75	52.63	4.3
378		40306	CM018611.1	ATAC	TGTA	4	8	41139956	41139987	32	1	151	AGAAGATGAAAGATGGCCG	54.96	47.37	6.13	CAACGGATTTTGAGATCGC	54.93	47.37	4.58
379		40456	CM018611.1	AAG	TCT	3	11	41278723	41278755	33	1	176	AGATTGTTCATCACCGTCG	55.35	47.37	5.12	AAATAAGGCCTAACCCTGC	54.79	47.37	4.85
380		40532	CM018611.1	AAG	CTT	3	11	41351012	41351044	33	1	148	CACTTTCTCCTCCTTTCCG	55.24	52.63	4.3	TTCAATGGGGAAGAAGTGG	54.63	47.37	4
381	HVSSRT101	40554	CM018611.1	AG	AG	2	24	41379213	41379260	48	1	113	TTATGGGCTGAGAGAGACG	55.94	52.63	4.18	TCAGCCTTGTTTACTTCCC	54.68	47.37	3.97
382		40558	CM018611.1	AGG	TCC	3	12	41381209	41381244	36	1	128	CCTTCATACTTCCTACCCG	54.06	52.63	5.28	TGAGGAGAGTTTTGGTAGC	54.09	47.37	3.58
383	HVSSRT102	40679	CM018611.1	AG	TC	2	31	41486389	41486450	62	1	201	CACTGCCTCTCATATGTCC	54.76	52.63	4.02	CTATCGGTGCAAATAACCC	53.54	47.37	4.11
384	HVSSRT103	40813	CM018611.1	AAG	AAG	3	17	41626568	41626618	51	1	222	AACTGAGAGAGAAGTTGGC	54.42	47.37	4.52	ATTCAAACAGGTCAGAGCC	55.08	47.37	4.7
385	HVSSRT104	40828	CM018611.1	AG	GA	2	24	41650464	41650511	48	1	102	CTCTTGGATGAGCTGTAGG	54.37	52.63	3.18	AACTTCTCCTATGCACACC	54.47	47.37	4.16
386	HVSSRT105	40829	CM018611.1	AAG	GAA	3	18	41650603	41650656	54	1	172	GAGAGTTGGTGTGCATAGG	55.31	52.63	2.57	CTTGTTTTCTCGCTTGACC	54.67	47.37	4.02
387	HVSSRT106	40865	CM018611.1	AG	TC	2	22	41672768	41672811	44	1	135	GTAGCATGGAAAATGACGC	54.9	47.37	5.19	GTGGGGATTAAGATCTGCC	55.01	52.63	4.85
388	HVSSRT107	40948	CM018611.1	AG	CT	2	19	41765822	41765859	38	1	175	TTTAATTCCAACCGTGGGC	56.09	47.37	5.36	TTGGGGAAGAGAAGAAAGC	54.67	47.37	3.51
389		41011	CM018611.1	AG	AG	2	16	41825437	41825468	32	1	150	AGAGAACTTCATGGGTTGC	55.08	47.37	4.17	TATTCCTTTGGGGCTAACC	54.05	47.37	2.85
390		41081	CM018611.1	AG	CT	2	17	41865304	41865337	34	1	165	CATCTTCTTCCTCCTCTGC	54.67	52.63	4.26	TCCAATCTTTCCAACTGGG	54.63	47.37	4.45
391		41248	CM018611.1	AAT	AAT	3	15	41995546	41995590	45	1	150	ATCAAGATAAGTCCGTGCC	54.67	47.37	5.01	TATCCGGACCTTAAGTGGG	55.48	52.63	4.61
392		41515	CM018611.1	AT	AT	2	18	42196022	42196057	36	1	193	CATAGTTTGAATCCGGTGG	53.45	47.37	4.61	CTCTCTTAGTCTTTCATCCG	52.61	45	4.18
393	HVSSRT108	41542	CM018611.1	ACCTCC	CCACCT	6	8	42223812	42223859	48	1	100	CTTTGAGAGGCCCTAAACC	55.17	52.63	3.27	GCAGTTAAGGAAGTGGAGG	55.2	52.63	4.3
394	HVSSRT109	41662	CM018611.1	AG	GA	2	32	42323402	42323465	64	1	176	TGTGATCATCTTGTTGCCC	55.48	47.37	5.36	ATCACTAACAACACCCACC	54.68	47.37	4.61
395		41769	CM018611.1	AG	AG	2	19	42419996	42420033	38	1	183	ACCGTAAGATTGACATGGG	54.56	47.37	4	TAGAAAACGGATCCCTCCC	55.79	52.63	4.3
396		41863	CM018611.1	AG	AG	2	18	42488596	42488631	36	1	101	GAAAAAGAAAACGTGGGGG	54.81	47.37	5.4	ACCACAAAGGCTATTGTCG	55.52	47.37	4.35
397	HVSSRT110	41903	CM018611.1	AC	AC	2	41	42517700	42517781	82	1	256	GGAGGAAAAGCTGTACACG	55.96	52.63	4.49	GATCTATCGGTCGGTTTCC	54.91	52.63	3.13
398	HVSSRT111	41921	CM018611.1	AG	GA	2	21	42524658	42524699	42	1	169	GAAGTCGTAGTCATGCTCC	55.16	52.63	4.7	CCTAGCGTATATTTCCCCC	54.18	52.63	5.4
399	HVSSRT112	42003	CM018611.1	AAT	ATA	3	16	42590099	42590146	48	1	210	AAAGAGAGAGAGAGGAGGC	55.1	52.63	4.7	ATTTTCCGGTGGAATCTCG	55.29	47.37	4.04
400		42055	CM018611.1	AG	TC	2	17	42641401	42641434	34	1	163	CTCAAGAAGCTGAGTGTGG	55.56	52.63	4.17	AAATGTCTGAGAGCTGTCG	54.96	47.37	4.35
401		42222	CM018611.1	AAT	AAT	3	12	42776765	42776800	36	1	164	CTCTGTGCATGGGTATCG	54.91	55.56	2.92	ATGTTTGATTTGGGAGTGC	53.81	42.11	4.4
402		42280	CM018611.1	AT	AT	2	19	42812648	42812685	38	1	126	AATAGTCTCGTCAACGTGC	55.4	47.37	5.34	AACATATGAGGCAACGAGG	54.97	47.37	4.63
403		42334	CM018611.1	AG	TC	2	16	42845796	42845827	32	1	129	TAGCTCTTCTTCCTCCTCC	54.77	52.63	4.3	ACATGTCTTTTGCAAACGG	54.83	42.11	4.44
404	HVSSRT113	42382	CM018611.1	AG	GA	2	30	42876752	42876811	60	1	249	TTTCTCGTGCATCTTGTCC	55.55	47.37	4.02	TACGAAATGAGTTCCACCG	54.96	47.37	4.94
405	HVSSRT114	42388	CM018611.1	AT	TA	2	24	42885771	42885818	48	1	188	GCATGGTTCAACTTGTTGG	55.2	47.37	3.77	AGAAACGAAGTGTTCTGGG	55.06	47.37	4.45
406		42644	CM018611.1	AG	TC	2	19	43066524	43066561	38	1	118	AACTGGAGAAAATACGGGC	55.18	47.37	6.13	TTAAACGGGTAATTTGCGG	53.99	42.11	5.69
407		42698	CM018611.1	AT	AT	2	17	43102045	43102078	34	1	116	GTCATTGCATCATGATCACG	55.24	45	4.35	GGAGTCCGAATTCCATCG	54.93	55.56	3.84
408	HVSSRT115	42728	CM018611.1	AG	AG	2	24	43121668	43121715	48	1	161	ACAGTTTGAGAAAGGCAGG	55.32	47.37	4.85	AAGTGTGAAAATGTGCTGC	54.82	42.11	5.25
409	HVSSRT116	42756	CM018611.1	AAT	TAT	3	14	43155786	43155827	42	1	106	GGATTCGACTTTTGGTTGG	54.3	47.37	3.77	ATAGTACTAGGAGCAGTAGC	52.79	45	3.58
410		42758	CM018611.1	ATAG	ATCT	4	9	43155947	43155982	36	1	216	AGCTCAAATAAGAGTTCTCC	52.3	40	3.71	AAAATCCACCCACTCTCC	53.64	50	3.71
411		42793	CM018611.1	AG	CT	2	19	43200034	43200071	38	1	195	AAGAAGAGGAAGAGGTTGC	54.38	47.37	4.17	GATATCGAGGAGAGCAACC	54.58	52.63	3.77
412	HVSSRT117	42986	CM018611.1	AG	AG	2	24	43345410	43345457	48	1	193	CTCACATCATCGTCTTCCC	55.11	52.63	3.97	CCCAGAGAGAAGAAGAAGG	53.86	52.63	3.46
413		43113	CM018611.1	AAT	AAT	3	12	43431208	43431243	36	1	133	AATGGAAGGATATCTGGCC	53.9	47.37	5.36	TTCCTCTGTCGCTAAATCG	54.75	47.37	3.34
414	HVSSRT118	43265	CM018611.1	AG	GA	2	25	43555995	43556044	50	1	172	GGAGAATCGAGGATGGGG	56.14	61.11	4.96	CACGTTTCTCTTCTCTCCC	54.97	52.63	4.3
415		43584	CM018611.1	AG	AG	2	17	43781001	43781034	34	1	105	CCCGTACTTCATTGTTTGC	54.72	47.37	3.68	TCTCTCTCTTGGAGGAAGC	55.43	52.63	3.86
416		43738	CM018611.1	AG	CT	2	18	43888947	43888982	36	1	152	GTTTGAATCGAATGGCTGC	55.49	47.37	5.25	AACAGCAGAAAGAGAACGG	55.47	47.37	4.44
417		43768	CM018611.1	ATG	CTA	3	12	43905770	43905805	36	1	139	GTGCTTTACTTCGATGTGC	54.86	47.37	4.57	GGAATTCTGCCCATAATGC	54.16	47.37	3.56
418		43909	CM018611.1	AT	TA	2	17	43990211	43990244	34	1	116	GTGAAAAGAAAATCGAGTGG	52.83	40	4	TACATGGGGTCTAACAACG	54.2	47.37	4.1
419		44168	CM018611.1	AG	GA	2	18	44165765	44165800	36	1	144	TGTGAGAGATGAAACGAGC	54.97	47.37	5.03	TATTTCTCTCCTCGACCCC	55.18	52.63	4.95
420	HVSSRT119	44228	CM018611.1	ATAC	ACAT	4	13	44214321	44214372	52	1	129	TATTATAGGCAGGAGGGGG	54.51	52.63	5.4	AGCTTTTTCCTTTGCTTGC	55.08	42.11	4.01
421		44247	CM018611.1	AG	TC	2	18	44220480	44220515	36	1	186	ACTAATTTCTTCCCCTGCC	54.39	47.37	4.85	TGGGGGATTGTATTTCACG	54.85	47.37	4.35
422		44354	CM018611.1	AT	TA	2	16	44302752	44302783	32	1	110	TGTATTATCCCGTACAACGC	55.38	45	4.84	TGACCAACAACATTGACGG	56.06	47.37	4.79
423		44487	CM018611.1	AT	TA	2	16	44380366	44380397	32	1	146	GCAACATGAAAGAGTTCCG	54.74	47.37	4.3	TTGCCAAAAGAGTACAACC	53.38	42.11	3.77
424	HVSSRT120	44498	CM018611.1	AAG	CTT	3	16	44389351	44389398	48	1	142	TCTGCTTCTTCTGCTTTGG	55.42	47.37	3.28	AAAGCAAGAAAGGGATGGG	55.33	47.37	4
425	HVSSRT121	44499	CM018611.1	AAG	CTT	3	24	44389532	44389603	72	1	217	CACTTTTGGTTAGGCATGC	54.97	47.37	4.06	AGCTTAGAGAGAGAGCTGG	55.21	52.63	4.85
426	HVSSRT122	44657	CM018611.1	AG	CT	2	35	44567199	44567268	70	1	124	CAGGATCGACAACATACCG	55.54	52.63	4.02	AGGCCTGAGATGAGAAAGG	56.09	52.63	3.11
427		44733	CM018611.1	AG	AG	2	20	44652294	44652333	40	1	220	GTCGTCATATGCGTGTCC	55.71	55.56	4.02	GTATGTTGACGAAGGGAGG	55.02	52.63	4.3
428	HVSSRT123	44901	CM018611.1	AAT	AAT	3	16	44775561	44775608	48	1	237	GAAGTAGGGGTGATTTTAGC	53.37	45	3.09	AAAGGCTATCAAAACCCCC	54.99	47.37	5.4
429		44910	CM018611.1	AG	AG	2	17	44781220	44781253	34	1	142	CAATAACCCAGAAGCCTGC	56.27	52.63	4.85	TAACGCCTCATCATCATCC	54.44	47.37	3.51
430		44998	CM018611.1	AG	GA	2	17	44878637	44878670	34	1	159	GAACAACAAATTCCCAGCC	54.87	47.37	4.85	TCATCCGACATTTGGATCG	55.1	47.37	3.69
431		45026	CM018611.1	AAT	AAT	3	12	44897890	44897925	36	1	159	GCAGGAAATTACATGCTCC	54.13	47.37	4.7	GGCTATGTTCATTGTCTTGC	55.04	45	4.01
432		45065	CM018611.1	AAT	AAT	3	12	44931156	44931191	36	1	159	GCAGGAAATTACATGCTCC	54.13	47.37	4.7	GGCTATGTTCATTGTCTTGC	55.04	45	4.01
433		45234	CM018611.1	AT	AT	2	16	45041686	45041717	32	1	167	CTATCGATTCTGGACTCCC	53.85	52.63	4.3	ATTGCATTTCTCTCCTCCG	54.96	47.37	4.63
434	HVSSRT124	45284	CM018611.1	AG	TC	2	23	45069134	45069179	46	1	219	TTGTGCAATCTGTTTCTGC	54.52	42.11	4.26	TTACGAGTGACGAAGAAGC	55.03	47.37	3.86
435		45308	CM018611.1	AAT	TTA	3	11	45093540	45093572	33	1	142	CTTTAGGTCCTCAATCTTGG	52.98	45	3.61	AAACTCAAATCACGATGGG	53.25	42.11	4
436		45399	CM018611.1	AAT	ATA	3	11	45153342	45153374	33	1	148	AAGGCCATTGAGTTTCTGG	55.36	47.37	3.86	CAAACCCAAATAATGCCCG	55.03	47.37	6.13
437		45474	CM018611.1	AT	AT	2	16	45203066	45203097	32	1	190	ACTAGGATCAGTGTCTAGGG	54.75	50	3.53	TTTGTACCATCATGTAGCG	52.78	42.11	4.26
438	HVSSRT125	45476	CM018611.1	AT	AT	2	29	45203898	45203955	58	1	100	CGACCAATGCAATTTACCC	54.76	47.37	3.69	GCATGGTTTGAGCTTATCC	54.13	47.37	2.59
439	HVSSRT126	45548	CM018611.1	AG	GA	2	21	45253827	45253868	42	1	188	AGCAGTTTGTTTGGTTTGC	55.33	42.11	3.68	AGTGGAGGGAAAATTCTGC	55.05	47.37	4.26
440		45554	CM018611.1	AT	AT	2	16	45260632	45260663	32	1	203	GAGTGAGAAGCAACCTCG	55.11	55.56	4.63	ATTCATTTTTCCCTCCCGG	55.1	47.37	5.73
441		45834	CM018611.1	AT	TA	2	16	45441204	45441235	32	1	135	GCCATTTTGTCCACATAGC	54.74	47.37	2.97	TTATAACGCGGCAGTATGG	55.19	47.37	2.74
442	HVSSRT127	45979	CM018611.1	AAG	AAG	3	24	45531356	45531427	72	1	170	TACTTCCCTTATAACCCCG	52.85	47.37	5.73	TTGGGTCGTCAAATTAGGG	54.77	47.37	3.53
443		45991	CM018611.1	AG	GA	2	19	45540477	45540514	38	1	128	GATGATGACATGAGTGGGG	55.03	52.63	4.96	ACATAACGTATCCAGCACG	55.14	47.37	5.34
444		46012	CM018611.1	AACACT	TTGTGA	6	6	45552146	45552181	36	1	117	ACAATGCGTTTGTTTTCGG	55.56	42.11	4.3	AAAAATCAAACTGGTGGGC	54.33	42.11	5.36
445		46025	CM018611.1	AT	AT	2	16	45567653	45567684	32	1	162	ACTTGCGAATATCCATGGG	55.01	47.37	4	AATTTTTGAAAGCGTGCGG	55.92	42.11	5.69
446		46085	CM018611.1	AAT	TAA	3	12	45600940	45600975	36	1	162	AAAGAGCACACTTCACACC	55.66	47.37	4.16	TCTGTGAGAACAGCATTGG	55.12	47.37	3.16
447		46097	CM018611.1	AG	CT	2	18	45609712	45609747	36	1	115	AAACTGCCAAAAACCATCG	54.8	42.11	3.84	CGATGAGGATTTCAGCAGG	55.79	52.63	4.85
448		46269	CM018611.1	AG	CT	2	19	45760447	45760484	38	1	131	AAGGAGAAGAAAAAGGGGC	54.94	47.37	5.8	GCTAAATTACTGGCTTGCG	54.9	47.37	4.85
449		46273	CM018611.1	AG	AG	2	17	45760881	45760914	34	1	129	TCTGTCATTGAAGAGTCCG	54.24	47.37	4.79	ACAAAGATGCCTCCTTTCC	55.05	47.37	3.13
450		46417	CM018611.1	ATGAC	CATGA	5	7	45860350	45860384	35	1	196	ACAGCAATAAACTCTCGGG	54.9	47.37	5.14	CCGTTACATTTTGACTGGC	54.72	47.37	4.85
451		46455	CM018611.1	AG	CT	2	19	45887540	45887577	38	1	132	CTTACAGCTAAGTGGCCG	55.17	55.56	6.13	AGAGAAAGGGAGTGGTAGG	54.97	52.63	3.18
452		46523	CM018611.1	AT	AT	2	16	45938147	45938178	32	1	100	TCTTCACTCATCATAGGCC	53.6	47.37	5.19	GTATGCATGCACTTGTGC	54.92	50	4.57
453		46540	CM018611.1	AT	TA	2	17	45953566	45953599	34	1	196	TTAGCCATTTCCTTTTCGC	53.96	42.11	4.7	CTGTTGATGAAGGGAGGC	54.99	55.56	4.7
454	HVSSRT128	46603	CM018611.1	AG	GA	2	23	46009292	46009337	46	1	176	AGTTTAGGCTTTGACCAGG	54.67	47.37	4.45	TGAATCCTTCGCTTTCAGG	55.21	47.37	3.86
455		46819	CM018611.1	AAT	TAT	3	12	46157906	46157941	36	1	144	TGCTCTTTGTCTTACTAGGC	54.8	45	3.93	TCCCAATAAATGACTCGTCG	55.29	45	5.12
456		47152	CM018611.1	AG	GA	2	17	46395286	46395319	34	1	129	ATTGCTCCTCTGTTTCTGC	55.49	47.37	4.26	GTTGCTGTTCTTGTTACGC	55.39	47.37	4.42
457		47238	CM018611.1	AG	AG	2	16	46462493	46462524	32	1	200	ATTGCCATGTGACTGTAGG	54.85	47.37	3.18	AGACTCTCTTCCGCTATGG	55.62	52.63	2.74
458		47363	CM018611.1	AT	TA	2	16	46548744	46548775	32	1	123	ATACGAAGTTGTTGCATGC	54.41	42.11	4.06	AGTATATTGACTCGGCTCG	53.91	47.37	5.03
459	HVSSRT129	47396	CM018611.1	AAAATC	AATCAA	6	7	46573781	46573822	42	1	149	CATCTCATTTGTCCTTTTCC	52.12	40	3.13	AGGTTAAGGTTGTGTTTGG	52.93	42.11	3.28
460	HVSSRT130	47478	CM018611.1	AG	TC	2	24	46632166	46632213	48	1	216	ATAGGGAAGCAAAAGGAGC	54.81	47.37	4.7	AATACAGAAGCAGCAGACG	55.34	47.37	4.18
461		47511	CM018611.1	AAAT	AATA	4	8	46658293	46658324	32	1	184	TGCTCTTTTATGGCTACCC	54.52	47.37	3.69	CTTTTGGCGCTATTGAAGG	54.78	47.37	3.46
462		47562	CM018611.1	AG	TC	2	20	46702397	46702436	40	1	196	GATTTGTTTCGACCGATCC	54.23	47.37	3.36	GTTGTAGGCTGGTTACAGG	55.22	52.63	4
463		47574	CM018611.1	AAAAC	TTTTG	5	8	46714576	46714615	40	1	183	TCGATTGGGGAGAAAAACC	55.08	47.37	3.27	TCCCTCTCTCTCTCTCTGG	56.06	57.89	3.86
464		47580	CM018611.1	AT	AT	2	18	46719692	46719727	36	1	100	GTTGATTTCGGAAGTCTTCC	54.33	45	3.46	GTTATGGGACTACTAGGGC	53.7	52.63	5.19
465		47638	CM018611.1	AT	AT	2	16	46775390	46775421	32	1	120	CTCCCAAGATTCGCATACG	55.91	52.63	3.06	AGATTTCTGGGAGAGGTGG	55.68	52.63	4.61
466	HVSSRT131	47647	CM018611.1	AAG	CTT	3	16	46780182	46780229	48	1	135	GTATCTCGTCATCCCATGC	55.27	52.63	4.06	TGAAGAGGGTTTGCATAGC	55.17	47.37	2.97
467		47690	CM018611.1	AAT	AAT	3	12	46823299	46823334	36	1	147	AACTCAAAGCCTCTTCAGG	54.69	47.37	3.86	TCATGTTTGCTGCTCATGG	56.19	47.37	3.66
468	HVSSRT132	47856	CM018611.1	AAG	TTC	3	16	46949044	46949091	48	1	154	CTTTTGAATGTTCCCACCC	54.13	47.37	4.61	TAGAATAGAGCATCACCCG	53.43	47.37	5.28
469	HVSSRT133	47950	CM018611.1	AG	AG	2	22	47019650	47019693	44	1	133	AATAAAATGGCGGGAGAGG	54.9	47.37	3.69	CAAGGTCTCCATCAGTTGC	55.91	52.63	4.17
470	HVSSRT134	47954	CM018611.1	AG	TC	2	24	47020043	47020090	48	1	208	AACACAACGCAAAAAGACC	55.07	42.11	3.85	CTAGGAGAGATGTGCAAGC	55.1	52.63	4.01
471		47990	CM018611.1	AT	AT	2	16	47041726	47041757	32	1	158	GCTAGGCATGTTGTTTGG	54.04	50	3.28	ATTTGTCCTTCGTTTACCC	52.83	42.11	3.69
472		48347	CM018611.1	AAT	TAT	3	11	47331963	47331995	33	1	132	TTCCCCAAGAAGCATATCC	54.16	47.37	2.59	AAGTCAAGAGGAAGGACCC	55.92	52.63	4.46
473		48369	CM018611.1	AG	GA	2	16	47346157	47346188	32	1	117	GAAATGGGTCAGATCTCCG	55.08	52.63	4.63	TTCTTCTTCGTCCTTTCCC	54.41	47.37	3.97
474		48446	CM018611.1	AT	AT	2	19	47409429	47409466	38	1	165	TCGCCCTCTATTTCAATGG	54.63	47.37	3.16	TATGGAGCCGTAACAAAGC	55.3	47.37	3.51
475		48483	CM018611.1	AT	AT	2	17	47428895	47428928	34	1	157	CTTCTTTGTTGCAGCAGC	55.06	50	5.25	GCATATATGTGTGTGTGCG	54.71	47.37	5.34
476		48495	CM018611.1	AG	GA	2	16	47436354	47436385	32	1	149	AGGTTAGAGAGAGAAAGGGG	55.24	50	4.79	CCGCAGATTTTAACAACCG	55.14	47.37	4.44
477		48534	CM018611.1	AAG	AAG	3	12	47467606	47467641	36	1	152	AAACATTAGCTGTCTGTGC	53.59	42.11	4.57	CTTCCCTTCAAGCAGAGG	54.58	55.56	3.69
478		48596	CM018611.1	AG	CT	2	17	47498884	47498917	34	1	116	GCTGCTCAACCTCTTTACC	55.92	52.63	2.85	AAGAAAGAACGAGCAGAGG	54.85	47.37	3.69
479		48598	CM018611.1	AAG	TCT	3	11	47498970	47499002	33	1	125	CTCCAGAGAAGTAGGGAGG	55.19	57.89	4.3	CAATTAAGGCGTCCTTTGC	55.09	47.37	3.68
480		48646	CM018611.1	AT	TA	2	16	47530221	47530252	32	1	180	GGAAAGAAATCACACGTGG	54.34	47.37	4.94	GTTGGAAACTTCTCCTCGC	56.26	52.63	5.03
481		49261	CM018611.1	AG	TC	2	17	47969449	47969482	34	1	134	CTTCTTCTTCTTCCACCGG	55.24	52.63	5.28	TTCTTGAAGCTTTCCACCG	55.75	47.37	4.94
482		49269	CM018611.1	AG	CT	2	16	47974927	47974958	32	1	131	CGTGTTTAATCTGTCACCG	54.2	47.37	4.94	TTTGGAGGTAATGGTGTCG	54.81	47.37	4.35
483		49305	CM018611.1	AT	AT	2	17	48014941	48014974	34	1	118	TCATATAGGTTCAACCACGC	55.26	45	5.34	TCTGTGAGCACAAACTTGG	55.67	47.37	3.61
484		49495	CM018611.1	AG	GA	2	18	48170889	48170924	36	1	150	CCCCAGAAATTGTCCTTCC	55.44	52.63	3.46	AGAGCAATCATTGGTGACC	55.16	47.37	4.02
485		49562	CM018611.1	AAT	AAT	3	11	48218177	48218209	33	1	192	CTATCCAAAAACACTCATGC	52.55	40	4.06	ACCTACTAGTGTTCAATCCC	53.76	45	3.85
486		49711	CM018611.1	AG	AG	2	18	48316892	48316927	36	1	125	CATCCAGGAAGAAACTCCG	55.31	52.63	4.63	TGGACATCTACTTCCCTCC	55.06	52.63	4.3
487	HVSSRT135	49800	CM018611.1	ATAC	CATA	4	11	48372696	48372739	44	1	189	CGGACCAATAGTAGAACTGG	54.99	50	4	ATCCCTTTCAAGCAGAAGC	55.46	47.37	3.86
488		49822	CM018611.1	AG	CT	2	16	48398612	48398643	32	1	148	ATTCTTCGTAAGGTTGCCG	55.63	47.37	5.69	CTCAACGTGAACCAGACG	55.79	55.56	4.18
489		50004	CM018611.1	AG	CT	2	19	48519150	48519187	38	1	130	AGAGACAAGGAGACTCACG	55.81	52.63	4.35	CTTTGTCTTCACAACACCG	54.6	47.37	4.94
490	HVSSRT136	50008	CM018611.1	AG	AG	2	21	48521447	48521488	42	1	227	ACCTTCCTCCAACATTTCC	54.63	47.37	3.13	TAGACCCAATGGAGGAAGC	56.08	52.63	3.86
491	HVSSRT137	50129	CM018611.1	ACAG	CTGT	4	12	48625323	48625370	48	1	236	TCCTAAGTCTCGACTGTCC	55.18	52.63	4.02	ATAGGTGAGCAGGATGAGG	55.55	52.63	3.86
492		50140	CM018611.1	AT	AT	2	19	48629176	48629213	38	1	177	CGTTCCGTTTGGATTATGG	54.2	47.37	2.74	GACAGAAATGGCAAAACGG	55.32	47.37	4.44
493		50222	CM018611.1	ATC	TGA	3	12	48692843	48692878	36	1	159	AAGCCAAAGATGACATTGG	53.49	42.11	3.16	AATGGGATAATTGCTGGGG	54.82	47.37	4.96
494		50356	CM018611.1	AAT	ATT	3	11	48805976	48806008	33	1	105	CTTGGTTTGATTGCCTTCC	54.55	47.37	3.46	TCATTCCAACTCCAATTGC	53.51	42.11	3.56
495		50366	CM018611.1	AG	CT	2	17	48813276	48813309	34	1	140	CTGTATCATCTGCCACTCC	54.76	52.63	3.85	ATGGAGAGAAGAACAACGC	55.24	47.37	4.84
496		50463	CM018611.1	AG	CT	2	16	48886987	48887018	32	1	155	GGGAAACGTTCATTCATCC	54.07	47.37	3.51	CGAAGAAGAAGAACCTGGG	55.24	52.63	4.45
497		50525	CM018611.1	AG	CT	2	16	48946405	48946436	32	1	134	TCATGTGACCAACTGTTCC	55.03	47.37	3.62	AAGTCTCGTTTCTTCCTCC	54.13	47.37	4.3
498	HVSSRT138	50564	CM018611.1	AG	GA	2	24	48968864	48968911	48	1	139	TTCAAACACCAGACATCGG	55.45	47.37	4.18	GAAGTCACCCATGGAATCG	55.69	52.63	3.34
499		50662	CM018611.1	AT	AT	2	16	49049246	49049277	32	1	153	CTATCTAGTTCGCATTTGCC	54.29	45	4.52	ATAATCCGTGATATGCCGC	55.32	47.37	6.53
500		50674	CM018611.1	AT	AT	2	18	49051810	49051845	36	1	190	CGTTGTATCACATGTCACG	54.31	47.37	4.35	ATATCAAAGGTGATCGCGC	55.88	47.37	6.86
501		50712	CM018611.1	AG	GA	2	16	49078671	49078702	32	1	111	AGAGAGAAAGCAGAGGAGG	55.41	52.63	4.3	CGGGTCCGTTTCTAATTGG	56.02	52.63	3.16
502		50826	CM018611.1	AAT	ATT	3	11	49158812	49158844	33	1	182	TGGATGAATAACTCGCACG	55.44	47.37	5.34	TGATAGGGATTGTGAAACCC	54.7	45	4.11
503		50873	CM018611.1	AG	CT	2	17	49181425	49181458	34	1	142	TCCACTTGCTACAACTTGG	55.03	47.37	3.61	TCTCTTTGTCCCTTGATGC	54.78	47.37	3.91
504		50889	CM018611.1	AAT	ATT	3	11	49192196	49192228	33	1	184	TCGAGCCATACTATACCCC	55.04	52.63	4.95	CGCAAGAGCTACATCAAGC	56.81	52.63	4.01
505		51001	CM018611.1	AT	TA	2	16	49269511	49269542	32	1	132	AACAAGCTTCTGACATTGG	53.46	42.11	3.16	AACGAAAGCTGCATAATCC	53.75	42.11	3.01
506		51025	CM018611.1	AG	TC	2	17	49282374	49282407	34	1	140	CATGTCTTGTCCTGCTACC	55.31	52.63	3.18	TTGTGATTGTTTTAGGGCG	53.89	42.11	6.13
507	HVSSRT139	51073	CM018611.1	AG	AG	2	21	49311737	49311778	42	1	116	AAATGCCTCTTTCCCATCC	55.09	47.37	3.51	ATCGTCATTGAGCACTAGC	55.11	47.37	3.42
508	HVSSRT140	51162	CM018611.1	AAT	TAA	3	15	49392937	49392981	45	1	208	GCCAGTCATCTTCATCACC	55.68	52.63	4.02	TGTGGGCATCAAAATCACC	56.07	47.37	4.02
509		51242	CM018611.1	AT	TA	2	16	49438270	49438301	32	1	114	TCCGCTTTCTATTGTTCCC	54.88	47.37	3.97	CCAACTTGTCTTATGCTGC	54.4	47.37	5.25
510		51347	CM018611.1	AG	CT	2	18	49498500	49498535	36	1	142	TTTTTAGCGTCGACCAAGG	55.87	47.37	3.61	GAAGTAGCAACAACAAGGC	54.64	47.37	4.35
511		51633	CM018611.1	AAAATC	TTTGAT	6	6	49691132	49691167	36	1	140	AGTTCGACATTTTAGGGGG	54.45	47.37	5.4	ACAAAAACACACGTTTCCC	54.66	42.11	3.97
512	HVSSRT141	51766	CM018611.1	AT	TA	2	27	49801273	49801326	54	1	178	ACCATCATCACTTTTCCCG	55.17	47.37	5.14	TTCGGTTGAGAGAAATGCG	55.96	47.37	4.73
513		51857	CM018611.1	AAT	AAT	3	12	49875180	49875215	36	1	123	CTTTTATGTCATGGGCAGC	54.43	47.37	5.25	CGTAATAAGGGGGAAGGC	54.41	55.56	4.35
514	HVSSRT142	51858	CM018611.1	AAG	TTC	3	19	49876433	49876489	57	1	208	CTTCTGGGTGATGCTTGG	55.31	55.56	3.61	AGGAAGGACATAATTGGCG	54.94	47.37	5.69
515		51906	CM018611.1	AT	AT	2	16	49905035	49905066	32	1	105	TGGAATGTACATTACGCGC	56.13	47.37	6.86	AATCTTCTCTCACAACGCG	55.68	47.37	6.01
516		52099	CM018611.1	AAG	CTT	3	13	50039171	50039209	39	1	197	CATATGCACATCCTGTTGC	54.54	47.37	4.17	GACGTTTGTCGACTTTTGG	55.03	47.37	3.28
517		52186	CM018611.1	AT	AT	2	16	50095673	50095704	32	1	202	AAGCTTCTCGCGATTAAGG	55.42	47.37	2.69	CGTGAGCTTTTGGATTTTCC	55.56	45	3.13
518		52272	CM018611.1	AT	TA	2	16	50133334	50133365	32	1	219	AAAACTAAGGCGGTAAAGC	53.58	42.11	3.51	GCTGAGAGAGTTTTACCCC	54.9	52.63	4.95
519		52299	CM018611.1	AG	CT	2	16	50148214	50148245	32	1	171	TATCTTCTTGTCGTGGACG	54.38	47.37	4.79	AACTGAAGTTGCTAGCTGG	55.12	47.37	4.85
520		52421	CM018611.1	AAAT	TTTA	4	8	50243451	50243482	32	1	147	GCGATGCTGTGTTATTTCC	54.9	47.37	3.13	AAAATAGGAGAATCGGGGC	54.59	47.37	5.8
521		52454	CM018611.1	AT	TA	2	19	50257736	50257773	38	1	178	AAAAGGAGGGAAGACAACC	54.55	47.37	3.77	AAGTACCGAACCAAAGAGG	54.41	47.37	3.69
522		52714	CM018611.1	AAG	GAA	3	13	50390578	50390616	39	1	139	AATGGTTTGCTCTTCCTCC	55.05	47.37	4.3	CACAGGACACCATAAGACC	54.9	52.63	3.85
523		52755	CM018611.1	AT	AT	2	16	50420098	50420129	32	1	164	ATTGTAGGCGTCAATCTGG	54.97	47.37	3.86	TAACAAAGGCATCAATGGG	53.15	42.11	4
524	HVSSRT143	52811	CM018611.1	AG	AG	2	24	50464791	50464838	48	1	180	CTTCGAATGGAACTCAGGG	55.31	52.63	4.45	GAATTTTTGCCCATCCTCC	54.28	47.37	4.3
525		52902	CM018611.1	AT	AT	2	18	50525671	50525706	36	1	152	CAGTTCGAATCGGATCAGC	56.23	52.63	4.26	TTGAACTCATCTCACCATCC	54.76	45	3.51
526		52938	CM018611.1	AG	AG	2	16	50552188	50552219	32	1	158	TTAGAGAGGGAGAGGGAGG	56.01	57.89	4.3	AGAGGAGAAAGATGGAGGG	55.04	52.63	4.3
527		53145	CM018611.1	AG	AG	2	16	50694240	50694271	32	1	200	CCAGCAAAAATCAACCACC	55.17	47.37	4.61	TCTCTCTCTCTTTACTTCCG	53.28	45	4.3
528		53146	CM018611.1	AG	AG	2	16	50694413	50694444	32	1	135	ATTGATCGAGGAACACAGG	54.58	47.37	4	ATCGCTTATCCCGAAATCC	54.83	47.37	3.01
529		53221	CM018611.1	AG	CT	2	16	50747235	50747266	32	1	105	CACTTTCTCTCATCGTCCC	55.04	52.63	4.46	CAACAAGACATGACGTACG	54.24	47.37	3.67
530		53374	CM018611.1	AAG	TTC	3	11	50815032	50815064	33	1	152	AAGTGAAAGATTTCTCCCCC	54.91	45	5.4	CGAAGCGTCTTTCCTTTCC	56.66	52.63	3.13
531		53400	CM018611.1	AT	TA	2	16	50826861	50826892	32	1	160	TTTTGGTGAAATATGGGCC	53.43	42.11	5.8	CGATAGACATGCCTTCTCC	54.88	52.63	3.71
532		53517	CM018611.1	AT	AT	2	20	50911880	50911919	40	1	210	ATTAACTCTCCTCGCTTGG	54.27	47.37	3.61	TTGATTGGGATCATGTGGC	55.52	47.37	5.01
533		53532	CM018611.1	AAT	TAA	3	11	50915947	50915979	33	1	202	CCTTCTGCTTGAAAATGGC	54.96	47.37	4.4	GCAAACCCCATGAAAATCC	54.9	47.37	3.01
534		53723	CM018611.1	AT	AT	2	17	51020185	51020218	34	1	125	TTTGCACCTCCTAGATTGG	54.43	47.37	3.16	GCTATATTTAGCTTGCGAGC	54.76	45	5.03
535		53833	CM018611.1	AG	AG	2	16	51095869	51095900	32	1	117	TCCTCTCTCCATTTTTGGC	54.74	47.37	4.52	TCTCTCTCTCTCTCTGTGC	54.87	52.63	4.57
536		53885	CM018611.1	AT	AT	2	18	51123474	51123509	36	1	108	ATGGAGTGTGTTGCATAGG	54.85	47.37	2.57	CCCCAATTGCAATTTGATGG	55.82	45	3.51
537		53982	CM018611.1	AAAATC	GATTTT	6	6	51178262	51178297	36	1	144	TCAAATCGTTTTTACGCCG	54.79	42.11	6.46	TACAAAGTCAAAAGGCGGG	55.73	47.37	6.13
538		54052	CM018611.1	AG	CT	2	17	51230001	51230034	34	1	164	CTTTCTCTTCCTTCCGTCC	54.93	52.63	4.79	CTCGGTCAACAATCAAACG	54.79	47.37	3.6
539		54162	CM018611.1	AAAG	AAAG	4	10	51310973	51311012	40	1	181	GAGACTCTCTTTTTCCCCC	54.46	52.63	5.4	TTTGTAAGCACAGAGACCC	54.72	47.37	4.46
540	HVSSRT144	54282	CM018611.1	AT	AT	2	27	51392317	51392370	54	1	237	AGAATTTGCCGTTCAAAGG	54.17	42.11	3.11	CTTGAGCGGTTCATAATGC	54.59	47.37	3.56
541		54380	CM018611.1	AT	AT	2	18	51447774	51447809	36	1	212	TCATTACGTTCTTGCCTCC	54.91	47.37	4.3	GTGCGTACAAGTAAACGG	53.91	50	4.44
542		54450	CM018611.1	AG	CT	2	17	51501360	51501393	34	1	162	TTTATTCCACCTGATCGCC	54.95	47.37	5.54	CAATCCCTCTCTCCCTCC	55.28	61.11	4.3
543		54456	CM018611.1	AG	CT	2	20	51508789	51508828	40	1	112	TTTTGTAATCTCCCTCCCC	53.65	47.37	4.81	TTCATAGACAGTCACAGGC	54.2	47.37	4.85
544		54480	CM018611.1	AG	TC	2	16	51529705	51529736	32	1	175	TGAGAATGTCTGTGAGTGC	54.85	47.37	4.4	TGAAGCAGATTCAAGCAGG	55.5	47.37	4.85
545		54853	CM018611.1	AAT	ATT	3	13	51812033	51812071	39	1	235	GGGCTTTCGTGTCACACC	58.66	61.11	4.16	ATAAACACCAGCAACGCCG	59.13	52.63	6.46
546		54856	CM018611.1	AT	AT	2	16	51812630	51812661	32	1	117	ATAGCGAATGAGTTTGCCC	55.66	47.37	5.36	ACCAGACTTCGTTCTTTGC	55.78	47.37	3.68
547		54905	CM018611.1	AG	AG	2	17	51848038	51848071	34	1	199	ACGCGCTAATCAGGTTCC	57.48	55.56	3.62	AATGTGGATTGTTGCTCCG	56.2	47.37	4.63
548		54913	CM018611.1	AAT	ATT	3	13	51855090	51855128	39	1	175	TTTGGTCGATTACAGTGCC	55.53	47.37	5.01	AGAGGAATCTTGGTCAAACC	54.94	45	3.27
549		54979	CM018611.1	AG	GA	2	16	51888574	51888605	32	1	108	TATGTGCAGCCGATAAACC	55.38	47.37	3.27	TTTTGTCCTCTCTCTCCCC	55.61	52.63	4.81
550	HVSSRT145	55075	CM018611.1	AG	TC	2	22	51956184	51956227	44	1	146	CTCTACTATGGCCAGTAGC	53.85	52.63	3.58	GATGTCTTATAAGGCCGGG	54.83	52.63	5.73
551	HVSSRT146	55205	CM018611.1	AAT	TTA	3	14	52051817	52051858	42	1	195	ATTTTGGTGGTACAGATTCC	53.13	40	3.01	GAATGCGCACATGTATAGC	54.78	47.37	2.97
552		55280	CM018611.1	AG	CT	2	17	52114125	52114158	34	1	141	TGATGTTCTCAACAGTCGG	54.87	47.37	4.79	TAGAGAGAGAGAGAGGGGG	55.4	57.89	5.4
553		55328	CM018611.1	AG	CT	2	17	52144015	52144048	34	1	182	TGGTCTTTCTTCGGATTCG	54.95	47.37	3.34	ACACACACACACACATACC	55.38	47.37	2.73
554		55482	CM018611.1	AG	TC	2	17	52247405	52247438	34	1	195	AACTTCCTTCCGCTAATGG	54.86	47.37	3.16	CCAAACAGGAAGGAAGAGC	55.81	52.63	4.09
555	HVSSRT147	55574	CM018611.1	AG	CT	2	21	52314630	52314671	42	1	123	AACAGCAAGCAGATAGTGG	55.19	47.37	4	TGAACTGGCAATGAAGTGG	55.71	47.37	4
556	HVSSRT148	55578	CM018611.1	AAG	AAG	3	18	52315518	52315571	54	1	126	ATTGGGTAGAAGTGAAAAGG	52.75	40	3.11	CATGCAGAGTAGGGTACG	54.21	55.56	3.67
557		55678	CM018611.1	AG	GA	2	16	52394559	52394590	32	1	158	TCACATCCTCTGCATATGC	54.73	47.37	3.14	CTCAACCATCATTCGTTGC	54.82	47.37	4.17
558	HVSSRT149	55796	CM018611.1	AG	GA	2	22	52472106	52472149	44	1	184	GCCCATACATACACGTGC	55.97	55.56	5.34	GCTGAAGTGTCCCTAAGC	55.04	55.56	3.09
559		56089	CM018611.1	AT	AT	2	16	52676612	52676643	32	1	105	ATGGGCTCTTCGTTTTGC	55.97	50	3.68	TGATTGCCACTCCTAAACC	54.76	47.37	3.27
560		56094	CM018611.1	AG	AG	2	18	52683166	52683201	36	1	166	GTCAGATGCTGCAAATTCG	55.22	47.37	3.34	AGCATGCTATTATGACGGG	54.81	47.37	5.28
561		56144	CM018611.1	AG	TC	2	20	52721764	52721803	40	1	137	AGGAAGAAGAAGCGAATGG	54.89	47.37	3.16	GCACCTAACAGTAGCACC	55.05	55.56	5.01
562		56148	CM018611.1	AG	AG	2	20	52727318	52727357	40	1	210	TCAAGAAATCGAACACCCC	55.11	47.37	4.95	ACCTCAGAAAACTCGAACC	54.75	47.37	3.62
563		56171	CM018611.1	AG	CT	2	17	52754867	52754900	34	1	160	AGTTGTCGGAGAGAGAGG	54.87	55.56	3.69	GGACGAAGAGAGAGAAATCG	55.43	50	3.34
564		56176	CM018611.1	AG	AG	2	20	52757698	52757737	40	1	125	AAACAGAAGAGAGGAGTGC	54.42	47.37	4.4	TCAATGTCAGACCCCACC	56.1	55.56	4.61
565		56178	CM018611.1	AAAT	TTTA	4	8	52758507	52758538	32	1	193	CAAAAGTGAGGTACCGAGG	55.25	52.63	4.63	AACCAGGAAAAAGAAGGCC	55.57	47.37	5.19
566		56354	CM018611.1	AT	AT	2	20	52898246	52898285	40	1	190	TTCATTCATATGCGAGGCC	55.44	47.37	5.19	TTGTAAAATAAACCCGCCG	53.99	42.11	6.46
567		56426	CM018611.1	AG	CT	2	16	52959687	52959718	32	1	129	AAATAAGTTAGGGCCTCGC	54.95	47.37	5.03	GATTGGGTATGGAGACTGC	55.04	52.63	4.4
568		56507	CM018611.1	AG	GA	2	17	53043571	53043604	34	1	178	GGATGATGATTAGGTGCCC	55.08	52.63	5.36	TTTGATGGAGTTCACAGGG	54.67	47.37	4.45
569		56529	CM018611.1	AG	AG	2	16	53057451	53057482	32	1	109	CAAAACCTCTTCTCTCCCG	55.24	52.63	5.14	ACCTTCAAACCTCAAACCC	55.19	47.37	4.11
570	HVSSRT150	56675	CM018611.1	AG	TC	2	25	53170941	53170990	50	1	108	ATGAGGAATGTCCATCTGG	53.85	47.37	3.86	CGAAGTGAAGTTTTGGAAGC	55.52	45	3.86
571		56694	CM018611.1	AT	TA	2	19	53175832	53175869	38	1	164	ATGACAGAAATCATGGGCC	55.2	47.37	5.8	AAATTCCCCATATCGAGCC	54.67	47.37	4.7
572		56775	CM018611.1	AT	TA	2	17	53221267	53221300	34	1	147	CTGACCCTAAAACCCTTCG	55.22	52.63	3.79	CTCTCGATTGAATTTGGCC	54.17	47.37	5.36
573		56818	CM018611.1	AG	GA	2	18	53239895	53239930	36	1	153	CTGTTTTGCTGTGCTATGC	55.41	47.37	3.14	CACTGCAATGAAAAGCTCC	54.99	47.37	4.7
574		56838	CM018611.1	AAGGGG	CCCCTT	6	6	53245021	53245056	36	1	142	CGAAAATCTCTATACGCACC	54.06	45	5.01	GGAGTAGAGAAAAAGTTTGC	52.12	40	3.68
575		56884	CM018611.1	AAT	TAT	3	11	53270120	53270152	33	1	135	GCAATGAAATTCATCTGACC	52.9	40	4.02	GACGAGAACGATAACATACC	53.42	45	2.73
576	HVSSRT151	57000	CM018611.1	AG	AG	2	36	53357430	53357501	72	1	163	TGAGATGACGTATGTGTCG	54.49	47.37	4.35	GATGATGAGTGGTCAGACG	55.15	52.63	4.18
577	HVSSRT152	57019	CM018611.1	AG	GA	2	34	53364924	53364991	68	1	152	AGTATACCGACGTAGAGGG	54.73	52.63	4.3	ACTTGTCTTTTCACTCCCG	55.06	47.37	5.14
578	HVSSRT153	57021	CM018611.1	AG	AG	2	28	53366091	53366146	56	1	151	CAATGAAGGAAGAGGACGG	55.31	52.63	4.79	AAATTTGAAGCACCGAAGC	54.9	42.11	3.86
579		57032	CM018611.1	AAATAC	TTATGT	6	6	53368133	53368168	36	1	173	TTTAAATACCTCAGCCGCCC	57.95	50	6.13	GATGCTCGGTGGTGGAGG	59.81	66.67	4.3
580		57128	CM018611.1	AT	TA	2	16	53435801	53435832	32	1	108	TTTTGCACAAGGAGCTTCC	56.33	47.37	3.46	TTTTAACTTCAATGCGGGC	54.58	42.11	6.13
581		57224	CM018611.1	AG	CT	2	19	53489682	53489719	38	1	127	CTTTCTCAAAGGTCTCCTCC	55.08	50	4.3	GTATCTTTGAGGGTCCACC	54.55	52.63	4.61
582		57270	CM018611.1	AAT	ATT	3	13	53520617	53520655	39	1	174	TGACCCGATGTGTAAATGC	55.61	47.37	3.56	GAGAGGAAGAGAGAACATGG	54.59	50	3.66
583		57316	CM018611.1	AAT	AAT	3	11	53562409	53562441	33	1	124	CCAAGCGTAAATATTCGACG	55.03	45	5.12	TCTCTCTCTCACTCTCTCC	53.81	52.63	3.71
584		57371	CM018611.1	AG	GA	2	18	53601770	53601805	36	1	189	AGTTTGAGAGAGAGGGAGG	54.99	52.63	4.3	GTTCATCTTCTCCGGAGC	54.83	55.56	4.7
585		57398	CM018611.1	AG	AG	2	16	53614591	53614622	32	1	123	TGAGAGAGTACCTGATGGG	54.78	52.63	4	GCAAAGCTTTATGTCCAGC	55.08	47.37	4.85
586		57482	CM018611.1	AG	CT	2	16	53669522	53669553	32	1	170	CATTAGGAATGGGAAAGGG	52.58	47.37	3.95	GAGGAAGAAGAGTTGAGGG	54.18	52.63	4.3
587		57624	CM018611.1	AG	TC	2	18	53778977	53779012	36	1	101	TCTTCCTCTTCTTTTTCCCC	54.54	45	4.81	GCAAAAATAGGGAGGGAGG	55.21	52.63	4.3
588		57826	CM018611.1	AT	AT	2	17	53920881	53920914	34	1	123	TGCAATCACAAATCTCACG	54.03	42.11	4.35	GAGTACAGGGAATATGCCG	54.86	52.63	5.69
589		57871	CM018611.1	AAT	ATT	3	12	53947598	53947633	36	1	212	CTGGAAAACTTGCAGTTGC	55.53	47.37	4.17	AGATAAATCTGCGACAGGG	54.35	47.37	4.45
590		58035	CM018611.1	AT	TA	2	16	54034005	54034036	32	1	190	CCAAAAGGGTAGGGAAAGG	55.03	52.63	3.11	TTTCTTTCAGCCATGGAGC	55.78	47.37	4.7
591		58074	CM018611.1	AG	AG	2	16	54070148	54070179	32	1	121	AGTTCGAAGCCTGTAAACC	55.14	47.37	3.27	GAACCCTCCATCTCTCTCC	55.89	57.89	3.71
592		58105	CM018611.1	AG	TC	2	17	54085259	54085292	34	1	134	TGACCTCTAATGCATCACC	54.24	47.37	4.02	CGATACTTGAATAGCTGACC	53.35	45	4.02
593		58150	CM018611.1	AT	AT	2	19	54117779	54117816	38	1	194	TCATTGTTTTCAGCATGCG	55.01	42.11	4.73	TTAGGCAAAGTCTACAATCG	53.06	40	3.34
594		58307	CM018611.1	AT	TA	2	16	54239098	54239129	32	1	127	TCTTTAAGCTCCCTGTTGC	55.1	47.37	4.17	ATAAAGAGCGAGGAGTACG	53.83	47.37	3.67
595		58316	CM018611.1	AAGT	TCAT	4	8	54249987	54250018	32	1	148	CTCTCCCTCTCTCTCTGC	55.05	61.11	4.26	GAGGAGGATTCTGCAAGC	55.1	55.56	4.01
596		58322	CM018611.1	ACCTGG	CTGGAC	6	6	54250253	54250288	36	1	120	TTCTCCTTCTCTCTGCTCC	55.43	52.63	4.7	TTCTCTCTTCCCTTCCTCC	54.97	52.63	4.3
597	HVSSRT154	58368	CM018611.1	AGGG	GAGG	4	15	54277901	54277960	60	1	249	TATTTCTCCGCAAGTTGGC	55.91	47.37	4.52	GAAATCTGAAGAAACGGCC	54.41	47.37	6.13
598		58722	CM018611.1	AG	TC	2	18	54508650	54508685	36	1	120	GATGATGGTAACGAGACCG	55.24	52.63	4.79	CATCGTGAAACACTGATGC	54.85	47.37	3.91
599	HVSSRT155	58729	CM018611.1	AAT	AAT	3	15	54513674	54513718	45	1	132	TGACGGTAAAGTTGACACC	55.09	47.37	4.16	CCTGAAAGAGACTAGCACG	55.07	52.63	5.34
600		58875	CM018611.1	AC	TG	2	16	54628686	54628717	32	1	138	CAACATAGTGCGGAAGACC	56.03	52.63	3.85	TTCACATAGGATTAGGCGC	54.76	47.37	6.53
601	HVSSRT156	58918	CM018611.1	AG	GA	2	21	54658176	54658217	42	1	209	TCATCCAATGGATTCGACG	55.1	47.37	5.12	TTGGATGCCAAAGTTGACC	56	47.37	4.02
602		58996	CM018611.1	AG	AG	2	17	54695990	54696023	34	1	127	TGACAACGACATACACTCG	55.03	47.37	4.18	AGCCACTTGGATAAATCGG	54.94	47.37	4.18
603		59089	CM018611.1	ATC	ATC	3	11	54744394	54744426	33	1	203	CCTTTGTCCCTCCAATGG	54.84	55.56	3.16	ATGATACTGTCATCGACGG	54.21	47.37	4.79
604	HVSSRT157	59175	CM018611.1	AT	AT	2	23	54804644	54804689	46	1	149	GTCACGAATTCAATAACCCG	54.82	45	5.28	TCGCATTAAAGCAATTGGG	54.34	42.11	4.12
605		59222	CM018611.1	AG	AG	2	17	54831418	54831451	34	1	146	TCAGCACAAGAACAAAAAGC	55.31	40	3.51	ATTCCAACAAGCACATTGC	54.85	42.11	3.56
606		59362	CM018611.1	AG	TC	2	16	54924515	54924546	32	1	188	AAAACAACCTCTGCTGTGG	55.94	47.37	4.17	CTTACAGCTCCAACTCTGG	54.92	52.63	3.86
607		59462	CM018611.1	AG	CT	2	18	54968412	54968447	36	1	186	GTCTATAATGGCGGATGGG	54.9	52.63	4	CTCTCTGACCTTTGAAGCC	55.22	52.63	4.35
608		59519	CM018611.1	AT	AT	2	16	55000932	55000963	32	1	110	CGGAGCAAACAAGAATTCC	54.71	47.37	3.01	TTGGACCCATTAAAAGTTGG	53.63	40	3.77
609		59550	CM018611.1	AG	AG	2	16	55015041	55015072	32	1	141	CTCAACCAAATCGATGTGC	54.82	47.37	4.57	TCATCCTCAACAATCTGTCC	54.76	45	4.02
610		59681	CM018611.1	ATGAG	ATGAG	5	8	55089199	55089238	40	1	209	TTCAGAGCAACCTTCACG	54.89	50	4.35	TAACTTTCCAGAAGACCGC	54.84	47.37	5.68
611		59739	CM018611.1	AAG	AAG	3	13	55104344	55104382	39	1	136	AAGATAATCCTCCCGTCCC	55.54	52.63	4.46	AGCTGGCAGATATTATGTGG	54.97	45	4.17
612		59782	CM018611.1	AG	GA	2	17	55123279	55123312	34	1	214	CGGAAATGGAGGAGAATCG	55.5	52.63	3.34	ATAAAGCAGAGGCAAGAGG	54.53	47.37	3.69
613		59855	CM018611.1	AAT	ATA	3	11	55150899	55150931	33	1	174	TCCAAAATAGTGGTCGTGC	55.53	47.37	5.34	TTTCTTTCTGTGGGTTGGG	55.19	47.37	4.12
614		59881	CM018611.1	ATAC	CATA	4	8	55166047	55166078	32	1	115	ATTTCTGGGTTCATCCTCG	54.54	47.37	4.63	ATGTCCAACATCCTGAACC	54.74	47.37	3.62
615		60037	CM018611.1	AG	CT	2	20	55231894	55231933	40	1	207	TCTCCTTCTGATCTGACCC	55.08	52.63	4.46	AAACAAACATCCTGGTCCG	55.72	47.37	4.79
616		60042	CM018611.1	AG	AG	2	20	55232525	55232564	40	1	215	TTTAACAGCTGCTCCTTCC	55.1	47.37	3.46	CTCTCTCTCTCTCTCTCGC	55.5	57.89	5.03
617		60060	CM018611.1	AG	GA	2	18	55240946	55240981	36	1	189	GCAAAGAGTTCAAACCAGC	55.23	47.37	4.85	ATAGATAGGGCCAGAGTGG	54.89	52.63	4
618		60092	CM018611.1	AG	CT	2	17	55252949	55252982	34	1	164	TCAATGTGTGGATATGATCG	52.9	40	3.69	TGTTTTACTTCATGTGCACG	54.86	40	5.34
619		60105	CM018611.1	AT	AT	2	16	55255094	55255125	32	1	163	TTGAGATATGGATGGAGCC	53.63	47.37	4.7	GCTTGATCTCATTATCAACG	52.2	40	4.1
620		60168	CM018611.1	ATGCC	GCATG	5	7	55275981	55276015	35	1	115	TTCAATCCCTTTGCTTCCC	55.34	47.37	3.97	TGACAGAGCTTACCCTAGC	55.83	52.63	3.42
621	HVSSRT158	60196	CM018611.1	AAG	CTT	3	14	55286423	55286464	42	1	130	ATCAACAAAGGCGATGTCC	55.89	47.37	4.02	TATTACTCTCCCCTCGAGC	54.98	52.63	5.03
622		60206	CM018611.1	AGG	GGA	3	11	55288233	55288265	33	1	196	GAGAGGTTTGTGGATTGGG	55.48	52.63	4.12	TCATCTTGTTCAGTCCACC	54.4	47.37	4.61
623		60287	CM018611.1	ATC	ATC	3	12	55316031	55316066	36	1	221	AAGTCCAGTCTAGTCCACG	55.79	52.63	4.94	CAAATAACGAACGTGAGCC	54.88	47.37	4.7
624		60332	CM018611.1	AAG	TCT	3	11	55331118	55331150	33	1	113	TGGACTCAAAGTCAAGTCG	54.79	47.37	4.18	GCCTGGCAATAATTCATCG	54.62	47.37	3.84
625		60422	CM018611.1	AT	AT	2	16	55372095	55372126	32	1	211	CTGAGCAGATTCAGTCACC	55.33	52.63	4.02	TTCAACGACTCTGTCCTCC	56.41	52.63	4.3
626		60450	CM018611.1	AT	AT	2	16	55386371	55386402	32	1	105	ACTACCACTCTCTAAACGC	53.95	47.37	4.84	TTCTGTTGAGAGTGAATCG	52.34	42.11	3.34
627		60609	CM018611.1	AG	TC	2	16	55480870	55480901	32	1	164	AAAATCAGGAAGCTCCTCC	54.41	47.37	4.3	AAAGGAAAAGAAAAGGGCG	54.06	42.11	6.13
628	HVSSRT159	60679	CM018611.1	AG	GA	2	22	55529447	55529490	44	1	144	CAGCATGATCCTCTTCACC	55.37	52.63	4.02	AGAGAGAACTTTCCCTCCC	55.28	52.63	4.3
		Chm_2/ID	sequence	standard	motif	type	repeat	start	end	length	entry	product	forward	tm1	gc1	stability1	reverse	tm2	gc2	stability2
629		129	CM018612.1	AC	AC	2	17	158962	158995	34	1	185	CTCATCCCTTGACTCAACC	54.89	52.63	3.77	GTCTGTCAGTGTCTTAGGC	54.97	52.63	3.93
630		297	CM018612.1	AT	AT	2	17	238601	238634	34	1	132	CATATGTAACCGCATTGCC	54.64	47.37	4.52	GCATAGCTCTGTTCCACC	55.12	55.56	4.61
631	HVSSRT160	298	CM018612.1	AG	TC	2	24	239408	239455	48	1	227	AGTGCAATGATGTACCTCG	55.01	47.37	4.63	CAGGCCTTGTAGAAGTTGG	55.51	52.63	3.77
632	HVSSRT161	399	CM018612.1	AG	TC	2	25	287207	287256	50	1	213	TCTTCCCGCACAAAATAGC	55.91	47.37	2.97	TTGAGCAATCCTTCGTAGG	54.6	47.37	3.18
633		531	CM018612.1	AG	CT	2	18	337811	337846	36	1	151	ATGTCTCCATTGTCTCTCG	53.99	47.37	4.04	AAAAAGTGTTGACCTCAGG	52.96	42.11	3.86
634	HVSSRT162	540	CM018612.1	AG	CT	2	23	338702	338747	46	1	135	TTTCTCCTTAGCTCCCTCC	55.37	52.63	4.3	GAATTGCACAGAGTTGAGC	54.73	47.37	4.26
635		565	CM018612.1	AAAG	AGAA	4	8	350212	350243	32	1	112	CTACGGAATATTCGCCAGG	55.28	52.63	4.45	AATCGAAGGAGCTTTTGGG	55.48	47.37	4.12
636		595	CM018612.1	ATC	CAT	3	11	360467	360499	33	1	116	CTTCATCTCCAACCCTTCC	54.85	52.63	3.46	TGATGGAAGGAGGTATAGGG	55.07	50	3.53
637		637	CM018612.1	AG	CT	2	17	383774	383807	34	1	138	TCAGCAGATTTTCAGGTCC	54.78	47.37	4.46	ATTGATTCTTCGACCCACG	55.32	47.37	4.94
638	HVSSRT163	693	CM018612.1	AG	AG	2	21	402335	402376	42	1	180	TTGAGGAATACAGCGTACC	54.31	47.37	3.34	TTGTTTGCAAGTTGATGGC	55.1	42.11	4.4
639		728	CM018612.1	AT	TA	2	18	408441	408476	36	1	203	ATATATGGTTTACCCCTCGC	54.37	45	5.03	ACATCAAAGATGCACACCC	55.78	47.37	4.61
640		736	CM018612.1	AG	AG	2	19	410949	410986	38	1	144	AAGCCACTCTTCGCATGC	58.42	55.56	4.06	TGGAGAGCTCATCATCAGC	56.61	52.63	4.26
641		841	CM018612.1	AG	AG	2	20	455975	456014	40	1	207	TGAAAGGAAGGATGAACCG	54.79	47.37	4.44	TGGGACAAAAGTCTATGCC	54.76	47.37	4.4
642	HVSSRT164	930	CM018612.1	AG	CT	2	26	489463	489514	52	1	167	TATCTGTGTGTGTGACTCC	53.83	47.37	3.85	TGGATGTAACTTTACCCTGC	55.04	45	4.85
643		951	CM018612.1	AT	TA	2	16	501598	501629	32	1	148	AACTAATTCCCTTTCGGCC	55.15	47.37	6.13	CTCTCCCCGATATTGAACG	54.9	52.63	3.95
644		1203	CM018612.1	AT	TA	2	16	639653	639684	32	1	122	GATTTTGTTCTGTGCCTCC	54.28	47.37	4.3	TGAAGATGGAGATGAAGCG	54.69	47.37	4.68
645		1231	CM018612.1	AGG	GAG	3	13	650328	650366	39	1	197	CTAACGACCACATTGAGGG	55.32	52.63	4.3	TACCTATTTCCCCGTCACC	55.8	52.63	4.02
646	HVSSRT165	1291	CM018612.1	AG	TC	2	31	681948	682009	62	1	205	GAAGTGTCACAGCTATCCC	55	52.63	3.85	AAGACACCAACAAGTACCC	54.61	47.37	3.69
647	HVSSRT166	1293	CM018612.1	AG	GA	2	28	682091	682146	56	1	216	CTCTCTCTCTCTCACTCCC	54.94	57.89	4.3	CGTTGACCCTTAGAATCCC	54.98	52.63	3.85
648		1333	CM018612.1	AT	AT	2	16	698801	698832	32	1	134	CATTTGCTGTACACAAAAGC	54.05	40	3.51	ATGGGCCAATCCATATATGG	54.64	45	2.74
649		1413	CM018612.1	AT	TA	2	16	737487	737518	32	1	149	AGATAACGCACAATCTTGC	53.8	42.11	4.01	TATTTGTATGTGAGCGGCC	55.38	47.37	6.13
650	HVSSRT167	1598	CM018612.1	ATAC	CATA	4	15	846470	846529	60	1	139	CGCATTTTCATGGAAGACC	54.78	47.37	3.85	TTCATGTTCTACTGCGTGG	55.25	47.37	4.94
651		1747	CM018612.1	AG	TC	2	16	959249	959280	32	1	126	GCCACTCCAAGTATCATCC	55.04	52.63	3.51	TTGGAAGAAACAGAGCAGG	55.01	47.37	4.85
652		1794	CM018612.1	AT	AT	2	16	990843	990874	32	1	152	GACTTACCTGGTCGATTGG	55.02	52.63	3.16	ACATCCTATCCCCACTTGG	55.73	52.63	3.61
653		1863	CM018612.1	AG	AG	2	16	1034555	1034586	32	1	130	GTGAGTAAGAGTAGCCAGC	54.74	52.63	4.85	CTGTTCTTTGTCCTGGAGC	55.84	52.63	4.7
654		1936	CM018612.1	AAGG	CTTC	4	8	1073851	1073882	32	1	107	AACAGCTGGTAGTTGTTCC	55.02	47.37	3.62	AAACCCACAAAAACACAGC	54.92	42.11	4.4
655		2003	CM018612.1	AG	CT	2	18	1114887	1114922	36	1	162	TCCTTCTTCGACTCTCTCG	55.62	52.63	4.04	GATGGAGATGGAGAAGACG	54.5	52.63	4.18
656		2090	CM018612.1	AAG	TCT	3	12	1181307	1181342	36	1	148	CTTAGACGAGCGACTATGC	55.37	52.63	3.14	AGATTGAGCTACGAAGATGG	54.67	45	3.51
657		2124	CM018612.1	AGGG	GAGG	4	8	1202722	1202753	32	1	144	GGAAGGACTGACAGATTCG	55.04	52.63	3.34	CTTCCCTTAAGCTAGAGCC	54.34	52.63	4.7
658	HVSSRT168	2262	CM018612.1	AT	AT	2	37	1293154	1293227	74	1	177	AACCATTCCACAACAAACC	53.95	42.11	3.27	GGAGATTACCAATATCCGC	52.68	47.37	5.54
659		2283	CM018612.1	AT	TA	2	16	1306076	1306107	32	1	191	TTTCCCACAGTAAACCTCG	54.73	47.37	4.63	GATATCTGTGTGGCTACGG	54.9	52.63	4.02
660		2383	CM018612.1	AT	AT	2	17	1374764	1374797	34	1	142	GACATGGATGCCTAGATCC	54.49	52.63	3.36	TGATTTTCTTGGGGGTTCG	55.38	47.37	3.95
661		2397	CM018612.1	AAGATG	GAAGAT	6	6	1379517	1379552	36	1	162	AAAAGGGGAAAACGAGAGG	54.99	47.37	3.69	GAGAGAGAGAGAGAGAGGG	54.31	57.89	4.3
662		2432	CM018612.1	AAG	TTC	3	11	1400604	1400636	33	1	123	AAATACTGCAGGATGTCCC	54.5	47.37	4.46	AGATTTTTGGATGGTAGACG	53	40	4.18
663		2588	CM018612.1	AT	TA	2	16	1503016	1503047	32	1	118	AACTGTGGCTAATCACACC	55.1	47.37	4.16	GATCCATCTGTCTGATCCC	54.1	52.63	3.85
664		2630	CM018612.1	CCG	GCC	3	11	1533386	1533418	33	1	185	AATTTTCCCAGCACCACC	55.39	50	4.61	TGTGGCTTGAAGTTGAAGG	55.64	47.37	3.46
665		2643	CM018612.1	AT	AT	2	16	1538977	1539008	32	1	133	AACACAATGACAAATCGCC	54.6	42.11	5.54	CTGCTGTTTTGAACCAAGC	55.53	47.37	4.01
666		2750	CM018612.1	AG	CT	2	19	1614164	1614201	38	1	152	TATTTCGTGTGGTTCTGGC	55.53	47.37	4.85	AAAGTGGTCCATTTTTGGC	54.33	42.11	4.52
667		2768	CM018612.1	AC	CA	2	16	1630107	1630138	32	1	129	TCGGAGAATTGAAACCACC	55.11	47.37	4.61	TTGGCTAATTTCACCGACG	55.95	47.37	5.12
668		2844	CM018612.1	AT	TA	2	16	1696044	1696075	32	1	132	CTGCAAGTTTAACTCAAACC	53	40	3.27	ATTTGGGTGTAATGGAGGG	54.35	47.37	4.3
669		2849	CM018612.1	AAT	TAT	3	11	1699202	1699234	33	1	129	TGCTTAAGAGACGCTTTCG	55.69	47.37	3.46	CAAAACAAGAAGAAGGGGC	54.48	47.37	5.8
670		2852	CM018612.1	AAT	TAT	3	12	1702188	1702223	36	1	191	GACCTTTTCGATTCCCACC	55.9	52.63	4.61	GTCCACAGTAGCTACATGC	55.42	52.63	4.06
671		3127	CM018612.1	AG	GA	2	19	1927584	1927621	38	1	197	ACTCCATCTCCTTTCCTCC	55.36	52.63	4.3	TGTTGATTAAAGTGGCCCC	55.35	47.37	5.8
672		3151	CM018612.1	AG	CT	2	17	1953917	1953950	34	1	112	GAAAAGCAGAGATCTCCCC	54.96	52.63	4.81	CCTTTAATGTCTCCTCCCC	54.19	52.63	4.81
673		3333	CM018612.1	AAT	TAA	3	12	2067151	2067186	36	1	157	TTGTATATGTGGGCAAAGC	53.29	42.11	3.51	ACAATTTTGCTATCTGACCC	53.54	40	4.46
674		3642	CM018612.1	AG	CT	2	18	2274402	2274437	36	1	166	TACTAGCGCTACGACTACG	55.93	52.63	3.51	TGTACTCCTACGATCCTGC	55.64	52.63	4.85
675		3648	CM018612.1	AT	AT	2	20	2277635	2277674	40	1	147	AAATTGAGAGCCAATCGGG	55.55	47.37	5.14	TTCTGCTCAGGAATCAAGC	55.19	47.37	4.01
676		3650	CM018612.1	AT	AT	2	16	2277807	2277838	32	1	202	AGAGAGAGAAAGAAAAGGGC	54.67	45	5.19	TATTTACTGTGGTCGTCCG	54.36	47.37	4.79
677		3829	CM018612.1	ATAC	GTAT	4	8	2392811	2392842	32	1	117	AAAGAAATGCTTGATGCCC	54.19	42.11	5.36	GAATGAACCTAAGGCGAGG	55.39	52.63	4.63
678		3973	CM018612.1	AAG	AAG	3	11	2527265	2527297	33	1	189	GATTCTGAGGACGACATGG	55.11	52.63	3.66	CTCGGAGTCACCATTTTCC	55.62	52.63	3.13
679		4012	CM018612.1	AG	GA	2	19	2556388	2556425	38	1	193	GAAAAGCCTGGAACTAGGG	55.17	52.63	3.53	TCTCCTTCTCTCTCCTTCG	54.85	52.63	3.79
680		4108	CM018612.1	AAT	ATT	3	11	2633769	2633801	33	1	208	CCCCATCTCCTCCAATCG	56.46	61.11	3.34	CCGACCTTTCAAAAGTTGC	55.24	47.37	4.17
681	HVSSRT169	4188	CM018612.1	AAT	TAT	3	14	2694224	2694265	42	1	174	AAAATTACACGGATAGAGGG	52.36	40	4.3	AACTTGCGAATTGAAGCC	53.97	44.44	4.35
682		4199	CM018612.1	AT	AT	2	16	2698290	2698321	32	1	181	TGACATAGAGAATCACAAGG	52.01	40	3.61	TTGCATATCATCGGTTAGG	52.17	42.11	2.69
683		4229	CM018612.1	AC	AC	2	19	2716035	2716072	38	1	156	TTCACTCCCTTTCCCTACC	55.59	52.63	3.18	TTTCTCTAGGAGTGGGTGG	55.3	52.63	4.61
684		4374	CM018612.1	AG	CT	2	16	2834575	2834606	32	1	105	GTTGCATTGATTTCCTCCG	54.78	47.37	4.63	CTGGAGATCAGTCCAAAGC	55.3	52.63	3.51
685		4500	CM018612.1	AT	AT	2	18	2911212	2911247	36	1	156	CAACAAGGGAATGTTCTCG	54.03	47.37	4.04	ATTTCTGAATGGGCAGTGG	55.43	47.37	4
686		4507	CM018612.1	AG	GA	2	16	2919402	2919433	32	1	156	TACCTTTCAGCTGATTGGG	54.43	47.37	4.12	GTAATATCTGCCAACATGCG	54.94	45	4.73
687		4646	CM018612.1	AT	TA	2	16	2997182	2997213	32	1	165	TTCACATTACCCGAACACG	55.58	47.37	4.49	CTCCCCGAAACATTTGAGG	55.89	52.63	3.86
688		4683	CM018612.1	AG	TC	2	16	3018661	3018692	32	1	129	CACGAGCACTTAGAGTTGG	55.68	52.63	3.77	CAGAGGGGGAGAGAGAGG	56.97	66.67	3.69
689		4710	CM018612.1	AG	CT	2	16	3034965	3034996	32	1	131	CTTGAGTTGTTGTTTGCCC	55.13	47.37	5.36	GAGAGAGAGACCTAGGTGG	54.92	57.89	4.61
690		4933	CM018612.1	AG	GA	2	16	3214041	3214072	32	1	179	TGAGAGCTCTTCTTCCTCG	55.88	52.63	4.63	ACGAGAAGAGCTGACAGC	56.7	55.56	4.4
691		5034	CM018612.1	AG	AG	2	18	3303074	3303109	36	1	173	TCAAGGAGAGCTACATGGG	55.79	52.63	4	CTCTCCTCTCCTCTAACCC	54.88	57.89	4.11
692		5304	CM018612.1	AG	TC	2	19	3507786	3507823	38	1	213	TCTGCAGATCCATTACAGC	54.66	47.37	4.4	CGTTCACTACCCTACATGG	54.72	52.63	3.66
693		5419	CM018612.1	AG	AG	2	18	3618915	3618950	36	1	204	GGGAGGCTGACATTCTCC	56.71	61.11	3.71	GTCTCCTTCATCACTCTGC	55.03	52.63	4.26
694		5440	CM018612.1	AG	TC	2	17	3632815	3632848	34	1	142	GGAGCTGAAAGAGAAGACG	55.37	52.63	4.18	TGGGTTTAAATCTCGTCCG	54.93	47.37	4.79
695	HVSSRT170	5476	CM018612.1	AG	CT	2	21	3657772	3657813	42	1	150	CCTCTCCCTTTTCTGTTCC	54.77	52.63	3.62	AGATTCGATCTTTTCCCCG	54.67	47.37	5.73
696		5608	CM018612.1	AG	CT	2	16	3788879	3788910	32	1	105	GTCTTCGTCTTCGAGTACC	54.83	52.63	3.34	TTACAAGAGGGAGAGACCG	55.45	52.63	4.79
697		5772	CM018612.1	AG	AG	2	18	3938132	3938167	36	1	217	CTGTGTCGGAACTCAAACC	56.19	52.63	3.27	GGTAACATTTTTACGGCCG	54.82	47.37	6.13
698		5774	CM018612.1	AG	GA	2	16	3938855	3938886	32	1	118	ACTCTGAGAGGATGAGTGG	55.11	52.63	4	CTGCCATTTCCTTTTCAGC	54.96	47.37	4.26
699		5809	CM018612.1	AAG	TCT	3	13	3955373	3955411	39	1	161	TGTCTCCTCTTCACTCTCC	55.04	52.63	3.71	AAGGTGAGATGAGAGGAGG	55.07	52.63	4.3
700		5949	CM018612.1	AC	AC	2	18	4064646	4064681	36	1	192	TACTTCTAGTTGATGGCGG	53.99	47.37	6.13	GCTAAAGACAAGGCAAACG	55.05	47.37	3.6
701		6056	CM018612.1	AG	GA	2	16	4123275	4123306	32	1	131	ATATGTCTTTCCGTTCCGC	55.4	47.37	5.54	TCTTCACAAAGTCTTCCGG	54.76	47.37	5.14
702		6198	CM018612.1	AAG	AAG	3	11	4216698	4216730	33	1	162	TCAATTTCTGCAACCTCCC	55.37	47.37	4.3	CTCAGAGACTCAATGGAGC	54.71	52.63	4.7
703		6502	CM018612.1	AG	GA	2	17	4418758	4418791	34	1	180	TTATGGTGCGGTTGTTGC	56.31	50	4.17	ATTGACAGGGGAAGAAAGC	55.05	47.37	3.51
704		6510	CM018612.1	AT	AT	2	18	4421559	4421594	36	1	160	TGGCATATGGCTCATTACG	55.13	47.37	3.18	TTCTTCTATATGGAGGGACG	53.35	45	4.79
705		6529	CM018612.1	AGG	CTC	3	12	4431500	4431535	36	1	160	GGCTTGAATTGTGGTTTCG	55.32	47.37	3.46	GTGAAATTGTGAACCCCG	53.99	50	5.73
706	HVSSRT171	6557	CM018612.1	AAT	TTA	3	14	4448301	4448342	42	1	211	CATATGCGGAAGAGGATGG	55.23	52.63	3.51	GCCCTATGTTTTCATGTGC	54.74	47.37	4.57
707	HVSSRT172	6730	CM018612.1	CCCCCG	CCCGCC	6	8	4552142	4552189	48	1	143	ATTAGTCTCAGTTGGCAGC	54.89	47.37	5.25	TGGAGGAAGGTATGGTGG	55.07	55.56	4.61
708		6874	CM018612.1	AG	GA	2	20	4672965	4673004	40	1	100	ACATGAGAGAGAGAGATACC	52.68	45	2.73	GAGGTATATCCCTCCCTCC	54.66	57.89	4.3
709	HVSSRT173	6908	CM018612.1	AG	CT	2	21	4707109	4707150	42	1	145	TCTCTATCCCTTCCTCAGC	54.85	52.63	4.26	AACCTTTGTAATCGAACTCG	53.7	40	4.18
710		7064	CM018612.1	AC	AC	2	16	4830930	4830961	32	1	145	GCGAAGGACCAAATTTACG	54.84	47.37	3.18	CGCATTTATTTTGGGAGCC	55.13	47.37	4.7
711		7117	CM018612.1	AT	TA	2	19	4873515	4873552	38	1	185	TCTCACGACAAAATGAGCC	55.55	47.37	4.7	TTTTGTCGTGAGAGCATGG	55.85	47.37	3.66
712	HVSSRT174	7128	CM018612.1	AT	AT	2	21	4888208	4888249	42	1	206	ACACAAATGACTCCACACC	55.33	47.37	4.16	CGGATCAGAAGAAAACAAGG	54.32	45	3.61
713		7140	CM018612.1	AG	CT	2	20	4903034	4903073	40	1	174	ACTCTCTCAACACAAAGCC	55.04	47.37	4.35	GTGGTGGCTATTTATGAGC	53.52	47.37	4.26
714		7219	CM018612.1	AT	TA	2	17	4949777	4949810	34	1	130	GAGTACCAACCATGTCACG	55.66	52.63	4.35	GGGATCTACGTTATGCAGC	55.58	52.63	5.25
715		7350	CM018612.1	AT	AT	2	17	5046345	5046378	34	1	141	GATTTCATAACCGGTTCACC	54.38	45	4.02	TGCTGTTCTCAGATATGCG	55.12	47.37	4.73
716	HVSSRT175	7460	CM018612.1	AG	TC	2	25	5153576	5153625	50	1	119	GCAATATCCCTCTCTGTCG	54.88	52.63	4.35	GGAGAGACTGACTGAAAGC	54.95	52.63	3.51
717	HVSSRT176	7482	CM018612.1	AG	CT	2	23	5176511	5176556	46	1	138	ATATGCGTGGATTGTAGCC	55.13	47.37	3.93	TGTTCTAACTGTGACCACC	54.34	47.37	4.61
718	HVSSRT177	7486	CM018612.1	AAT	AAT	3	19	5179329	5179385	57	1	140	GAGTCGTACTCTCTACTGC	53.91	52.63	4.4	CTCAGCAAGACAGACTACC	54.65	52.63	3.18
719		7589	CM018612.1	AT	TA	2	18	5241183	5241218	36	1	121	GTTTAGTTCGGGTTGGTGG	56.14	52.63	4.61	CAAAACCAATCCAGCAAGC	55.57	47.37	4.01
720		7613	CM018612.1	AT	AT	2	18	5260786	5260821	36	1	117	ACCAAAGAGGAGAACGAGG	56.37	52.63	4.63	AAATCTCACCAATCATCCCC	55.05	45	4.81
721		7664	CM018612.1	AG	TC	2	16	5299653	5299684	32	1	160	GGAATTAACTCCAAGGGCC	55.53	52.63	5.8	CTTGAGCTCTGACTCTTCC	54.64	52.63	3.46
722		7666	CM018612.1	AG	TC	2	18	5301224	5301259	36	1	145	CTTCTGTAGATTCGAGGCC	54.81	52.63	5.19	GAGTTTCAACATGCACAGC	55.34	47.37	4.4
723		7838	CM018612.1	AG	AG	2	16	5417212	5417243	32	1	121	TCCAAAAATCTACCCTACGC	55.16	45	4.42	ATTGACGATGGATGGATGG	54.69	47.37	3.51
724		7875	CM018612.1	AG	AG	2	20	5446754	5446793	40	1	167	AACCCAATGAAGAACACGG	55.72	47.37	4.94	TAAAGCTTCACTGGTTCGC	55.86	47.37	4.7
725		7901	CM018612.1	AT	TA	2	18	5465476	5465511	36	1	137	AATTGTGTAATGCTCAGCC	53.62	42.11	4.85	AATTATGTGTGAGATCCGG	52.07	42.11	5.14
726		8192	CM018612.1	AAT	ATT	3	11	5722764	5722796	33	1	194	TTCCGACTTTGTGATTTGC	54.23	42.11	3.68	CATTGACAGTTCACAGAGC	54.05	47.37	4.09
727	HVSSRT178	8240	CM018612.1	AG	TC	2	21	5762087	5762128	42	1	189	CAGAGGACAACGTAAGACC	54.98	52.63	3.85	TTCTTTGTTCGGGGTTAGC	55.43	47.37	3.09
728		8296	CM018612.1	AG	AG	2	20	5807283	5807322	40	1	189	TCTCTTCTCCCTGTTGAGG	55.32	52.63	3.86	AGGACATGTCAATGACACC	54.78	47.37	4.16
729		8342	CM018612.1	AGGG	GAGG	4	8	5857241	5857272	32	1	181	CAACCTCTATCGAACTGGG	54.7	52.63	4.45	AACAAGTGATATCCGAGCG	55.13	47.37	5.03
730		8470	CM018612.1	AG	TC	2	20	5962545	5962584	40	1	179	GTAACTTCTCTCGGACACG	55.13	52.63	4.49	CTAAGGCATATGGTCTGCG	55.57	52.63	5.18
731		8517	CM018612.1	AT	AT	2	16	5986635	5986666	32	1	167	TTCAAAGAGAGTGAAACGG	52.84	42.11	4.44	ACCTATTCTCACTGACAACC	54.39	45	3.77
732	HVSSRT179	8652	CM018612.1	AAT	AAT	3	14	6127545	6127586	42	1	152	TGGCTTCAAATGTTCAAAGG	54.66	40	3.11	TCTGTCTCATTCATGCACC	54.89	47.37	5.01
733		8658	CM018612.1	AAT	ATA	3	13	6128846	6128884	39	1	212	CTTCTCACTAGCAACACCC	55.24	52.63	4.61	TTGTGTGTACAGAAGCAGC	55.78	47.37	5.25
734	HVSSRT180	8697	CM018612.1	AG	GA	2	21	6165020	6165061	42	1	180	CACCTATCATCGTCGAACC	55.24	52.63	3.62	GGAACCGGTACTTGAACC	54.95	55.56	3.62
735		8722	CM018612.1	AT	AT	2	18	6185590	6185625	36	1	155	AACATGTTTTCCACCTCCC	55.26	47.37	4.3	GGTTAGTGATATGGTTGTGG	53.38	45	4.17
736		8791	CM018612.1	AT	AT	2	16	6232127	6232158	32	1	208	CCAGAAGGTATGGTGATCG	54.78	52.63	3.69	GAGACCAAACTCCTTCAGG	54.81	52.63	3.86
737		8940	CM018612.1	AG	GA	2	16	6340593	6340624	32	1	168	AGGCACAAATGAATGAGGG	55.43	47.37	4.3	GACAAGGATGAGACTCAGC	55.03	52.63	4.26
738	HVSSRT181	8985	CM018612.1	AT	TA	2	21	6383756	6383797	42	1	171	CATGCACAGTACCTAACCC	55.29	52.63	4.11	CTTAAACCAACCCACAATGG	54.74	45	3.16
739		9206	CM018612.1	AT	AT	2	17	6560141	6560174	34	1	158	AGAAAGTCCAAGGGTTCG	54.08	50	3.95	AACCTCATTATTACAACCCC	52.49	40	4.95
740		9252	CM018612.1	ATCCCG	AGCCCT	6	6	6580293	6580328	36	1	107	TGATTGATTAAGGCAGAGGG	54.79	45	4.3	AGTATTAGCCTTACGGGGG	55.55	52.63	5.4
741	HVSSRT182	9269	CM018612.1	AG	AG	2	24	6588433	6588480	48	1	178	ATGGGGTTCATGATGTAGC	54.58	47.37	3.58	GGGACTACTCTCATTGTCG	54.44	52.63	4.35
742		9415	CM018612.1	AT	TA	2	16	6688162	6688193	32	1	149	CATGGTACCCACAAAATCG	54.07	47.37	3.34	AGTGGACAAAGCAAATAAGC	54.47	40	3.09
743		9530	CM018612.1	AT	TA	2	17	6789273	6789306	34	1	149	TGAGGAATTCAATCGACCC	54.56	47.37	4.46	GATTTGTTGACCAAAACTCC	52.96	40	3.85
744		9598	CM018612.1	AAT	ATA	3	13	6843179	6843217	39	1	121	ATCCCATTTCCCAATTCCC	54.7	47.37	3.97	AGCAACATAATTTTCGTGGC	55.24	40	5.01
745		9665	CM018612.1	AAG	TCT	3	11	6880102	6880134	33	1	203	CAAAGCGGAAGGTAAGACC	55.93	52.63	3.85	CTTGGCAATCGAAAACTCC	54.71	47.37	3.85
746		9821	CM018612.1	AT	AT	2	16	6992325	6992356	32	1	188	TCTAAGTTTGGTGAAGTTGG	53.04	40	3.77	GTTCTTATGAATGCGTGGC	54.9	47.37	5.01
747		9827	CM018612.1	AG	TC	2	17	6994772	6994805	34	1	138	TCTGACTCTCACTCTCTCC	54.45	52.63	3.71	TTCTTCAAACTCACTCGCG	55.92	47.37	5.87
748		9841	CM018612.1	AG	AG	2	17	7007683	7007716	34	1	126	CCTTCTTCTTCGTCATTGC	54.13	47.37	3.56	CTCACCGGAGTAAAATGGG	55.29	52.63	4
749		9903	CM018612.1	AAG	CTT	3	13	7031921	7031959	39	1	155	TAGGATGAAGTAGCTCGGG	55.29	52.63	5.14	AACCTCACCAAGTCTATGG	53.72	47.37	2.74
750		10192	CM018612.1	AT	AT	2	16	7247308	7247339	32	1	193	GTCAAGGACCACCAATAGG	54.86	52.63	2.57	TATGTGAAACGCCCATTGG	55.88	47.37	3.16
751		10255	CM018612.1	AT	TA	2	16	7279347	7279378	32	1	164	GAAACAGTAATGAGGCAGC	54.09	47.37	5.25	ATGTACTAAGCTCATTCACC	52.39	40	4.02
752		10294	CM018612.1	AAT	ATA	3	11	7304613	7304645	33	1	147	GTGATTCGCCATAATGAAGG	54.54	45	3.46	TCGAATTCAACTATGGCGG	55.41	47.37	6.13
753		10468	CM018612.1	AG	AG	2	17	7423687	7423720	34	1	156	AGAGAGAGAGAGAGAGACG	53.97	52.63	4.18	TGTGTGGTCTTTTGTTTGC	54.65	42.11	3.68
754		10491	CM018612.1	AT	TA	2	17	7439277	7439310	34	1	151	ATACTAGAAAGGCACCCCG	56.2	52.63	5.73	AAACTTGTAGGACCTCCGC	57.07	52.63	5.54
755	HVSSRT183	10503	CM018612.1	AG	CT	2	25	7444361	7444410	50	1	247	CGACTTCTAGGTCATGCG	55	55.56	4.73	AGCAGATATAAGCGGTCC	53.46	50	4.46
756	HVSSRT184	10594	CM018612.1	AAT	TTA	3	16	7506883	7506930	48	1	206	TGCCGACTGTAAAACATGG	55.84	47.37	3.66	GAAATGCTGATGATTCGGG	54.24	47.37	5.14
757	HVSSRT185	11097	CM018612.1	AG	CT	2	36	7922215	7922286	72	1	182	CAAGATCATCGGCAAGCC	56.26	55.56	4.35	TTCCCAAAGTTCAGTGAGC	55.33	47.37	4.26
758		11116	CM018612.1	AT	AT	2	17	7936803	7936836	34	1	149	AATTACGTCTATCTCGGGC	54.18	47.37	6.13	AAAATGAATTACGGTGGCG	54.39	42.11	5.69
759	HVSSRT186	11230	CM018612.1	AG	CT	2	23	8023406	8023451	46	1	169	CGAGAATGTATGGAAATGGC	54.54	45	4.4	AAGCAAGCCCAGAATTCC	55.16	50	3.01
760		11272	CM018612.1	AG	TC	2	16	8055178	8055209	32	1	152	CTTCCTTTATCTCCTCCGC	54.77	52.63	5.54	GAAAGCCCAGAATAACCCC	55.53	52.63	4.95
761		11362	CM018612.1	AAT	TTA	3	11	8127578	8127610	33	1	127	TAGACTAATCCGTACCTGC	53.06	47.37	4.85	AAACAATGCTGGTTGAAGC	54.78	42.11	3.86
762		11367	CM018612.1	AG	AG	2	17	8134628	8134661	34	1	138	TTTGAACAAATGGGCCTCG	56.41	47.37	4.63	CCACAATCTCCGTCCTCC	56.74	61.11	4.3
763	HVSSRT187	11413	CM018612.1	ATC	ATG	3	16	8173120	8173167	48	1	172	TAGCTCAATCTGCTTCAGC	54.99	47.37	4.26	TGGTTCCAAAACAGAAGGG	55.19	47.37	3.95
764		11438	CM018612.1	AT	AT	2	18	8191124	8191159	36	1	169	GTAAGAGTCAATCAAACGCG	55.16	45	6.01	AATCCAATATCACCGTGGC	55.33	47.37	5.01
765		11493	CM018612.1	AT	AT	2	18	8234274	8234309	36	1	213	TCGGCATCTACTCATTTCC	54.36	47.37	3.13	GACAAACTAATGGAGCTGC	54.09	47.37	5.25
766		11586	CM018612.1	AG	TC	2	16	8297040	8297071	32	1	178	AAAACTGCCTCCTCTTTCC	54.97	47.37	3.13	ATAATGGAGAGGCAGTTCG	54.35	47.37	3.95
767		11596	CM018612.1	AG	GA	2	18	8305337	8305372	36	1	191	TGAGACCTAACAGGAACCC	55.62	52.63	4.11	GGGCATTGAGAGATGAACC	55.65	52.63	3.62
768		11604	CM018612.1	AT	AT	2	17	8319068	8319101	34	1	116	TATCGGCAGTAAAAATCCC	52.36	42.11	3.85	GTGACCACATTGTCATGC	54.09	50	4.06
769	HVSSRT188	11829	CM018612.1	AG	TC	2	22	8492166	8492209	44	1	158	CCTAATTTACTTGGGCCCC	55.19	52.63	5.8	TTCGGAATGAAAAGGCACC	56.11	47.37	5.01
770		12077	CM018612.1	AT	AT	2	16	8683323	8683354	32	1	171	TAACCTAACATGCTCTCGG	53.99	47.37	4.63	GTGAGATGCATAAGGGAGG	54.73	52.63	4.3
771		12224	CM018612.1	AT	TA	2	17	8781648	8781681	34	1	159	TAGAGAAACGGTTGGAAGG	54.11	47.37	3.46	AATCCAATTCTCAGCTCCC	54.49	47.37	4.3
772		12226	CM018612.1	AG	AG	2	16	8782434	8782465	32	1	119	ATTTAAGCCATACCCTCCC	53.8	47.37	4.3	AGAATTTTCTCAACTCAGCC	53.5	40	4.85
773		12346	CM018612.1	AG	TC	2	18	8890461	8890496	36	1	128	ATCACGCAGAAAGTAGAGC	55.04	47.37	4.09	CTAACGCTACCTCTTGAGC	55.16	52.63	4.26
774	HVSSRT189	12453	CM018612.1	AG	CT	2	21	8976785	8976826	42	1	219	TTGATTGGGCTTGAAATGC	54.52	42.11	3.56	TTGATCGAATCTGCTCTCC	54.39	47.37	3.71
775		12588	CM018612.1	AT	TA	2	17	9091878	9091911	34	1	121	CGATAAAGATCCACCGACC	55.21	52.63	4.79	CTGAGAGAGAGGAGAGAGC	55.35	57.89	4.09
776		12610	CM018612.1	AT	TA	2	17	9111813	9111846	34	1	136	TCACACCATCATTACCATCC	54.81	45	3.51	AGGCCAAGTTTGATGAACC	55.68	47.37	3.62
777		12661	CM018612.1	AG	CT	2	16	9152204	9152235	32	1	137	CTTCTCCACCTCAGTTTCC	54.81	52.63	3.13	TCTTTGGTATGCCAGTACC	54.14	47.37	3.34
778	HVSSRT190	12841	CM018612.1	AG	AG	2	23	9286911	9286956	46	1	203	TCTTGCCATTTTCACTCCC	55.37	47.37	4.3	TCTGGTGTTCTGGTTTTGC	55.95	47.37	3.68
779	HVSSRT191	12951	CM018612.1	AG	AG	2	39	9363137	9363214	78	1	142	CTTCATCTGCAGTCTCTCC	54.71	52.63	3.71	TAATCTTTGGGGGTGAAGC	54.72	47.37	3.86
780		12959	CM018612.1	AT	TA	2	16	9366984	9367015	32	1	118	TGATGGAGGTAGCCTATGG	55.22	52.63	2.74	TACTCACTCCAAACAGTGC	54.76	47.37	4.4
781		13009	CM018612.1	AAT	TTA	3	11	9410198	9410230	33	1	200	TTTTTAAATTAGGGCCGGC	53.89	42.11	6.13	TGTCAGCACCCAATTTCG	55.58	50	3.46
782		13076	CM018612.1	AT	AT	2	18	9505043	9505078	36	1	156	ACCACCAATGTAATTACCCC	54.97	45	4.95	AGGTGTCTTTTCAATAACCC	53.06	40	4.11
783	HVSSRT192	13320	CM018612.1	AG	AG	2	27	9684330	9684383	54	1	128	ACCCAATTGGATCTTTCCG	55.14	47.37	4.3	TAGATCAGGTGTAGGTGCC	55.5	52.63	5.01
784		13486	CM018612.1	AC	AC	2	18	9820220	9820255	36	1	171	TTTTCTGCTTTGTATGCGG	54.3	42.11	5.69	CAATTAACTCCGTGCATAGC	54.87	45	2.97
785		13589	CM018612.1	ATCC	ATCC	4	8	9920065	9920096	32	1	145	AACTAGCTTTCGTTTCCCG	55.56	47.37	5.14	TTCAGCATAGTAGACATCGG	54.4	45	4.18
786		13765	CM018612.1	AT	AT	2	18	10061378	10061413	36	1	198	CTGGCTATGTGGACATACC	54.74	52.63	2.73	CTCAGCTTGCTTACGACC	55.51	55.56	4.79
787		14002	CM018612.1	AG	AG	2	16	10236336	10236367	32	1	196	AAATGCTAGGTTTTCGGGG	55.46	47.37	5.73	AAGCTCTGAAAACTTCCCC	54.97	47.37	4.81
788	HVSSRT193	14119	CM018612.1	AAT	AAT	3	16	10325724	10325771	48	1	176	AATTGGTAATGAGTCCGGC	55.26	47.37	6.13	AATCACACGGTCAAAAAGC	54.53	42.11	3.51
789		14175	CM018612.1	AT	TA	2	19	10359263	10359300	38	1	145	TGTTGCGGAAAGATAGTCG	55.37	47.37	4.18	GTCAGAACATGTGGTAACG	53.78	47.37	3.18
790		14468	CM018612.1	AAT	TAA	3	11	10603746	10603778	33	1	210	AGTGCCAGTCTAAGATTGC	54.89	47.37	3.56	CGTAAGCCATTTGCATATCC	54.91	45	2.59
791		14498	CM018612.1	AG	AG	2	16	10618905	10618936	32	1	115	GAAGAAAGGCCAGAACTCC	55.5	52.63	3.85	TTTTATCACTGCTTCCGGG	55.19	47.37	5.73
792		14625	CM018612.1	AG	CT	2	17	10715337	10715370	34	1	103	CGGGACTTTAAGTAGACCC	54.3	52.63	4.46	CAAGTGCTTCAATTGCTCC	54.99	47.37	4.7
793		14659	CM018612.1	AAT	TTA	3	11	10735420	10735452	33	1	177	CTCTACTCGTTTGAAGGCC	55.35	52.63	5.19	AAATGCGTAAATCATGGGC	54.41	42.11	5.36
794		14888	CM018612.1	AT	TA	2	16	10952265	10952296	32	1	142	AGTGTATGCATGTGTGTGC	56.22	47.37	4.57	ACACTCGAAAGAAACACCC	55.37	47.37	4.61
795		14930	CM018612.1	AT	TA	2	17	10980997	10981030	34	1	225	CTCTGCAAAAGGGATTTTGG	55.12	45	3.28	ATCCCATCACATTCTCACG	54.66	47.37	4.35
796		15177	CM018612.1	AG	TC	2	20	11180373	11180412	40	1	117	TAGTCCTCTTTCTCCTCCG	54.82	52.63	4.63	AACGAAGAAGAACAGAGGG	54.43	47.37	4.3
797	HVSSRT194	15299	CM018612.1	AG	CT	2	22	11322263	11322306	44	1	130	CTCACTCACTCCCTTTTCC	54.81	52.63	3.13	TTGCTCTGTCATTAGCTGG	54.89	47.37	4.85
798		15537	CM018612.1	AG	TC	2	20	11565569	11565608	40	1	196	GTCCTCTTCCCATAAGTTCC	54.84	50	3.62	CCAATGTAACATCAACGGC	54.79	47.37	5.68
799	HVSSRT195	15613	CM018612.1	AAG	TTC	3	20	11619094	11619153	60	1	209	CTTTCTGGATTTACGTGCG	54.57	47.37	5.34	CAGAACAAATTGCATGGGG	54.93	47.37	4.96
800		15769	CM018612.1	AT	AT	2	19	11749604	11749641	38	1	158	AAGGCTCAACATAGATGGC	54.92	47.37	4.4	ATATATCAGGCGTGATCGG	54.01	47.37	4.18
801		15774	CM018612.1	AAAG	AAAG	4	9	11754471	11754506	36	1	186	CACATAATGAATGGCGACC	54.25	47.37	4.79	ATTGGGTCTTTCACTCACC	54.67	47.37	4.02
802		15815	CM018612.1	AG	AG	2	19	11790059	11790096	38	1	214	TCTTTGTTGCACATTTCAGG	54.69	40	3.86	GTGCTACTTCAAGTCCACC	55.55	52.63	4.61
803		15871	CM018612.1	AG	AG	2	16	11829339	11829370	32	1	106	TATGAGAAGAGGGCAGAGG	55.16	52.63	3.69	TCTCTCTCTCTATGCCTCC	54.25	52.63	4.3
804		15921	CM018612.1	AT	TA	2	20	11865910	11865949	40	1	140	ATGTAACATTTGCGAACCC	53.96	42.11	4.11	GGACAATTTGAGTGCATGG	54.66	47.37	3.66
805		15944	CM018612.1	AT	TA	2	19	11885369	11885406	38	1	166	TTAGTCCTTGTGTTCACGC	55.49	47.37	5.34	TTACTATCTCGTCCAACGC	54.47	47.37	4.84
806		16054	CM018612.1	AT	AT	2	17	11969290	11969323	34	1	158	TGCTCCACTACAAAATCGG	55.22	47.37	4.18	ACTGGCTATCATGAGTTGG	54.22	47.37	3.77
807		16326	CM018612.1	AG	AG	2	17	12169474	12169507	34	1	181	TACATACATACATGGCCGC	54.84	47.37	6.53	CCTTGCCTTTTGCTTTAGC	55.27	47.37	3.09
808		16355	CM018612.1	AG	TC	2	18	12191603	12191638	36	1	119	GGCAATGGTGATAGCTAGC	55.84	52.63	3.42	CTCTACAACCATGGGAAGG	54.54	52.63	3.46
809		16667	CM018612.1	AG	CT	2	16	12485620	12485651	32	1	154	CCTTCTTCTTCTTCCTCGC	55.34	52.63	5.03	GACGAGCTAAAGGAGTTCC	55.05	52.63	3.62
810		16746	CM018612.1	AAT	AAT	3	12	12572357	12572392	36	1	213	ATCGGAAAATCAGCAAATGG	54.61	40	3.16	GGTAGCTCGATCGAGAGG	56.02	61.11	3.69
811		16812	CM018612.1	AG	GA	2	19	12629972	12630009	38	1	126	GTCCAGACTGAGAGAGAGG	55.56	57.89	3.69	CACACTTTTTATTGGGCCG	54.99	47.37	6.13
812		17040	CM018612.1	AG	GA	2	17	12847956	12847989	34	1	115	CTGTTCTGTTCATCCGTCC	55.65	52.63	4.79	GTGACCTCTGTAACACACG	55.62	52.63	4.49
813		17077	CM018612.1	AG	CT	2	16	12877404	12877435	32	1	137	CTAAGCAAATTCAGGCAGC	54.77	47.37	5.25	ATGACTACAAACCCAACCC	54.64	47.37	4.11
814	HVSSRT196	17095	CM018612.1	AG	TC	2	33	12892313	12892378	66	1	217	TAAACCCACAGTTCCCTCC	56.23	52.63	4.3	TGAATTCTTCAGGTCGACG	54.98	47.37	5.12
815	HVSSRT197	17191	CM018612.1	AG	CT	2	33	12989769	12989834	66	1	123	TTTTTCAAAATCCACCCCG	54.04	42.11	5.73	CGATCAGTGAGATTTGGGG	55.38	52.63	4.96
816	HVSSRT198	17281	CM018612.1	AAG	TTC	3	15	13058477	13058521	45	1	208	GTGGCCGAAACAGTAACC	56.02	55.56	2.85	CTTCTTCTTCTCCTCCTGC	54.6	52.63	4.85
817	HVSSRT199	17283	CM018612.1	AAG	AGA	3	14	13058607	13058648	42	1	167	GAAGGGAGGAGTGAGAGG	55.24	61.11	3.69	AGTACAAACCGTCATCTCG	54.68	47.37	4.04
818	HVSSRT200	17287	CM018612.1	AG	TC	2	24	13060178	13060225	48	1	156	ATGTTGCATGTTGTTGTCC	54.48	42.11	4.02	TCTTCCTTCTTCCTCACCC	55.61	52.63	4.61
819	HVSSRT201	17374	CM018612.1	AG	AG	2	24	13125384	13125431	48	1	129	ACAAGTCCAGGAGGTTACC	55.93	52.63	2.85	CGATTGGAAGGTCTGTTCG	56.06	52.63	3.95
820	HVSSRT202	17748	CM018612.1	AG	AG	2	24	13441402	13441449	48	1	164	GAATTACAAGTCTTTGGAGC	52.19	40	4.7	AAATTCCTGGAGGATGGC	54.13	50	4.4
821		17835	CM018612.1	AAT	TAT	3	11	13488080	13488112	33	1	192	ACTCAAAGGCTGTGAATGG	55.39	47.37	3.16	TGACATAGTTACTGAGTGGG	53.81	45	4.61
822		17884	CM018612.1	ATAC	ACAT	4	8	13530684	13530715	32	1	177	GAGGAGATGAAATAACACGG	53.53	45	4.94	CAAAATTTTCGTGATGCACC	54.41	40	5.01
823	HVSSRT203	17893	CM018612.1	AAG	TCT	3	15	13540507	13540551	45	1	225	GGATGAACTCGAAATTCTGG	54.1	45	3.86	TGATTGGGAACTCTTTACG	52.25	42.11	3.18
824	HVSSRT204	17913	CM018612.1	AAG	CTT	3	14	13554309	13554350	42	1	172	CTTCTGACCATGGCTTTCC	55.88	52.63	3.13	GGTCTTGGGCAGAAGAGC	57.69	61.11	4.09
825		18198	CM018612.1	AAAG	TTCT	4	9	13773100	13773135	36	1	127	ACTCATCATCTTTGCTCGG	54.99	47.37	4.63	GACGTAGCGAAAAGAAACG	54.95	47.37	3.6
826		18258	CM018612.1	AT	AT	2	17	13820874	13820907	34	1	158	CGGATTTAATGGGAAGGGG	55.3	52.63	4.79	CCTTAGTCGAGATCTTGGG	54.08	52.63	4.12
827	HVSSRT205	18341	CM018612.1	AG	AG	2	27	13897504	13897557	54	1	129	GAGCAAATGAAAGTTGGGC	55.27	47.37	5.36	TCTCTGATCCTCATTTCTGC	54.56	45	4.26
828		18364	CM018612.1	AT	AT	2	19	13913043	13913080	38	1	176	ACGTTTTACAGGCTAGTGG	54.84	47.37	4	AAACGGAGTATTCTGAGGC	54.59	47.37	4.7
829	HVSSRT206	18381	CM018612.1	AG	CT	2	21	13934288	13934329	42	1	160	CTCTACACACGCTAACGG	54.94	55.56	4.44	TTTCCTTGAGAGAATCGGC	54.9	47.37	5.54
830		18940	CM018612.1	AT	AT	2	17	14430559	14430592	34	1	157	TTTATAAGTGATTGGCCCGC	56.18	45	6.13	GTGGGTTCACTTGACCCC	57.51	61.11	4.95
831	HVSSRT207	18945	CM018612.1	AAG	AGA	3	19	14439989	14440045	57	1	180	GTTTCTCCACAATCGATGC	54.52	47.37	3.91	ACGAATGAACTCAGCTTCC	55.24	47.37	3.46
832	HVSSRT208	18962	CM018612.1	AG	GA	2	25	14447742	14447791	50	1	211	AACGCCAAATTCAAGAACC	54.49	42.11	3.62	CTGCCTTGAAAGAATCACG	54.43	47.37	4.35
833		18976	CM018612.1	AG	TC	2	18	14453201	14453236	36	1	175	TTCTTCGGATTCCAAGACG	54.95	47.37	4.18	GTCCCCAGATCATCAAACC	55.24	52.63	3.27
834		19096	CM018612.1	AAAATC	TTTGAT	6	6	14527723	14527758	36	1	136	TTTGCCCTATGTTTTTCCG	53.85	42.11	4.3	CATCTCATTTGTCCTTTTCC	52.12	40	3.13
835	HVSSRT209	19098	CM018612.1	AG	AG	2	24	14529395	14529442	48	1	163	ACTTGAAGTCTTGAAGGGC	55.01	47.37	5.19	TTAGATGTTTGAGCTGGCC	55.17	47.37	5.36
836		19182	CM018612.1	AG	TC	2	17	14612349	14612382	34	1	164	TGGAAGGCCACTAGCAGG	58.6	61.11	4.85	TTCCCATTTCCCATACCGG	56.78	52.63	5.28
837	HVSSRT210	19305	CM018612.1	AG	AG	2	22	14711990	14712033	44	1	145	ATCATAACGATTCGGGAGC	54.86	47.37	4.7	TTGCGGATGGAATTGAAGG	55.87	47.37	3.46
838		19403	CM018612.1	AAT	TAT	3	11	14783054	14783086	33	1	140	TCCGGATCTAATTATGCACC	54.7	45	5.01	AAGAAGGGGTTGTTGACG	54.74	50	4.35
839		19493	CM018612.1	AG	GA	2	19	14845659	14845696	38	1	225	AGAGAATCAGTGAGCTCCC	55.81	52.63	4.3	TTTCTTCCTCTGCACACG	54.89	50	4.49
840		19566	CM018612.1	AT	AT	2	17	14909279	14909312	34	1	187	TCCAATAGGAAAAGGGGC	53.69	50	5.8	TATAATATGGACGCGATGC	52.52	42.11	3.91
841	HVSSRT211	19782	CM018612.1	AAT	ATA	3	15	15049112	15049156	45	1	145	GAATTGTATGTCATGGGTCG	54.19	45	4.79	GACAAGTGAAATCCCCTCC	55.17	52.63	4.3
842		20190	CM018612.1	AC	CA	2	16	15396800	15396831	32	1	123	CCGCTTTCTATAAACACCC	53.46	47.37	4.61	AGTGATGTAGATTCGTTGG	52.05	42.11	3.77
843		20233	CM018612.1	AT	TA	2	16	15430405	15430436	32	1	143	GTTATGACTGGTAGTGATGG	52.82	45	3.51	TAGCAAGTGATTCCTACGG	53.99	47.37	4.02
844		20581	CM018612.1	AG	GA	2	18	15733381	15733416	36	1	178	ACATGCTTCTTCAGTTCCC	55.08	47.37	3.97	ACCCTAAAACCCCTAAATCG	54.71	45	3.34
845		20619	CM018612.1	AG	AG	2	17	15779803	15779836	34	1	124	AGTTTTTCTTTCGGGGTCG	55.76	47.37	4.79	TGTCTTTGCAGCTATTCCG	55.62	47.37	4.3
846	HVSSRT212	20656	CM018612.1	AG	AG	2	38	15813011	15813086	76	1	162	ATGGATCTCATGCATGACG	55.14	47.37	4.35	GTGTCAGCAAACAAAGTCC	54.86	47.37	3.85
847		20658	CM018612.1	AG	AG	2	16	15813525	15813556	32	1	118	ATGGATCTCATGCATGACG	55.14	47.37	4.35	GTGTCAGCAAACAAAGTCC	54.86	47.37	3.85
848	HVSSRT213	20893	CM018612.1	AAT	AAT	3	15	16022052	16022096	45	1	205	GCATCTTTGCTACCGAGG	55.55	55.56	4.63	GCTGAAGAGTGAAATGTGG	54.01	47.37	4.17
849		20968	CM018612.1	AAG	TCT	3	12	16085804	16085839	36	1	216	TCTGTTAGCAGCTTCAAGG	54.81	47.37	3.61	GAAGTGGAAGAGGAAGTGG	54.81	52.63	4
850		21026	CM018612.1	AT	AT	2	18	16114731	16114766	36	1	127	AAGAGCCACTTGTTACACG	55.48	47.37	4.49	GTATATCGTTGACGGAGCC	55.32	52.63	4.7
851	HVSSRT214	21431	CM018612.1	AG	AG	2	22	16458108	16458151	44	1	174	GATTTTCGAAGCCGTCCG	56.64	55.56	4.79	TACATCTTTCCCTTGCAGC	55.17	47.37	5.25
852		21602	CM018612.1	AT	TA	2	17	16610981	16611014	34	1	169	GCATAAAAACCTGGGAAGG	53.9	47.37	3.46	GCTATTGGCCATTTATCGC	54.71	47.37	4.58
853		21785	CM018612.1	AT	AT	2	20	16973853	16973892	40	1	121	TGGATGTGTTGCAAGTACC	55.42	47.37	3.34	GACGAGACGAAATTCGGG	55.64	55.56	5.14
854		22957	CM018612.1	AGCCG	AGCCG	5	7	19322649	19322683	35	1	146	GTCTTAAGCATTTTCCGGC	54.79	47.37	6.13	TGAAAATGTGTGGTGGAGG	55.3	47.37	4.3
855	HVSSRT215	22962	CM018612.1	AGCCG	AGCCG	5	10	19340857	19340906	50	1	153	CATTTTCCGGCTTTCTTCC	54.67	47.37	3.46	TGAAAATGTGTGGTGGAGG	55.3	47.37	4.3
856		23756	CM018612.1	AC	AC	2	18	20910531	20910566	36	1	171	ACGCATCATTTCACAAAGG	54.29	42.11	3.11	GATCGAGTCTATACAACCCG	54.91	50	5.28
857		23850	CM018612.1	AG	TC	2	20	20992393	20992432	40	1	112	AGGATTTTTCTCAACTCAGC	53.5	40	4.26	TCCTTGCTCTATCCCTAGC	55.25	52.63	3.42
858		23868	CM018612.1	AC	AC	2	16	21009718	21009749	32	1	147	CAGAACCACATCACTATTCC	53.4	45	3.01	GGTTGAGAAAAGTTACTCCC	53.53	45	4.3
859		24064	CM018612.1	AG	AG	2	20	21391548	21391587	40	1	110	TCCTTGCTCTATCCCTAGC	55.25	52.63	3.42	AGGATTTTTCTCAACTCAGC	53.5	40	4.26
860		24071	CM018612.1	AG	AG	2	18	21399104	21399139	36	1	106	TCCTTGCTCTATCCCTAGC	55.25	52.63	3.42	AGGATTTTTCTCAACTCAGC	53.5	40	4.26
861		24249	CM018612.1	AG	TC	2	16	21666410	21666441	32	1	137	ATCAATTCACCTCTCTGCC	54.53	47.37	4.85	ACTGTAAGAAAGCTTCAAGC	53.84	40	4.01
862		24257	CM018612.1	AG	GA	2	17	21673662	21673695	34	1	137	GACAAGATTCGCGATTTGG	54.93	47.37	3.28	ACGCATTGTACAGTTTACC	53.32	42.11	2.85
863		24283	CM018612.1	AAAATC	TTTGAT	6	6	21766769	21766804	36	1	139	CACAAAACATGTAGGGTGC	54.6	47.37	5.01	ACAAAAACACACGTTTCCC	54.66	42.11	3.97
864	HVSSRT216	24403	CM018612.1	AG	TC	2	21	21856267	21856308	42	1	177	TTAGAAACTCTTTGCCCCC	54.64	47.37	5.4	GAGAGAGAGAGAGACTTGC	53.75	52.63	4.01
865		24488	CM018612.1	AATAT	TTATA	5	7	21921196	21921230	35	1	194	TGGATGGATTCAATTTCCCC	55.33	45	4.81	TGATGAAAAATTGCTGCGC	55.69	42.11	6.09
866		24569	CM018612.1	AAG	TTC	3	13	21984001	21984039	39	1	126	AGCAACCAGAAGATCATCC	54.53	47.37	3.51	GTGTGATGTGATGGAATGC	54.47	47.37	3.56
867		24645	CM018612.1	AGG	AGG	3	12	22056934	22056969	36	1	176	AAAGGAGCTGAGAGTGAGG	56.04	52.63	3.86	ACTTTGAACTATCCGAGCC	54.59	47.37	4.7
868		24705	CM018612.1	AT	TA	2	16	22093328	22093359	32	1	110	TGGGTATAATGAGGCAGGG	55.82	52.63	4.45	AGAGTCCTACTGTGTGAGC	55.78	52.63	4.26
869		24817	CM018612.1	ATAG	CTAT	4	8	22196645	22196676	32	1	209	TTGTCAAACAAAGGTGTGG	53.92	42.11	4.17	ATTCCGATGAGATGGAAGC	54.73	47.37	3.86
870		25010	CM018612.1	AT	AT	2	20	22391595	22391634	40	1	159	ATGAATTAGTCGGTACCGG	54.07	47.37	5.28	ACCCCATCTAATAGAGACG	52.67	47.37	4.18
871		25161	CM018612.1	AG	AG	2	17	22536276	22536309	34	1	148	CAATCAGGAAGATCTCCCG	54.76	52.63	5.14	ACAAAACCCCTCTCAAAGC	55.6	47.37	3.51
872		25259	CM018612.1	AG	AG	2	18	22622126	22622161	36	1	128	TGGTCCTCAATTTTGGTGG	55.27	47.37	4.61	AGCAATTGAGTGACAACCG	56.15	47.37	4.44
873	HVSSRT217	25278	CM018612.1	ATC	GAT	3	16	22631976	22632023	48	1	132	AAACATGTGGCATTCTCCC	55.75	47.37	4.3	CAAATATGGAAAACGGGCC	54.72	47.37	5.8
874		25313	CM018612.1	AG	CT	2	17	22648230	22648263	34	1	145	ACAGGGACAATACAAAGCC	55.06	47.37	4.35	AAAATGGGGGCTATGAAGG	54.74	47.37	3.46
875		25641	CM018612.1	AT	TA	2	16	22924214	22924245	32	1	130	GGCTTCCAGTATAGCATGG	55.12	52.63	3.66	TAAGAGGTACGATCTTGCG	54.15	47.37	4.85
876		25646	CM018612.1	AAT	ATA	3	12	22927776	22927811	36	1	156	GGTGCTAACCTTGTAGAGC	55.32	52.63	4.09	TATGTGTACCGGATGGACG	56.35	52.63	4.79
877		25680	CM018612.1	AG	CT	2	18	22949734	22949769	36	1	204	GTACAAACCGTCAAATCGC	55.18	47.37	4.58	CTTCTTCGATTCTCGTCCC	55.16	52.63	4.46
878	HVSSRT218	25811	CM018612.1	AAG	GAA	3	15	23030982	23031026	45	1	157	TGTTCCCAATGCTGATAGG	54.51	47.37	2.57	ACTACTCTGTCACGTTTCG	54.65	47.37	3.46
879		25822	CM018612.1	AAT	TAA	3	12	23035911	23035946	36	1	154	CAAGATTGTGCATGTGTCG	55.15	47.37	4.35	CATGCCACCACTAAAAAGC	54.97	47.37	3.51
880		25829	CM018612.1	AT	TA	2	17	23039976	23040009	34	1	148	TGGAGGACCAAAATCAACC	54.96	47.37	3.77	TTGCATTACGTGAGCTACC	55.33	47.37	3.18
881		25862	CM018612.1	AT	AT	2	17	23063512	23063545	34	1	167	GAGGAAGAAGAAGAAGGCG	55.34	52.63	5.52	AAAATACCGCCAACTTTCG	54.32	42.11	3.46
882	HVSSRT219	25866	CM018612.1	AAG	AAG	3	15	23066074	23066118	45	1	137	TCATTCATTTCATCCGCCG	56.08	47.37	6.46	TGACTGAATCGAAGAAGCC	54.93	47.37	4.35
883		25976	CM018612.1	AT	AT	2	16	23163707	23163738	32	1	140	TCTGGAAACGACTAGGAGC	56.18	52.63	4.7	TTTTAAGGCCTGGTGAAGC	55.69	47.37	3.86
884		26183	CM018612.1	ACG	CAG	3	12	23293659	23293694	36	1	168	CAGATCTCTCAACTCCAGC	54.71	52.63	4.85	CTGAATTTGGGAAAGCTGC	54.96	47.37	5.25
885	HVSSRT220	26228	CM018612.1	AT	AT	2	28	23325702	23325757	56	1	173	GCGATTTCAGCCTAATTTGG	55.41	45	3.28	ATATCTTCTGCTAGGCACG	54.15	47.37	5.34
886		26255	CM018612.1	AT	TA	2	17	23351782	23351815	34	1	197	TGAATTCCATCCTCCATGC	54.89	47.37	4.06	AGGCCTAAAAACCATGCC	55.14	50	4.4
887	HVSSRT221	26337	CM018612.1	AG	AG	2	23	23428298	23428343	46	1	102	GAACCAAGGGAACAGAGC	55.25	55.56	4.09	CTTAACCTCGAGCTTAGCC	55.12	52.63	3.93
888	HVSSRT222	26370	CM018612.1	AAT	ATT	3	14	23456353	23456394	42	1	214	CACCACCCTTACATACGG	54.38	55.56	4.02	CCGATCAACATCCTTTCCC	55.66	52.63	3.97
889		26392	CM018612.1	AT	TA	2	17	23466675	23466708	34	1	138	CAATGTCATTCACGTCTGG	54.14	47.37	3.86	TTTACTTCTCGTCACTCCG	54.31	47.37	4.63
890	HVSSRT223	26437	CM018612.1	AG	TC	2	30	23496170	23496229	60	1	209	CTCGCTTTCTCTCTATGCC	55.22	52.63	4.4	ACACAAAAGAGAGACAGGG	54.31	47.37	4.45
891		26438	CM018612.1	AT	AT	2	18	23496388	23496423	36	1	127	CAAAGCTTCCTCAGTTCCC	55.81	52.63	3.97	TGCAGTCATTGAAGAAGGG	55.09	47.37	3.95
892	HVSSRT224	26667	CM018612.1	AAT	AAT	3	15	23668935	23668979	45	1	165	TCCTACAACCTTAGTCGGG	55.43	52.63	5.14	TACAACGCTTCCTTGAAGG	55.15	47.37	3.46
893	HVSSRT225	26706	CM018612.1	AG	CT	2	24	23698943	23698990	48	1	160	ATGACGACACATGTTCTCC	54.93	47.37	3.71	GTAGAGAGAGGAGATGGAGG	55.25	55	4.3
894		26769	CM018612.1	AT	AT	2	18	23731521	23731556	36	1	138	CAAAGGCAAATCAAACTTCC	53.6	40	3.46	CCACCGATCAGACTTAACC	55.02	52.63	2.85
895		26883	CM018612.1	AG	TC	2	18	23841284	23841319	36	1	129	GAAGCTACTCCTCGAAGC	54.56	55.56	3.86	TCCTTTGCTCTGTTTTCGG	55.75	47.37	4.3
896	HVSSRT226	26911	CM018612.1	AG	GA	2	32	23864578	23864641	64	1	177	CATTCGAAGCTTCCGAGG	55.59	55.56	4.63	CTGTCCTCTTCTATTGGGC	54.65	52.63	5.36
897	HVSSRT227	26928	CM018612.1	AG	GA	2	23	23875150	23875195	46	1	174	CATTCGAAGCTTCCGAGG	55.59	55.56	4.63	TGGTGTTATGTGTCTGTCC	54.41	47.37	4.02
898		26967	CM018612.1	AAG	TCT	3	11	23907467	23907499	33	1	134	TCAGTGACTGAAGCAAAGC	55.77	47.37	3.51	AGGTTCTGCGTGAAATCG	55.4	50	3.34
899	HVSSRT228	27185	CM018612.1	AG	GA	2	35	24135996	24136065	70	1	241	TGAGTTTAGCTTGTTGGGG	54.99	47.37	4.96	TAAGGACTCGTAGCTGAGC	55.97	52.63	4.26
900	HVSSRT229	27198	CM018612.1	AG	CT	2	26	24146418	24146469	52	1	194	AAAATCTCGACCGATCTCG	54.86	47.37	4.04	GAGAATCGTGAGCTATGGG	54.88	52.63	4
901		27206	CM018612.1	AG	CT	2	20	24157635	24157674	40	1	217	CCTTCTTCTTCTTCCTCGC	55.34	52.63	5.03	AATTCCGGTTTGAGGACG	54.94	50	4.79
902		27305	CM018612.1	ATAG	TCTA	4	9	24254001	24254036	36	1	186	AAGGGAACATGTTTTTCGC	54.49	42.11	4.7	ATTCGAATTGCACTCTCCC	55.28	47.37	4.3
903		27338	CM018612.1	AG	AG	2	19	24281622	24281659	38	1	215	GACCATTTCTAGGCGAAGG	55.39	52.63	3.46	AGCATATGCCGGAATATCC	54.54	47.37	2.59
904		27340	CM018612.1	AT	TA	2	19	24281972	24282009	38	1	177	TCTCTCACTCTCTCTGTGC	55.49	52.63	4.57	CACATAACCAAAATGCCCC	54.6	47.37	5.8
905	HVSSRT230	27388	CM018612.1	AAT	AAT	3	16	24317038	24317085	48	1	128	GAAATTTTGGGTTGGGTCG	54.88	47.37	4.79	CCGATTTCTTTCTCTCCCC	54.97	52.63	4.81
906	HVSSRT231	27737	CM018612.1	AT	AT	2	21	24651325	24651366	42	1	169	ATACGATCTAGCGTGGTCC	56.13	52.63	4.46	TCAAAATGACATGCAGGGG	55.76	47.37	4.79
907		27762	CM018612.1	AT	TA	2	16	24668244	24668275	32	1	150	CATTTTCAAGATCTTCTGGC	52.53	40	4.85	TCTCGGAAGGAACATAAGG	53.55	47.37	2.69
908	HVSSRT232	27889	CM018612.1	AAG	GAA	3	16	24738717	24738764	48	1	169	CATCTCTCTCTCTCTCCCC	54.98	57.89	4.81	AATCCCTCTCTCTCTCTCC	54.11	52.63	3.71
909	HVSSRT233	28011	CM018612.1	AAT	TAA	3	14	24836878	24836919	42	1	139	AGCACATAATGACGAATGC	53.87	42.11	3.56	AGCCAATTAAGCCTAGTGG	54.5	47.37	4
910		28134	CM018612.1	AG	AG	2	20	24928271	24928310	40	1	159	AGACTTGTGATTGCTCAGG	54.8	47.37	3.86	TCTGTGACGATCAAATCCG	55.06	47.37	4.18
911	HVSSRT234	28135	CM018612.1	AG	AG	2	25	24928359	24928408	50	1	133	GATGAATTCTGTCGATGCG	54.44	47.37	4.73	TGTGAATTCGAAGCAAAGC	54.64	42.11	3.51
912		28572	CM018612.1	AG	AG	2	16	25319648	25319679	32	1	181	CATAGCAAGCATGGACTCG	56.19	52.63	4.18	GATAAGTGTCTCGACCGC	55.01	55.56	5.68
913		28605	CM018612.1	AG	TC	2	17	25342645	25342678	34	1	202	AAAGAAACGACAGCTCTCC	55.16	47.37	3.71	AACGTCGTGAGGGATAGC	56.46	55.56	2.97
914		28616	CM018612.1	AG	TC	2	19	25357828	25357865	38	1	154	CTCAGCGGATGATCTGGG	56.91	61.11	4.45	AGGGAGAACGTCGTGAGG	58.32	61.11	3.86
915		28882	CM018612.1	AT	AT	2	20	25597212	25597251	40	1	198	CCTAGAACTCTTGGTTTGGG	55.35	50	4.12	TGCTATCCTTACTCCCTCC	54.82	52.63	4.3
916		28970	CM018612.1	AAAATC	ATTTTG	6	6	25692552	25692587	36	1	134	AACATTAGGAGTGTGTTTGG	53.4	40	3.28	ACAAAAACACACGTTTCCC	54.66	42.11	3.97
917		28996	CM018612.1	AT	TA	2	16	25715148	25715179	32	1	151	CATCTCTGCTAGTGACGC	54.98	55.56	5.19	CATGAAGGCTCACTTACCC	55.28	52.63	3.69
918		29114	CM018612.1	AG	CT	2	18	25805301	25805336	36	1	145	CTATTGAGCTCAGATGGCC	55.14	52.63	5.36	AATACGGTAGAGTAGTGCG	53.85	47.37	5.34
919		29261	CM018612.1	AT	TA	2	18	25904081	25904116	36	1	140	TCGAGTCATTCATCTTGCC	55.01	47.37	4.52	TGAATTTTCGGTCCACTCG	55.56	47.37	4.18
920		29602	CM018612.1	AG	CT	2	20	26165313	26165352	40	1	156	TCGGCGAATTTCCTATTCC	55.07	47.37	3.01	GAGAAGTAGAAAGGACTCCG	54.65	50	4.63
921		29751	CM018612.1	AAT	TTA	3	11	26277193	26277225	33	1	160	ACAGCGATCATTGGTAGC	54.8	50	3.58	TCAACTTCCCTAAGATCCG	53.55	47.37	4.18
922	HVSSRT235	29921	CM018612.1	AAT	AAT	3	14	26429211	26429252	42	1	219	TAATTGAGGCTGGTGGGC	56.91	55.56	5.36	ACTTTCACTAACACGTGGC	55.79	47.37	5.01
923		30032	CM018612.1	AT	AT	2	16	26524603	26524634	32	1	126	AACGTCAGTTCTTCACTCG	55.24	47.37	4.18	GAAAGGAAAGCTTAAAGGGG	54.14	45	4.79
924		30082	CM018612.1	AAAT	TATT	4	8	26568135	26568166	32	1	145	GACCATAAGGATTGCCTCG	55.47	52.63	4.63	TATGGTAGGTGAAAGGAGC	53.5	47.37	4.7
925		30122	CM018612.1	AAAG	GAAA	4	9	26594968	26595003	36	1	129	AGCTCCAAACACTACATCG	54.93	47.37	3.84	CTCTCTCTCTCTCTGTGGG	55.25	57.89	4.61
926	HVSSRT236	30371	CM018612.1	AG	GA	2	34	26757318	26757385	68	1	204	TTGTTTCTGTGAGCTCCGG	57.69	52.63	5.14	CCAACCCATATGCGCACG	59.28	61.11	5.34
927		30486	CM018612.1	AAT	ATT	3	12	26851463	26851498	36	1	165	CCTCAATTCCCTATCTGCG	55.15	52.63	5.18	GCATGTCATTGCTTTCAGG	55.07	47.37	3.86
928		30712	CM018612.1	AG	GA	2	20	27045542	27045581	40	1	127	TTTTCAAGCTCTCCGATCC	54.9	47.37	3.36	CCAACGATTTCCGACACG	56.57	55.56	4.49
929		30726	CM018612.1	AG	AG	2	16	27057110	27057141	32	1	124	GACTTTGCCAACTTCATCG	54.74	47.37	3.84	TAAGCAACAGAGCTGTAGC	54.93	47.37	3.58
930		30816	CM018612.1	AT	AT	2	16	27126915	27126946	32	1	149	CACTACACTGCAAGGTGG	55.28	55.56	4.61	GCAAACAAGATTGAAAGAGC	53.75	40	4.09
931		30955	CM018612.1	AG	GA	2	19	27221071	27221108	38	1	149	GCAACTAAGGGGAATCAGG	55.24	52.63	3.86	ACATTCAAAACCCTAGCCG	55.49	47.37	5.52
932		31004	CM018612.1	AG	AG	2	17	27272227	27272260	34	1	171	ATTTGAAGTGGGACTGTGG	54.98	47.37	4.17	AGATGGCGTTACTATTCCG	54.49	47.37	4.3
933		31217	CM018612.1	ATAG	ATAG	4	9	27444736	27444771	36	1	158	CGATCAATCCACTAGCTCG	55.33	52.63	5.03	GGTTCGTTGACATAACAGC	54.46	47.37	4.4
934		31506	CM018612.1	AG	GA	2	17	27645273	27645306	34	1	133	TCTTTAGGGTTTTGCCTCC	54.64	47.37	4.3	CTCTTTCTCTTTCCTGTCCC	55.08	50	4.46
935		31642	CM018612.1	AT	AT	2	19	27735958	27735995	38	1	210	AATTGACCTTGCAATGAGC	54.23	42.11	4.26	TAGTGAAAGCATTGGCCC	54.86	50	5.8
936		31680	CM018612.1	AG	GA	2	18	27767909	27767944	36	1	151	GGAATCAGAGCCTTAGACG	54.81	52.63	4.18	TCAAGATCCTTTCCACTCG	54.2	47.37	4.18
937		31740	CM018612.1	AG	GA	2	18	27812814	27812849	36	1	190	GAACAGACAGAAGACACCC	55.16	52.63	4.61	CATATCTCATCTCCCACGC	54.96	52.63	5.34
938		31779	CM018612.1	AT	TA	2	18	27838247	27838282	36	1	177	ATATCGCGATTTCCAACCC	55.45	47.37	4.11	TCATACCCAGATAAAGCAGC	54.91	45	5.25
939		31846	CM018612.1	AT	AT	2	16	27900479	27900510	32	1	195	TAGGGATGAAACGCAATCC	54.95	47.37	3.01	GCATCTATTAGTCCACATGG	53.25	45	3.66
940		31879	CM018612.1	AG	AG	2	16	27919526	27919557	32	1	199	ATGTTGTGCTACTCTGTGG	54.81	47.37	4.17	ACTTTCTCTGTTCTAGCGC	54.97	47.37	5.92
941	HVSSRT237	31978	CM018612.1	AG	GA	2	21	27995145	27995186	42	1	158	GTCAAGAATGTGTGTGTGC	54.97	47.37	4.57	AAGACATCTGTACCCCTCC	55.37	52.63	4.3
942	HVSSRT238	32089	CM018612.1	AG	TC	2	24	28075032	28075079	48	1	160	AGATGTTCTCTCTCCCTCG	55.23	52.63	4.63	CCCATTCAATTCAACAGCC	54.62	47.37	4.85
943		32111	CM018612.1	AG	AG	2	16	28085674	28085705	32	1	211	CTTGAGTGACCTTGTCGG	55	55.56	4.79	ATCTCCCCTATAACGTCCC	54.91	52.63	4.46
944		32138	CM018612.1	AT	TA	2	18	28112614	28112649	36	1	203	TGAGAGTGTACTTATGCAGG	54.21	45	4.85	TGCAATCAACTTTTTGGCC	55.06	42.11	5.36
945		32287	CM018612.1	ATAC	ATAC	4	8	28226983	28227014	32	1	154	AACAGGAAGCGTCATATGG	54.97	47.37	2.74	CTAAAAGAGGACACGACCG	55.4	52.63	4.79
946		32325	CM018612.1	AG	AG	2	16	28250499	28250530	32	1	148	CATTAATTCTTTTGGGGGCC	54.84	45	5.8	TTCATCAAGATCGTAGCGG	54.83	47.37	5.52
947		32360	CM018612.1	AG	TC	2	18	28278580	28278615	36	1	169	CCTTTCTTCTTCCCCTTCC	54.74	52.63	3.46	ACAGATAGGGAAGAGAGGG	54.41	52.63	4.3
948		32364	CM018612.1	AT	AT	2	16	28281183	28281214	32	1	192	CACACAGCATAGCAAAACC	55.01	47.37	3.27	TTTGCATCCCGATAACTCG	55.41	47.37	4.18
949		32382	CM018612.1	AG	CT	2	17	28295991	28296024	34	1	127	AATTCGCACTACATACCCG	55.11	47.37	5.28	TTTGGTCGAGAGAAATCGG	54.95	47.37	4.18
950	HVSSRT239	32455	CM018612.1	AG	CT	2	56	28344372	28344483	112	1	184	TCTTCTTCCTCTTCTTCTCC	53.4	45	3.71	ACCGAAGAAGAAACAGAGC	55.16	47.37	4.09
951		32462	CM018612.1	AAT	AAT	3	11	28349683	28349715	33	1	168	ATCATATGGTTGTGCACGG	55.67	47.37	4.94	TTTCGATAATTTGCTGGGC	54.03	42.11	5.36
952		32474	CM018612.1	AG	TC	2	19	28357345	28357382	38	1	178	TTATGGACATGCACTGAGC	55.28	47.37	4.26	CCTTTCCTTTCCTTTTGGC	54.44	47.37	4.52
953		32486	CM018612.1	AAT	AAT	3	11	28364180	28364212	33	1	136	TCATAACAGTCACCCAACC	54.37	47.37	3.77	TTTCGATAATTTGCTGGGC	54.03	42.11	5.36
954	HVSSRT240	32684	CM018612.1	AAT	TTA	3	15	28512078	28512122	45	1	181	CTTCAAATGCTAGCAGTGC	54.8	47.37	4.4	CATCCCCGATAATTAGCCC	54.86	52.63	5.19
955		32699	CM018612.1	AT	TA	2	17	28520530	28520563	34	1	110	TATGCGTATACACTGCTCG	54.65	47.37	5.03	GTTTTTAGTTCATCGCGCC	55.54	47.37	6.53
956	HVSSRT241	32710	CM018612.1	AAT	TTA	3	14	28529404	28529445	42	1	178	CTTCAAATGCTAGCAGTGC	54.8	47.37	4.4	CATCCCCGATAATTAGCCC	54.86	52.63	5.19
957	HVSSRT242	32862	CM018612.1	AG	TC	2	53	28666168	28666273	106	1	295	CTGAATCAATGCGCAATCC	55.25	47.37	3.01	TTCATCAGTTCTTGGAGGC	54.78	47.37	4.7
958	HVSSRT243	33001	CM018612.1	AAG	GAA	3	14	28773464	28773505	42	1	103	TGAATATCACTGCGTTGGG	55.29	47.37	4.12	ATTGCACACATCCACAACC	56.4	47.37	3.77
959	HVSSRT244	33054	CM018612.1	AG	AG	2	22	28810053	28810096	44	1	184	CCATTGTCAGACCATCTCC	54.96	52.63	3.71	TTGAATTTGCAGGCAAACG	55.52	42.11	3.6
960		33235	CM018612.1	AG	AG	2	18	28869249	28869284	36	1	143	AATGTTGGATTTGGGGAGG	54.98	47.37	4.3	AGAAGAGTTGTTGGATGGG	54.34	47.37	4
961		33341	CM018612.1	AT	AT	2	17	28938378	28938411	34	1	114	ACAAGGGAAGTGATTGACC	54.67	47.37	4.02	ATATGCCAGTAGGTGATCG	53.81	47.37	3.69
962		33621	CM018612.1	AG	CT	2	18	29125894	29125929	36	1	203	TTATTTTCCGGTCGAAGGG	54.89	47.37	3.95	TCTCACCGATTATTGGAGC	54.36	47.37	4.7
963		33650	CM018612.1	AG	TC	2	19	29153583	29153620	38	1	118	TCTTCCTCTTCTTCTTCTCC	53.4	45	3.71	CCCTAGCTGAGAGAAAACG	55.04	52.63	3.6
964		33688	CM018612.1	AT	TA	2	17	29185140	29185173	34	1	154	TTGCTCCATTTTCTCCAGC	55.78	47.37	4.85	TAGCGGCATGAGAATTCG	54.93	50	3.34
965		33702	CM018612.1	AG	CT	2	19	29196889	29196926	38	1	150	TGGGTGGAACTCTTTTTCC	54.88	47.37	3.13	TGTCAGTAAGCAAGCAACC	55.75	47.37	3.77
966	HVSSRT245	33728	CM018612.1	AG	TC	2	31	29225410	29225471	62	1	162	CTGTGAACCAAAACACTGC	55.16	47.37	4.4	ATCAATGCTAGTCCTTGCG	55.38	47.37	4.85
967		33735	CM018612.1	AG	AG	2	17	29230892	29230925	34	1	173	GAGAGAGAGAGAGAGTGGG	54.94	57.89	4.61	TGAAATACCGAAACTGCCC	55.5	47.37	5.36
968		33784	CM018612.1	AG	GA	2	18	29264312	29264347	36	1	146	CAACTGACGAGCTATCTCC	54.85	52.63	3.71	CCCAGTAAACTCAAGACGG	55.25	52.63	4.79
969		34040	CM018612.1	AT	AT	2	18	29466968	29467003	36	1	156	AAAGGATTGCTGTAGTTACC	52.88	40	2.85	TCAAACTCAAACCATAAGGG	53.07	40	3.95
970		34174	CM018612.1	AG	AG	2	17	29594201	29594234	34	1	164	TTTGGAGCATATAAGGGGC	54.56	47.37	5.8	AATCTCATGAGATATCCCCC	53.3	45	5.4
971		34266	CM018612.1	AG	CT	2	18	29661402	29661437	36	1	190	CTTTACCTAAGGTGGTGGC	55.18	52.63	5.01	TTTCTGGCCGATAATGACC	54.95	47.37	4.02
972		34452	CM018612.1	AT	TA	2	18	29832676	29832711	36	1	119	CAATTAAAAAGCGCTAGTCC	52.98	40	3.85	ATTTGGGACCTTGGTTGG	54.61	50	3.77
973		34530	CM018612.1	AT	TA	2	18	29873471	29873506	36	1	157	AGCTTCTTTCTTCTACAGCC	55.08	45	4.85	TATTGGGCTTTTATCGGGC	55.31	47.37	6.13
974		34549	CM018612.1	AT	TA	2	16	29892492	29892523	32	1	153	AGCTTCTTTCTTCTACAGCC	55.08	45	4.85	TATTGGGCTTTTATCGGGC	55.31	47.37	6.13
975	HVSSRT246	34643	CM018612.1	AG	AG	2	24	29965522	29965569	48	1	146	TACCTAACTCCCATTTGCC	54.1	47.37	4.52	CATTCACTCCCATGAGAGG	54.64	52.63	3.69
976		34858	CM018612.1	ATAC	ACAT	4	8	30122735	30122766	32	1	202	CTTTCCTTCGGTTTCTGG	52.92	50	3.86	GATTAATGTTCGTGTTGACC	52.63	40	4.02
977	HVSSRT247	34862	CM018612.1	AG	CT	2	24	30124273	30124320	48	1	149	CAATCCACTGACGAGAAGG	55.34	52.63	3.46	CACAGACAGAGAGAGAAGC	54.67	52.63	3.86
978		34933	CM018612.1	AG	TC	2	16	30166734	30166765	32	1	169	GAAAAATGAAATGGGCATGC	54.4	40	4.06	AGAATGTGTGTTCCACTCC	54.7	47.37	3.85
979		34974	CM018612.1	AT	TA	2	16	30184549	30184580	32	1	100	ACCATATTTAATAGGGCGGG	54.63	45	6.13	AATGTCATGTCAGACTCGG	54.62	47.37	4.63
980		35011	CM018612.1	AT	TA	2	16	30208611	30208642	32	1	139	AGAGGAAGCAAGTTCATGG	54.76	47.37	3.66	CAATTTCCTTCCAATCTGGG	54.2	45	4.45
981		35097	CM018612.1	AT	AT	2	17	30276398	30276431	34	1	199	TAGTGTAACGGCACTTACG	54.71	47.37	3.18	CTTTGGAAAGCGTCATTCG	55.16	47.37	3.34
982		35100	CM018612.1	AT	AT	2	16	30278795	30278826	32	1	160	ATAATGGCTTGGGGAAAGG	54.74	47.37	3.11	TTGTATGTGTCTGTGCACG	55.89	47.37	5.34
983		35105	CM018612.1	AT	AT	2	16	30285150	30285181	32	1	160	ATAATGGCTTGGGGAAAGG	54.74	47.37	3.11	TTGTATGTGTCTGTGCACG	55.89	47.37	5.34
984	HVSSRT248	35506	CM018612.1	AAG	TTC	3	32	30582196	30582291	96	1	213	ATCATCTCGCTATTGACGC	55.3	47.37	5.19	TTCGAGAACAGGGTAGAGG	55.45	52.63	3.69
985	HVSSRT249	35508	CM018612.1	AAG	GAA	3	15	30582352	30582396	45	1	167	CTTCCTCTCTCCTCTACCC	54.88	57.89	3.69	ACAGTAACCTCTCTCTCTCC	55.01	50	3.71
986		35760	CM018612.1	AT	AT	2	19	30724495	30724532	38	1	161	TTGAGTTTTCGGAAGCTGG	55.75	47.37	4.85	ATGTGCAAAGTCGAGAACG	56.28	47.37	3.95
987		35883	CM018612.1	AT	AT	2	17	30804501	30804534	34	1	139	AGAAGGGGTTTGAAATCGG	55.06	47.37	4.18	CCGTTCTTCTTAAACATGGG	54.3	45	4
988		35980	CM018612.1	AG	GA	2	16	30873763	30873794	32	1	209	AGAGGATCATGAGAGAGGG	54.51	52.63	4.3	CATTTCAAACACCAGAGGG	53.86	47.37	4.3
989		36002	CM018612.1	AT	TA	2	16	30881572	30881603	32	1	205	GCCAATGAAAACGTACACC	55.03	47.37	4.16	TAAGATCTCCACAGGGACC	55.06	52.63	4.46
990		36287	CM018612.1	AG	GA	2	20	31077301	31077340	40	1	164	AAAGATCTGAGCAGACTGG	54.17	47.37	4	CTTCGACGATGTCAACTCC	55.79	52.63	3.85
991		36320	CM018612.1	AG	CT	2	17	31106894	31106927	34	1	138	GATGTTTCCCGTACTGTCC	55.33	52.63	4.02	ATGAAAGGGTCTCAACACC	54.67	47.37	4.16
992	HVSSRT250	36377	CM018612.1	AG	GA	2	24	31139160	31139207	48	1	146	AGGTGTAAGAAAGAAGACGG	54.73	45	4.79	TCACATAAAAGAGCACTCG	52.73	42.11	4.18
993	HVSSRT251	36480	CM018612.1	AG	CT	2	24	31190886	31190933	48	1	178	TCTCTAGTCAAGTCGTCCC	55.18	52.63	4.46	GTACTGGTCAAGTGAGAGG	54.24	52.63	3.69
994		36490	CM018612.1	AG	AG	2	19	31197075	31197112	38	1	148	TCTTCAATTGGAGTCGAGC	54.93	47.37	5.03	AAGCTATTCCTCCATCCCC	55.81	52.63	4.81
995		36509	CM018612.1	AG	AG	2	16	31204142	31204173	32	1	200	AAATGGAGCAGTCTAAGGC	54.85	47.37	4.35	CTATAACCCATGACCAGGC	54.7	52.63	4.85
996		36642	CM018612.1	AG	CT	2	19	31302826	31302863	38	1	143	TCATGCCAAATCAGAAGCC	55.86	47.37	4.35	TTCAGAGCCATTGGAAAGG	55.05	47.37	3.11
997		36905	CM018612.1	AG	CT	2	16	31492506	31492537	32	1	160	TGAAAGCAGAACACACCC	55.06	50	4.61	AACGAAGAAGAAGACGACG	55.36	47.37	5.12
998		36941	CM018612.1	AG	CT	2	16	31514162	31514193	32	1	174	CCGGAGAAATGCAAAAACC	55.28	47.37	3.27	AAAGACTTATGTCCTCCGC	54.59	47.37	5.54
999		37044	CM018612.1	AT	AT	2	17	31580070	31580103	34	1	143	TTCTGCAGGAAACTCAAGG	55.01	47.37	3.61	AAGCGTTGAGTACTAGTGC	54.98	47.37	4.4
1000	HVSSRT252	37054	CM018612.1	ATAG	ATAG	4	11	31586780	31586823	44	1	144	AAAAACTGGTCCACTCGG	54.74	50	4.63	CACCTTAGCAGCTAAGACC	55	52.63	3.85
1001		37115	CM018612.1	AG	AG	2	20	31621190	31621229	40	1	147	ACACATGTGAACATTTGTGG	54.69	40	4.17	ACATCATTGGTCTCGTTGC	55.92	47.37	4.17
1002	HVSSRT253	37221	CM018612.1	ATC	ATC	3	14	31689218	31689259	42	1	185	GTACATGTCAGTGTGCTGG	55.95	52.63	4.85	TGTTTTGTCACCAGATGGG	55.3	47.37	4
1003		37584	CM018612.1	AT	AT	2	16	31874909	31874940	32	1	134	CTGGATTAGTCGGGATTCG	54.9	52.63	3.34	TAGACGTCCGTAAACAAGG	54.29	47.37	3.61
1004		37586	CM018612.1	AAG	CTT	3	13	31876785	31876823	39	1	157	ATAACGAGTTCCGAATGCC	55.4	47.37	4.4	GTTAACGAATAACTGTGGCG	55.14	45	5.69
1005	HVSSRT254	37802	CM018612.1	AAT	AAT	3	14	32044646	32044687	42	1	197	GTCAGTGTTTGTTGTGTCC	54.49	47.37	4.02	ACTTCATTCTCACACCACC	54.7	47.37	4.61
1006	HVSSRT255	37883	CM018612.1	AG	CT	2	24	32094633	32094680	48	1	191	TAGGGCTCCAATGAACTCG	56.53	52.63	4.18	CAGGGACAGAACATAGAGC	54.69	52.63	4.09
1007		38105	CM018612.1	AAT	TTA	3	12	32244517	32244552	36	1	180	GTGAAATGGAGCTCCTACG	55.42	52.63	3.51	AAGGACTCGGTAAGACTCC	55.45	52.63	3.85
1008	HVSSRT256	38121	CM018612.1	AAG	GAA	3	17	32252715	32252765	51	1	119	AGGTGAGGAGAATCTGACC	55.39	52.63	4.02	GTCTTCTTCTTGAGGTCGG	54.97	52.63	4.79
1009		38151	CM018612.1	AG	TC	2	16	32268243	32268274	32	1	147	GGATGCGGACGATATATGG	55.13	52.63	2.74	AATTCTCGATTTTTCCACCC	53.85	40	4.61
1010		38279	CM018612.1	AT	TA	2	16	32346624	32346655	32	1	170	GGAGGGCATCTTATGTTCC	55.01	52.63	3.62	ACAATTACGTCTTTGAAGGG	53.53	40	3.95
1011		38327	CM018612.1	AT	TA	2	19	32405112	32405149	38	1	157	AAACTTGGACTCTTGTGGG	54.9	47.37	4.61	GAGAAATTCTCAACTCGTCG	54.23	45	5.12
1012		38494	CM018612.1	AT	TA	2	16	32535194	32535225	32	1	229	GTTATGGACCACAATTTTGC	53.4	40	3.68	GAACGAGGGGAAAATAATGC	54.74	45	3.56
1013	HVSSRT257	38725	CM018612.1	AG	AG	2	24	32674632	32674679	48	1	164	CAAAACCCCAAACCTTTCG	55.11	47.37	3.46	TGAAGGCTGACGTTAATGG	55.22	47.37	3.16
1014		39090	CM018612.1	AT	AT	2	16	32933456	32933487	32	1	157	TCCTTGAGACCTAGCTAGC	55.21	52.63	3.42	TCGAGGAAAACTATTGTGGG	55.08	45	4.61
1015		39100	CM018612.1	AT	AT	2	18	32940032	32940067	36	1	108	GAACTGCATTTGTCTTGGG	54.59	47.37	4.12	CCTTTCCTACTTCAACCCC	54.75	52.63	4.95
1016	HVSSRT258	39115	CM018612.1	ATGGGG	GGGATG	6	8	32956073	32956120	48	1	200	GCACTGTTTTCGCTTTAGG	55.05	47.37	2.69	CAAATCAGCAAACCACACC	55.2	47.37	4.16
1017		39230	CM018612.1	AT	AT	2	18	33052676	33052711	36	1	125	TTCTAGCCGGTCACTTCG	56.38	55.56	3.79	ACAAACAGACATCCACTCG	55.17	47.37	4.18
1018		39273	CM018612.1	AT	TA	2	17	33073213	33073246	34	1	149	AACGAAAGAACATTGTGCG	54.98	42.11	5.34	ACAATGGATGAAACGGACC	55.49	47.37	4.46
1019		39339	CM018612.1	AAT	TTA	3	11	33115675	33115707	33	1	165	GGAAGCCAAATCTAAGACG	53.49	47.37	4.18	TGTAACCCAATAAACAGAGC	53.2	40	4.09
1020		39520	CM018612.1	AG	CT	2	16	33250294	33250325	32	1	181	TGCTTGTTAACCATCTCCC	54.76	47.37	4.3	TGCCATCTCTTGTGTAACC	54.79	47.37	2.85
1021	HVSSRT259	39521	CM018612.1	AAG	TTC	3	20	33251804	33251863	60	1	172	CAAGAGAAGAGGCTCAAGG	54.91	52.63	3.61	TGACACCTTCAAATTCAACC	54	40	3.77
1022		39602	CM018612.1	AG	GA	2	16	33305347	33305378	32	1	110	CTTTATGAGATGGCAAGGC	53.81	47.37	4.35	TTGTTTTCGAGGACTCTGG	54.76	47.37	3.86
1023		39700	CM018612.1	AG	CT	2	16	33376104	33376135	32	1	157	CTCCTGCACTAATGAACCC	55.28	52.63	4.11	GTAATTACACGGTGTTGGG	53.71	47.37	4.12
1024		39756	CM018612.1	AG	CT	2	18	33422892	33422927	36	1	103	ACTGACTGACCTTCCTTCC	55.95	52.63	3.46	GGTAAGACAAAACACCAGC	54.23	47.37	4.85
1025		40073	CM018612.1	AAG	CTT	3	11	33646894	33646926	33	1	114	AGTTTTCTGATCCACGTCC	54.83	47.37	4.79	GGAGAATATCTGTGCAGGG	54.73	52.63	4.45
1026		40089	CM018612.1	AG	AG	2	17	33653019	33653052	34	1	101	AAACAGGGAGAGATTGACG	54.51	47.37	4.35	AAAAATTTTCGGGCCTTCG	54.88	42.11	3.79
1027		40128	CM018612.1	AT	AT	2	16	33687849	33687880	32	1	150	AAGTCGTCGCTGAATATGG	55.13	47.37	2.74	TTGAAAAGACAAGAAGCGC	54.57	42.11	5.92
1028		40176	CM018612.1	AT	AT	2	17	33727981	33728014	34	1	152	AAGTCGTCGCTGAATATGG	55.13	47.37	2.74	TTGAAAAGACAAGAAGCGC	54.57	42.11	5.92
1029		40252	CM018612.1	AG	CT	2	16	33787514	33787545	32	1	191	AATACGTATTCCCTGTGGG	53.9	47.37	4.61	CAACGGACAGCAGAATCC	55.79	55.56	3.01
1030		40571	CM018612.1	AT	TA	2	19	34028115	34028152	38	1	122	ACAAAGCTGATCTCCATCG	54.99	47.37	3.84	TAGTCAAGCTTTACCCAGC	54.48	47.37	4.85
1031		40728	CM018612.1	AG	TC	2	16	34135780	34135811	32	1	177	TATAAATACAAGCCCCGGC	54.7	47.37	6.13	GTTCACCCAAGCAAAAACG	55.85	47.37	3.6
1032		40823	CM018612.1	AT	TA	2	17	34236257	34236290	34	1	108	TGACTATACCTGTCTCCGC	55.64	52.63	5.54	AAAACGCTGAAAAGTCACG	54.91	42.11	4.35
1033		40842	CM018612.1	AG	TC	2	19	34251561	34251598	38	1	151	CGGGACTTTATCAACTCCC	54.98	52.63	4.3	AAAAACAGCAGCACAACC	54.41	44.44	3.77
1034		40982	CM018612.1	AG	GA	2	19	34364166	34364203	38	1	109	CTGTGAATCATAACATGGCG	54.86	45	5.69	CACTGGTGAAGATGACAGG	55.23	52.63	4
1035		41050	CM018612.1	AT	TA	2	17	34414604	34414637	34	1	157	TCGTCATTTAATAGCGGGG	54.77	47.37	5.73	ACAGTGGATTGGGTTAAGC	55.06	47.37	3.09
1036		41052	CM018612.1	AT	AT	2	17	34415677	34415710	34	1	125	CATAGTATAGAGTTGTCGCG	53.24	45	5.87	ATGGATCAACCCCATTTCC	54.74	47.37	3.13
1037	HVSSRT260	41067	CM018612.1	AG	TC	2	25	34422430	34422479	50	1	208	TAGTCAGGGACCAAATTGC	54.76	47.37	3.56	GATACACCGACGTTGATGG	55.85	52.63	3.51
1038		41080	CM018612.1	AG	GA	2	16	34432456	34432487	32	1	129	AGTGAGGAGAGAGAGTGC	54.86	55.56	4.4	TTAAGTTTTTGGCCTCCCC	55.24	47.37	4.81
1039		41344	CM018612.1	AG	TC	2	17	34614505	34614538	34	1	183	ATCTTCTCTCGCTCTTTGC	55.03	47.37	3.68	AGTGGGAATCTTTTGGAGC	55.05	47.37	4.7
1040	HVSSRT261	41467	CM018612.1	AAT	TTA	3	14	34690519	34690560	42	1	137	CGACCTCTTCATGGTAAGC	55.42	52.63	3.09	GAGCCGAGAATTCCTATGC	55.57	52.63	3.14
1041		41472	CM018612.1	AGG	TCC	3	11	34691132	34691164	33	1	194	CACTATGAGAAAGGCCACC	55.28	52.63	4.61	GGCAATCAAAATTTCAACGC	55.06	40	4.84
1042		41476	CM018612.1	AT	AT	2	16	34695433	34695464	32	1	148	TTCCAGGGTGATAATTGCC	54.79	47.37	4.52	AGCCGGTTTTACTCAATGG	55.49	47.37	3.16
1043		41577	CM018612.1	AT	AT	2	17	34764542	34764575	34	1	139	TGCTCCAAGGTAATTCTGC	55.17	47.37	4.26	TTTCTTGGTTTTGCTGTGC	55.03	42.11	4.57
1044		41678	CM018612.1	AG	AG	2	16	34842498	34842529	32	1	130	ATCTCCAGAAACAGAGTGC	54.49	47.37	4.4	TGCCTTTTCTTGCTTTTCG	54.83	42.11	3.46
1045		41692	CM018612.1	AAG	AAG	3	13	34849121	34849159	39	1	194	TCTTTAGCTATGCGGAATGG	55.32	45	3.16	TGGTCCAGTCTAGAACAGG	55.34	52.63	4
1046		41825	CM018612.1	AG	CT	2	18	34940475	34940510	36	1	181	GAGTATCAGCTGACATTTGC	54.49	45	3.68	GGGAGAGGAAAAACACAGG	55.4	52.63	4
1047		41926	CM018612.1	AG	AG	2	16	34998929	34998960	32	1	115	GTAAAGAGGTTGAGGTTCCC	55.36	50	3.97	CACTGGAAGAAACAACAGC	54.55	47.37	4.4
1048		42008	CM018612.1	AAAATC	AATCAA	6	6	35070449	35070484	36	1	186	ATAAAAGCACACGTTTCCC	53.89	42.11	3.97	TACAAAGTCAAAGGGTGGG	54.57	47.37	4.61
1049		42226	CM018612.1	AG	GA	2	19	35252048	35252085	38	1	177	ATCACAGAACAAGAGTCCG	54.55	47.37	4.79	GAATATGGACGCCAAATGC	54.94	47.37	3.56
1050		42287	CM018612.1	AG	CT	2	19	35306938	35306975	38	1	138	TACTTGAGGAAGCAAAGGC	55.1	47.37	4.35	ACTCTCAGTCTCAGTTTTCC	54.34	45	3.13
1051		42294	CM018612.1	AT	AT	2	18	35307986	35308021	36	1	206	TTCTAGTGGATAATGGCGC	54.76	47.37	6.53	TCCCCGAATAAGCAAAAGG	55.15	47.37	3.11
1052	HVSSRT262	42355	CM018612.1	AAT	AAT	3	14	35356418	35356459	42	1	206	ACCCTTACAATATTCCATGG	52.24	40	3.66	TTTTCATCCTTGACACGG	52.48	44.44	4.94
1053	HVSSRT263	42401	CM018612.1	AG	TC	2	32	35374791	35374854	64	1	213	CAAATGACCAGACTACCCC	54.86	52.63	4.95	CTGTTTTCTGCAAGTAGCC	54.32	47.37	3.93
1054		42473	CM018612.1	AT	TA	2	18	35435842	35435877	36	1	129	ATCATGTGCAAGGTATGGG	54.89	47.37	4	TTCTGAGGCTATCTGGTCG	55.94	52.63	4.79
1055		42706	CM018612.1	AG	CT	2	17	35623254	35623287	34	1	208	CACCATCAACATCCATTGC	54.73	47.37	3.56	ATGTCTGTTTCCTGGTTCC	54.67	47.37	3.62
1056	HVSSRT264	42831	CM018612.1	AG	AG	2	32	35699068	35699131	64	1	169	GAGGGGAAGAAAAGAGAGG	54.14	52.63	3.69	AACGCCACAAATAACTACC	53.28	42.11	3.18
1057	HVSSRT265	42893	CM018612.1	AT	AT	2	21	35749137	35749178	42	1	237	ATCGGAGTCACAATATGCC	54.74	47.37	4.4	TGAAGTTGGACCAATGTCG	55.45	47.37	4.35
1058	HVSSRT266	43032	CM018612.1	AC	AC	2	24	35868436	35868483	48	1	107	TGGTCACATGGAATAGACG	54.29	47.37	4.18	GACTCCATTGTTTCATGCG	54.82	47.37	4.73
1059		43244	CM018612.1	AT	TA	2	17	36034965	36034998	34	1	117	CATCTCATCTCAGTCGTGG	54.83	52.63	4.94	TCAGTTACGTAAACACGGG	54.9	47.37	5.28
1060		43329	CM018612.1	AG	CT	2	19	36109844	36109881	38	1	177	AAGGCCCAACTTTTAGTCG	55.41	47.37	4.18	CTCAGACTTCAGTAGCTGC	55.06	52.63	5.25
1061		43549	CM018612.1	AG	AG	2	17	36281725	36281758	34	1	165	ACATGCTAGCTTTCACGG	55.04	50	4.94	TCCAAAACCCTCCTAAAGC	54.64	47.37	3.51
1062	HVSSRT267	43574	CM018612.1	AG	AG	2	35	36303017	36303086	70	1	128	AGGTACCATGTCTATGTGC	53.93	47.37	4.57	TTTGGGCCAATGATGATGG	55.8	47.37	3.51
1063		43706	CM018612.1	AG	TC	2	18	36418426	36418461	36	1	136	AGAGAGTGAACCAAACACC	54.63	47.37	4.16	ATAGAAATCGAGCAAGCCC	55.04	47.37	5.19
1064		43776	CM018612.1	AT	AT	2	18	36465039	36465074	36	1	157	CAATGCAACTCTGTACACC	54.03	47.37	4.16	TTGGTTTAGCTTCCCTTGC	55.69	47.37	4.01
1065	HVSSRT268	44143	CM018612.1	AG	CT	2	24	36775593	36775640	48	1	149	ATGAATACGTACACAGAACC	52.77	40	3.62	CTTTGGTGCCTCAAAAGC	54.6	50	3.51
1066		44237	CM018612.1	AC	TG	2	17	36846777	36846810	34	1	123	TGACCAGATAAAAGGGAGC	54.12	47.37	4.7	AAGAAGTCCGAGTTGAAGG	54.43	47.37	3.46
1067		44582	CM018612.1	AG	AG	2	20	37094895	37094934	40	1	156	GCAAATTGTGAATTAGGTGG	53.09	40	4.61	CATATGGAAGCAAAGCAGG	54.11	47.37	4.85
1068		44631	CM018612.1	AG	CT	2	17	37128972	37129005	34	1	160	CGATCTGAGACTTCTGACG	54.92	52.63	4.35	TTGGTGGACAGTAGTTAGC	54.11	47.37	3.09
1069	HVSSRT269	44653	CM018612.1	AAG	AGA	3	15	37139446	37139490	45	1	159	AGGGTAAAACTCAACCACC	54.57	47.37	4.61	GGAGAGATCGAACTTTCCC	54.7	52.63	3.97
1070		44733	CM018612.1	AG	GA	2	17	37192281	37192314	34	1	125	TTCTGTTTTGGGCATTTGC	55.06	42.11	3.68	AGTAGAAGAAGGGGGAACG	55.73	52.63	3.95
1071		44741	CM018612.1	AT	AT	2	16	37198150	37198181	32	1	180	ATTAATGGGCAGATTCGGC	55.71	47.37	5.54	ATTCATACACCTCAGCTCG	54.39	47.37	5.03
1072		44784	CM018612.1	AT	TA	2	18	37231697	37231732	36	1	119	CATCACATCCTATCGACCG	55	52.63	4.79	GCAATCACAGAAGCAATCG	55.22	47.37	3.34
1073		44800	CM018612.1	AAG	AGA	3	11	37239674	37239706	33	1	105	GATAGGGTTTTCCAGAGGC	54.93	52.63	4.7	AGTCCGTAGAATCATCTTCG	54.43	45	3.79
1074		44810	CM018612.1	AG	AG	2	19	37251575	37251612	38	1	122	CTCTTCTTCTCCTCCTTGC	54.6	52.63	4.01	ATCAAACTCAATCTCCGGC	55.28	47.37	6.13
1075	HVSSRT270	44816	CM018612.1	AG	GA	2	25	37253205	37253254	50	1	217	GATTTCCCGACTTTACCCG	55.72	52.63	5.28	ATAGCATGGCACTGTATCG	54.85	47.37	2.92
1076		44894	CM018612.1	AT	AT	2	17	37293520	37293553	34	1	182	CAAGTTCTCGAGAAGTATCG	53.37	45	2.92	CCAATCACTCTCTTCTGGC	55.3	52.63	4.85
1077		44950	CM018612.1	AT	AT	2	16	37332899	37332930	32	1	150	ATGACCTTAAAGGAGTGGC	54.43	47.37	5.01	AATAATCTGACGTGTGGCC	55.29	47.37	5.36
1078		44994	CM018612.1	AG	CT	2	16	37366935	37366966	32	1	151	CATCATCGACATCTCTCGG	55.02	52.63	4.63	CAATCCGTCAAATGCAAGG	55.08	47.37	3.61
1079		45054	CM018612.1	AAAATC	TTTGAT	6	6	37416495	37416530	36	1	195	TCATTTCATTCCTTCCCCC	54.35	47.37	5.4	ACAAAAACACACGTTTCCC	54.66	42.11	3.97
1080	HVSSRT271	45178	CM018612.1	AAT	TTA	3	21	37505184	37505246	63	1	223	AGAAGCCCCAACAACAGC	57.82	55.56	4.4	ATGTACACTGACGAAGGCC	57.17	52.63	5.19
1081	HVSSRT272	45389	CM018612.1	AG	TC	2	22	37642695	37642738	44	1	105	TATCCAAGCACATATGGCC	54.67	47.37	5.36	CACTTCGTAGTAGCTGTGG	55.09	52.63	4.17
1082		45423	CM018612.1	AT	TA	2	16	37661067	37661098	32	1	190	CGAGGAGCTTACAAGTTGC	56.35	52.63	4.17	GAACACAACTCGAATGTCG	54.53	47.37	4.35
1083		45612	CM018612.1	AT	AT	2	18	37793575	37793610	36	1	151	TTTGACCCGTGACTTTTGG	55.96	47.37	3.28	GCTAACTCGGTTAAGAGAGG	55.02	50	3.69
1084		45853	CM018612.1	AG	CT	2	18	37952974	37953009	36	1	181	AGAAGGTTAATGGTGGTGG	54.32	47.37	4.61	ATGGAGAACAAACCAATCG	53.25	42.11	3.34
1085	HVSSRT273	45916	CM018612.1	AAG	AGA	3	15	38004204	38004248	45	1	168	GAGAAGTCACCTGAATCGG	55.04	52.63	4.18	GATACTGGACGAACATGGG	55.09	52.63	4
1086		45919	CM018612.1	AG	AG	2	18	38010264	38010299	36	1	125	TCTCAACTTCAAGGCTTCC	54.7	47.37	3.46	AGTTCCTTGATTCTCCATCC	54.41	45	3.51
1087		46103	CM018612.1	AG	GA	2	20	38116564	38116603	40	1	160	TGAATTTCGTTAGGTGGGG	54.77	47.37	4.96	TACGAACAGACAAAGCACC	55.49	47.37	5.01
1088		46283	CM018612.1	AAG	TTC	3	13	38254740	38254778	39	1	154	TCACAGGTTTGCTTTGTCC	55.95	47.37	4.02	AGTTGTATCTGCTGAAGCG	55.34	47.37	4.68
1089		46287	CM018612.1	AG	CT	2	17	38261155	38261188	34	1	139	AACTTGGGAATTTTTGGGC	54.29	42.11	5.36	TACCATCGGAAACAAGAGG	54.18	47.37	3.69
1090	HVSSRT274	46372	CM018612.1	AG	GA	2	24	38328184	38328231	48	1	110	GGAACACTATACGTACGGC	55.26	52.63	5.68	TTCTCCGGTCTTGTTTACG	54.89	47.37	3.18
1091		46398	CM018612.1	AT	TA	2	16	38345849	38345880	32	1	166	ATAACCAATTAGACGATGGG	52.43	40	4	TGTGTTTTGCAGGTAATCG	53.93	42.11	3.34
1092		46407	CM018612.1	AAT	AAT	3	11	38351607	38351639	33	1	151	AACGACCTCTCTTTTGTGG	55.06	47.37	4.17	TGCGAAGTACGGATTATGC	55.52	47.37	3.14
1093		46878	CM018612.1	AG	TC	2	19	38704122	38704159	38	1	172	CAAACCTTTGTCTTGGTCC	54.1	47.37	4.46	GTCCAAGAGATATTCCATCG	53	45	3.84
1094		46884	CM018612.1	AT	TA	2	17	38709420	38709453	34	1	158	TGAAATTCGGTGCTTGTCC	56.13	47.37	4.02	ACCGATCCGAACTCTATCC	55.71	52.63	2.59
1095	HVSSRT275	46956	CM018612.1	ATC	TCA	3	14	38753832	38753873	42	1	144	GCTGTTGTTAATGTTGGTGG	55.46	45	4.61	CATGGGCAACTTTGGAGG	55.93	55.56	4.3
1096		47049	CM018612.1	AAAG	AAAG	4	8	38834606	38834637	32	1	194	GTAATCATCATCACTTGGGC	54.13	45	5.36	TTCCATTATGGTGGGTTCC	54.37	47.37	3.62
1097		47053	CM018612.1	AT	TA	2	18	38835819	38835854	36	1	165	AAATGAGAGCAGAAGCAGG	55.18	47.37	4.85	GAGCCTCTCTTTCTTGTCG	55.37	52.63	4.35
1098		47062	CM018612.1	ACC	GTG	3	12	38843302	38843337	36	1	190	TATCAGCATAGGAGTCCCC	54.9	52.63	4.81	ATACATGCGTATGGGTTGG	55.03	47.37	3.77
1099		47132	CM018612.1	AT	TA	2	16	38903925	38903956	32	1	128	CACGGGGAAAAGAAAGACC	56.13	52.63	3.85	ATCGGCACATATCATAGGC	54.58	47.37	3.93
1100	HVSSRT276	47186	CM018612.1	AG	AG	2	23	38948170	38948215	46	1	132	ACTTTACGAGCAAGCTAGG	54.63	47.37	3.02	ATCTCTCTTCCCACTCTCC	54.76	52.63	3.71
1101		47210	CM018612.1	AG	GA	2	18	38960372	38960407	36	1	152	TTTGCTTGCAGAGAGAAGG	55.42	47.37	3.46	AAGACGGTGAAGAAGAAGC	55.16	47.37	3.86
1102	HVSSRT277	47217	CM018612.1	AG	AG	2	23	38972208	38972253	46	1	147	ATGGTTCCTCAAGTCAACC	54.67	47.37	3.77	CAAGCGGTATTCTCTCTCC	54.81	52.63	3.71
1103	HVSSRT278	47242	CM018612.1	AG	AG	2	21	38983905	38983946	42	1	195	GAAAGTCCAGATCTGAGCG	55.44	52.63	5.03	ATTCGACAGCTGATGTGG	54.71	50	4.17
1104		47339	CM018612.1	AAG	TTC	3	11	39044838	39044870	33	1	188	CGTTGTCAAAATGAGAGCG	55.19	47.37	5.03	CAAGTCTCCGATTACCTGC	55.42	52.63	4.85
1105		47439	CM018612.1	AT	AT	2	17	39112003	39112036	34	1	162	AAGACTGATCATCATGGCC	54.6	47.37	5.36	GAAAGCATTTGAGCTCACG	55.14	47.37	4.35
1106		47467	CM018612.1	AG	AG	2	16	39126807	39126838	32	1	166	GCGACGTGAAGAATTATGC	55.05	47.37	3.14	CTCAGGCAGTTCATGATGG	55.67	52.63	3.51
1107		47653	CM018612.1	AG	CT	2	18	39221180	39221215	36	1	169	GTACCGACACACAAACCC	55.63	55.56	4.11	GCTTGAAAGTAGAGGAGAGG	54.89	50	3.69
1108		47659	CM018612.1	AG	TC	2	19	39227147	39227184	38	1	119	TTTCTCTCTCCCAAAGTGC	54.7	47.37	4.4	TCTTATCCAACAACGGACG	54.96	47.37	4.79
1109		47685	CM018612.1	AT	AT	2	18	39241362	39241397	36	1	150	ATGCATTCACAATGACTCG	53.78	42.11	4.18	CCAGTCAACTATGTGAGAGC	55.58	50	4.09
1110		47721	CM018612.1	AT	AT	2	17	39264243	39264276	34	1	129	GAATCTCTCCACTCTATTGG	52.2	45	3.16	GAGATAGCTAGGATGAGGG	52.84	52.63	4.3
1111		48137	CM018612.1	AG	GA	2	19	39566709	39566746	38	1	119	CCAAGTTGACAATTGCACG	55.64	47.37	5.34	TATGACAATCTCGTGTGCC	55.02	47.37	5.01
1112		48175	CM018612.1	AG	AG	2	16	39591472	39591503	32	1	107	CATTCATTCCCCCATTCCC	55.56	52.63	3.97	CTTCGTTTCTCCTCCTTCC	54.93	52.63	3.46
1113	HVSSRT279	48227	CM018612.1	AG	AG	2	21	39631073	39631114	42	1	179	TCCTTACCCTTCAACTTGC	54.68	47.37	4.01	AATATGAAGCGTGAGAGGG	54.35	47.37	4.3
1114		48323	CM018612.1	AT	AT	2	16	39697974	39698005	32	1	152	AAGCCCAAAACTTTCAAGG	53.93	42.11	3.61	TCTAGCTAACGTAGGAGCG	55.79	52.63	5.03
1115		48561	CM018612.1	AT	TA	2	16	39885268	39885299	32	1	157	TCCATGACAAACTTTTTGGC	54.96	40	4.52	ATTTCGACCCGTAAATCCC	54.96	47.37	3.85
1116		48574	CM018612.1	AAT	TTA	3	11	39896050	39896082	33	1	124	TCTTTAGAAATGTGGCCGG	55.19	47.37	6.13	TGTTTGACGATGAAGGAGG	54.83	47.37	4.3
1117		48733	CM018612.1	AT	AT	2	16	40004210	40004241	32	1	135	TTCATCATAAATGGCCCGG	55.3	47.37	5.73	TTTTGCTGGTTCATTTGGC	55.06	42.11	4.52
1118		48843	CM018612.1	AG	CT	2	17	40078610	40078643	34	1	182	AAAAAGCAAAGCTGAACCC	54.67	42.11	4.11	AACCTCTGAACCTGTAAGC	54.39	47.37	3.09
1119		48904	CM018612.1	AT	TA	2	18	40123874	40123909	36	1	125	GTGATGATGAGACGACACC	55.46	52.63	4.16	ATGTACATTGTCACTGGCC	55.17	47.37	5.36
1120	HVSSRT280	48922	CM018612.1	AG	CT	2	31	40129817	40129878	62	1	177	AAGAAGAAGAAGAGAAACGG	52.89	40	4.44	CTTTAGGGTTTGCCTTTGC	54.87	47.37	3.68
1121		48975	CM018612.1	AAT	TAA	3	13	40167828	40167866	39	1	183	TCCTCAAATCAGGGCAGG	56.17	55.56	4.85	GACACTGACAACCTGTCC	54.89	55.56	4.02
1122		49016	CM018612.1	AAG	TCT	3	11	40196523	40196555	33	1	156	CTTTCCAATTTCCAGCTGC	54.96	47.37	5.25	GAAATGGATCCTCCTTGGG	54.89	52.63	4.12
1123	HVSSRT281	49243	CM018612.1	AAT	ATT	3	14	40335359	40335400	42	1	228	TGCAGTGCTCTGAATTTCC	55.81	47.37	3.13	TAAATCTCCAGGAACAGCC	54.12	47.37	4.85
1124		49335	CM018612.1	AG	AG	2	17	40392355	40392388	34	1	139	GACGTGCATTGTTTGTACC	55.07	47.37	3.34	GTCACTGTTCGTGTTCTCC	55.92	52.63	3.71
1125		49373	CM018612.1	AT	AT	2	17	40416665	40416698	34	1	136	ACTATATGCATCGCTGTCC	54.55	47.37	4.02	CATCCAGACTAGAACTTAGC	52.56	45	3.09
1126		49461	CM018612.1	AT	TA	2	16	40464731	40464762	32	1	139	AGCTGTGCAAAATAATACGC	55.06	40	4.42	TTTCAACTGTGGATTCAGC	53.48	42.11	4.26
1127		49629	CM018612.1	AT	AT	2	16	40598462	40598493	32	1	125	TATTGGGCTTTTATCGGGC	55.31	47.37	6.13	TATTCTTTTCTGCCGCTGC	56.31	47.37	5.25
1128		49750	CM018612.1	AG	TC	2	19	40724128	40724165	38	1	103	GCAAGAAGCAGGAAGTGG	55.99	55.56	4	GAAGTGTTTTGTGTTGGGC	55.44	47.37	5.36
1129	HVSSRT282	49876	CM018612.1	AG	AG	2	29	40814290	40814347	58	1	207	CGAATTTGCAGAGTGAAGG	54.43	47.37	3.46	CCTGTCATGCAGTATCTCC	54.76	52.63	3.71
1130		50160	CM018612.1	AT	AT	2	18	41041569	41041604	36	1	146	GAGCCATAGTTGTTGATCG	53.61	47.37	3.69	ATTCCTCTTCCTACATGGC	53.87	47.37	4.4
1131		50325	CM018612.1	AC	AC	2	17	41153461	41153494	34	1	156	CATTCGGGGATTGAAGTCC	55.66	52.63	3.85	TGACAAAGTTGACCTCTGC	55.36	47.37	4.26
1132		50342	CM018612.1	AG	AG	2	18	41161169	41161204	36	1	135	AGGAACTCAACCAATGCG	55.25	50	4.73	TGCTTCTCCTTTTCCTTCC	54.67	47.37	3.46
1133		50346	CM018612.1	AAG	TCT	3	11	41161363	41161395	33	1	149	TCTGTAATCAACCTCCTCC	53.1	47.37	4.3	GAGAGAGAGAGAGGTAGCC	55.02	57.89	3.93
1134		50391	CM018612.1	AG	TC	2	16	41187274	41187305	32	1	185	CAATGGAGATGATGAGGGC	55.41	52.63	5.19	TATCACTTTGAGCTCCAGC	54.58	47.37	4.85
1135		50465	CM018612.1	AG	CT	2	16	41252336	41252367	32	1	174	CGACAGTCCATAAACCTCC	55.02	52.63	4.3	CAGTGGATCAATCGACACC	55.72	52.63	4.16
1136		50582	CM018612.1	AAG	GAA	3	12	41351443	41351478	36	1	162	TCAAAGACTCAAAGCTCGG	55.17	47.37	4.63	ACAATTTCTTGAGGTCCGG	55.1	47.37	5.14
1137		50619	CM018612.1	AT	AT	2	16	41385041	41385072	32	1	166	CCAAGTGCAGCTTTTATCC	54.36	47.37	2.59	GACATGGAGTTTCTTCCCC	55.17	52.63	4.81
1138		50680	CM018612.1	AT	TA	2	19	41421044	41421081	38	1	171	CTAAAGCTCAATCACCAGC	53.78	47.37	4.85	TATGAGTCTGAGAGCACCC	55.52	52.63	4.61
1139	HVSSRT283	50810	CM018612.1	AAAAAT	TATTTT	6	9	41504459	41504512	54	1	204	AAGGGTGAGTCCTTGATCC	56	52.63	3.36	TGCCATTTATTTTGCTCACG	55.25	40	4.35
1140		50857	CM018612.1	AT	AT	2	16	41534085	41534116	32	1	142	ACCCACATCTCTTTGTTAGC	55.35	45	3.09	GTAAACTGACCTGTGGACC	55.14	52.63	4.46
1141		50998	CM018612.1	AG	AG	2	16	41618295	41618326	32	1	131	ACTGACACAGTTCTCATGC	55.15	47.37	4.06	TGCTCTGTCAAACTCAACC	55.36	47.37	3.77
1142		51001	CM018612.1	AG	TC	2	20	41621816	41621855	40	1	198	CTTCTCGACGTGTTCTTCC	55.72	52.63	3.46	CACTCAACGGTTACTTTGC	54.69	47.37	3.68
1143	HVSSRT284	51019	CM018612.1	AG	GA	2	33	41638564	41638629	66	1	126	TCAGACACAGAGGAAGAGG	55.36	52.63	3.69	TGCTCTGTCAAACTCAACC	55.36	47.37	3.77
1144		51047	CM018612.1	AG	TC	2	18	41665351	41665386	36	1	164	AACCTCTGCAAATTGTCCC	55.68	47.37	4.46	GTGGAAGATAGGAACGACC	54.71	52.63	4.79
1145		51065	CM018612.1	AAG	GAA	3	11	41683395	41683427	33	1	122	TCTTTGCTGAAAATTCGCC	54.6	42.11	5.54	CAGCCATTTGATTTGAGCC	55.03	47.37	4.7
1146		51077	CM018612.1	AGCCCG	GAGCCC	6	6	41688525	41688560	36	1	230	GGAGCCTCATTAAAGACCC	54.93	52.63	4.46	AAATTGATAAGCGCAACCG	54.79	42.11	4.44
1147	HVSSRT285	51108	CM018612.1	AAG	AAG	3	33	41704525	41704623	99	1	265	GTTCTTGTGAGCTGATTGG	54.01	47.37	3.16	TTGCCAGGACAAATTGACC	56	47.37	4.02
1148		51115	CM018612.1	AT	AT	2	20	41707036	41707075	40	1	131	GCTCTCTTCTCAGTAGACC	53.73	52.63	3.85	CCTAACCGTTTCGAGTGG	55.1	55.56	4
1149		51313	CM018612.1	AG	AG	2	16	41831874	41831905	32	1	126	TTTGCAGAGAAAGAGAGGC	55.12	47.37	4.7	TCTTGTTGCTTCTTCTCCC	54.7	47.37	4.3
1150		51384	CM018612.1	AT	AT	2	16	41883068	41883099	32	1	228	AAGGTGAATTCGGGAAAGG	55.06	47.37	3.11	ACTCGTGAAACCGTATTCC	54.96	47.37	3.01
1151		51400	CM018612.1	AACCCG	TGGGCT	6	6	41904812	41904847	36	1	144	GACTTCATGGATGGTCTCC	54.65	52.63	3.71	AGAACCTGAAACTGAAAGGG	55.17	45	3.95
1152		51435	CM018612.1	AC	TG	2	16	41924051	41924082	32	1	139	ATTAGCTGCCTTCTTCTCC	54.22	47.37	3.71	TTTATATCCTTCTGCCGCC	54.72	47.37	6.13
1153		51444	CM018612.1	AG	CT	2	19	41925430	41925467	38	1	127	AAAGACCTCTCTATCCCCC	54.7	52.63	5.4	ATGCCTTATTTTTCCACCG	53.6	42.11	4.94
1154		51466	CM018612.1	AT	AT	2	16	41941770	41941801	32	1	210	GAGGCCATAACTCAGTACG	54.82	52.63	3.67	TTTCCGCTGCATTTTTACC	54.58	42.11	2.85
1155		51672	CM018612.1	AT	TA	2	16	42103086	42103117	32	1	169	ATGGTGTGCTAGCTAAAGC	55.28	47.37	3.51	CCATGTGCATGTGTTATGC	55.15	47.37	3.14
1156		51731	CM018612.1	AT	AT	2	17	42141549	42141582	34	1	112	CTATCCCAATTTCAGGGGG	54.54	52.63	5.4	ACATGATTGATGGCGTGG	55.4	50	4.94
1157		51776	CM018612.1	AG	GA	2	20	42175629	42175668	40	1	171	GAAACCCAACGACATATGC	54.49	47.37	3.14	TGGAGATGAACTCAATCGC	55.01	47.37	4.58
1158		52071	CM018612.1	AAAG	TCTT	4	8	42344829	42344860	32	1	189	TCTGATAGCGATTGATGCG	55.3	47.37	4.73	TGGACCATCCATGCATGG	56.99	55.56	3.66
1159		52120	CM018612.1	AT	TA	2	16	42383030	42383061	32	1	147	CCTATAATTTAACAACGCGG	52.5	40	6.46	AGGAGTTGTTTGGAAATGG	52.99	42.11	3.16
1160	HVSSRT286	52137	CM018612.1	AG	TC	2	25	42400274	42400323	50	1	157	TTTTGACTCTTCTGTGGCC	55.33	47.37	5.36	CATTAGGAACCTCTGCAGG	54.96	52.63	4.85
1161		52285	CM018612.1	AAG	TCT	3	11	42530659	42530691	33	1	185	GAACGGAATGGAGTCTGG	54.72	55.56	3.86	ACAGCTACTTTCTAGAGGG	52.81	47.37	4.3
1162		52304	CM018612.1	AG	GA	2	17	42541003	42541036	34	1	200	AATAGAGGACCAGCTCAGC	56.2	52.63	4.26	GCTCGAGGCAGTAATAACC	55.51	52.63	2.85
1163		52321	CM018612.1	AAT	TTA	3	12	42553153	42553188	36	1	209	CCTCCTCATTGCCTTCCC	57	61.11	3.97	TGAGTGAAAGGAACGTATGC	55.79	45	3.14
1164		52328	CM018612.1	AG	AG	2	19	42555546	42555583	38	1	149	TTGGATGTGTCAGTAAGCG	55.25	47.37	4.68	CAATTTCTTGGATCAGCGC	55.18	47.37	5.92
1165		52372	CM018612.1	ATC	CAT	3	11	42580560	42580592	33	1	137	GGCTCCTTATCATTAGAAGC	53.25	45	3.86	CTGCCCATCTAGAAAAGGG	54.92	52.63	3.95
1166	HVSSRT287	52404	CM018612.1	AC	AC	2	21	42596226	42596267	42	1	185	AGTAGGGACTGGAAGAAGC	55.72	52.63	3.86	CAGGAAAGGAAAGGAGAGC	55.19	52.63	4.09
1167		52456	CM018612.1	AG	TC	2	16	42635820	42635851	32	1	173	CCTTCTCAATCTCTCGTCG	54.88	52.63	5.12	TTTCACGTTCATCCCTTCC	55.11	47.37	3.46
1168		52618	CM018612.1	AT	AT	2	20	42745622	42745661	40	1	140	ATCTTGTCAGGTGCTAAGC	54.89	47.37	3.09	TGCGCACCTGAATTATCC	55.1	50	2.59
1169	HVSSRT288	52686	CM018612.1	AG	AG	2	22	42800039	42800082	44	1	156	TTCGAGAAAACTCCCATGC	55.52	47.37	4.06	GAGAGAACAACGACAGGG	54.68	55.56	4.45
1170		52706	CM018612.1	AG	CT	2	18	42806627	42806662	36	1	149	AGAGGAAGAGAAGAACCCC	55.28	52.63	4.95	TATGGCAATTTCATCTGCG	53.83	42.11	5.18
1171		52815	CM018612.1	AAG	CTT	3	11	42866353	42866385	33	1	124	CGCAGAGATCGATGATCC	54.82	55.56	3.36	ACGAAGAGAGAAGGAGAGG	55.15	52.63	3.69
1172		52835	CM018612.1	AT	TA	2	17	42886785	42886818	34	1	180	TAGGTTCTTGAATTGGGCC	54.72	47.37	5.8	ACGTCAAATCACTTGAACC	53.54	42.11	3.62
1173		52973	CM018612.1	AAAG	AAGA	4	8	42979906	42979937	32	1	198	GTTCTATTAGGAGGAGCGC	54.89	52.63	5.92	AGCTGAGAAGAGTAATGGC	54.26	47.37	4.4
1174		53125	CM018612.1	AT	TA	2	16	43085767	43085798	32	1	164	AACGTCGGAGTTGTTTACC	55.5	47.37	2.85	TTTCTTATGTGCTCCGACC	54.91	47.37	4.79
1175		53150	CM018612.1	AG	CT	2	20	43096772	43096811	40	1	126	CTAACCTGTAAGCTTCCTCC	54.87	50	4.3	ACGGACATGGAGATTAACG	54.72	47.37	3.18
1176		53179	CM018612.1	AG	CT	2	19	43109221	43109258	38	1	160	TGCATAGTACACACTCAGC	54.63	47.37	4.26	AACTCCATGGAGCTCTACC	55.79	52.63	3.18
1177		53189	CM018612.1	AG	CT	2	18	43114983	43115018	36	1	101	TCCCGTAATCTCTCTCTCC	54.59	52.63	3.71	ACATTGACCTAACTGCATCC	55.42	45	3.51
1178		53216	CM018612.1	AG	TC	2	19	43133961	43133998	38	1	200	GCACTTCAAAGAACTTCCG	54.67	47.37	4.3	CGAGGAAGATGATGAGAGC	54.9	52.63	4.09
1179		53298	CM018612.1	AG	TC	2	16	43177540	43177571	32	1	155	TACTTGAAGCAATCTCTCG	52.11	42.11	4.04	TCTCGTATGTATGAGTCGC	53.96	47.37	5.19
1180		53348	CM018612.1	AG	GA	2	18	43197066	43197101	36	1	161	AAGGATGAGGAAGAGGAGG	55.04	52.63	4.3	GGAATCCCTCTTTCCTTCC	54.5	52.63	3.46
1181	HVSSRT289	53415	CM018612.1	AT	AT	2	23	43258726	43258771	46	1	198	GATATGGGGTTCATGACGG	55.13	52.63	4.79	TCACGATCCAATTTTTCACG	54.64	40	4.35
1182		53464	CM018612.1	AC	TG	2	16	43276316	43276347	32	1	190	ACTGAGTTTATCGGTTCGC	55.36	47.37	4.7	TGTCGGTGTCACAATAAGC	55.56	47.37	3.09
1183		53895	CM018612.1	AAT	ATA	3	12	43541684	43541719	36	1	162	ATAGGGACTTAAGGCTCCC	55.1	52.63	4.3	ACATCTTTCCACGTCATCC	54.9	47.37	3.51
1184	HVSSRT290	53898	CM018612.1	AG	AG	2	30	43542418	43542477	60	1	226	CACAAAATAGAAGCGGTGG	54.41	47.37	4.61	GTTAGACCACGTATGCGG	55.3	55.56	5.69
1185		53942	CM018612.1	AAT	TAT	3	11	43593377	43593409	33	1	191	CTATCATCACCGATCCTGC	54.96	52.63	4.85	GGCACTAGCGGAATTAGG	54.89	55.56	2.69
1186	HVSSRT291	53973	CM018612.1	AAT	ATT	3	18	43609764	43609817	54	1	173	GAAATCCAACTCCCACTCC	55.17	52.63	3.85	CATGCATAGAGAGTCACGG	55.22	52.63	4.94
1187		53978	CM018612.1	AG	TC	2	16	43610531	43610562	32	1	104	CTTCTCCTCCTCCTACTCC	54.88	57.89	3.85	CGAGAAGAGAGAGAAACGG	54.81	52.63	4.44
1188	HVSSRT292	54000	CM018612.1	AT	AT	2	22	43618707	43618750	44	1	151	GAGAAGAAAAATGGACGGC	54.41	47.37	5.68	TATGTTGTGGATCTTCGGC	54.99	47.37	5.54
1189	HVSSRT293	54009	CM018612.1	AG	CT	2	21	43623222	43623263	42	1	234	CCCAGAAAAGGACTATCGG	54.67	52.63	4.18	GCCTCCAAATCCAAAAAGG	54.51	47.37	3.11
1190		54012	CM018612.1	AG	CT	2	19	43627413	43627450	38	1	151	TCTCAGCTTTACCTTACCC	53.43	47.37	3.69	CATAATTATCAAATGCCGGG	52.43	40	5.73
1191	HVSSRT294	54042	CM018612.1	AT	AT	2	21	43636497	43636538	42	1	100	GTTCATGCAAACTCAAGGC	55.3	47.37	4.35	CTATTCCTTCCCTCTCCCC	55.52	57.89	4.81
1192		54063	CM018612.1	AG	GA	2	16	43641738	43641769	32	1	120	GAGAGAGAGAGAGAGAGAGG	54.64	55	3.69	AAGTTTCCGAAGAAGGTGG	55.02	47.37	4.61
1193		54229	CM018612.1	AAAG	AAAG	4	8	43720815	43720846	32	1	168	AATTATCCTCGCTCTTGGC	55.04	47.37	4.52	AATCTGCTACCTTTTGCCC	55.44	47.37	5.36
1194	HVSSRT295	54237	CM018612.1	AAT	TAT	3	16	43724563	43724610	48	1	115	TGATCATGCTCTTGACAGG	54.57	47.37	4	AACTCCAAGGGCAAATCC	54.72	50	3.01
1195		54327	CM018612.1	AG	AG	2	16	43767910	43767941	32	1	102	TCCACAAGATCATTCCAGC	54.85	47.37	4.85	TACTCATTTCGTTCCTGGC	54.91	47.37	4.85
1196		54343	CM018612.1	AG	AG	2	20	43771012	43771051	40	1	118	AACTGGACCAATTGCTTCC	55.68	47.37	3.46	TTTAAGACGCAGCTATCGC	55.85	47.37	4.58
1197		54528	CM018612.1	AT	TA	2	18	43864046	43864081	36	1	132	TACGTTGTCCTTTGATGGG	54.81	47.37	4	TTTCACATATAACGCGGGC	56.1	47.37	6.13
1198		54658	CM018612.1	AG	AG	2	17	43922079	43922112	34	1	187	GGAGAAGGTGACAAACTCG	55.58	52.63	4.18	TCAAAATACTTCGGGTCCG	54.93	47.37	4.79
1199	HVSSRT296	54858	CM018612.1	AG	AG	2	22	44037698	44037741	44	1	216	GGGGCTTCAAATTTCATGC	55.31	47.37	4.06	TTCTCATTTAGCAGCCACC	55.17	47.37	4.61
1200		54879	CM018612.1	AAT	AAT	3	11	44051480	44051512	33	1	202	TTATTGACTCAACCCGACC	54.5	47.37	4.79	AATCCTGCTAATGCTGTCC	54.92	47.37	4.02
1201	HVSSRT297	54980	CM018612.1	AG	CT	2	21	44102649	44102690	42	1	114	CGATTTCGAATTCGGTTCC	54.65	47.37	3.62	GAAAGCAAATGCAAATCGC	54.59	42.11	4.58
1202		55010	CM018612.1	AT	AT	2	16	44118693	44118724	32	1	105	AAAAAGATTCGGTGGGGG	54.74	50	5.4	AAGTTGATTTCCTTGGGGC	55.65	47.37	5.8
1203		55055	CM018612.1	AG	CT	2	19	44138757	44138794	38	1	134	TTGCTTTGTCACCTTCTCC	55.33	47.37	3.71	GTAGAGAGGTAGGGAAGGG	54.86	57.89	3.95
1204		55074	CM018612.1	ATAG	TATC	4	8	44142977	44143008	32	1	103	CCCAACAGAAGAGAGAAGC	55.22	52.63	3.86	AAATAGGAAGTGCTTGGGC	55.44	47.37	5.36
1205		55111	CM018612.1	AAT	TAA	3	13	44163570	44163608	39	1	159	ATTTTGCTCTTAGGGTTTCC	53.43	40	3.13	TTACTAAGTTCGAGCTCGC	54.8	47.37	5.03
1206	HVSSRT298	55165	CM018612.1	AG	CT	2	50	44186358	44186457	100	1	144	ATATTAACCACCCATTTCCC	52.51	40	3.97	TGTGGTTAAAGTGAGGAGG	53.98	47.37	4.3
1207		55191	CM018612.1	AT	TA	2	16	44202396	44202427	32	1	110	CCGGTAAGTTGTTTCATCG	54.17	47.37	3.84	GAGCATGAGCAATTTCACC	54.77	47.37	4.02
1208	HVSSRT299	55257	CM018612.1	ACCAG	GACCA	5	9	44234287	44234331	45	1	167	GAAATGGAAGAGAGGGCC	54.63	55.56	5.8	GTCATGGTCATGGTCATGG	55.66	52.63	3.66
1209	HVSSRT300	55259	CM018612.1	AT	AT	2	21	44234516	44234557	42	1	171	TCGCACATATTACGAGAGC	54.95	47.37	4.09	ATCGTAGCTCAAGGAAAGC	55	47.37	3.51
1210		55289	CM018612.1	ACTCGG	GACTCG	6	6	44246466	44246501	36	1	105	AGAAGATCATCATTGCCCG	55.03	47.37	6.13	TTCTGTCAAGATCGAGAGC	54.35	47.37	4.09
1211		55300	CM018612.1	AT	TA	2	17	44248311	44248344	34	1	147	TTTCGTACCGACAATCTCC	54.66	47.37	3.71	TTGGATGACTGTGATACGG	54.29	47.37	4.02
1212		55349	CM018612.1	AG	TC	2	16	44273848	44273879	32	1	106	TCAGAGAGAATTCTTGTTCG	52.71	40	3.95	GTGGAACAGGATAACTTGC	53.68	47.37	4.01
1213		55482	CM018612.1	AT	AT	2	16	44321653	44321684	32	1	220	GTCAGCTAACGAAATGTGC	54.86	47.37	4.57	ATCTCCTAGAACAGCGAGC	56.34	52.63	5.03
1214		55581	CM018612.1	AT	AT	2	16	44364370	44364401	32	1	138	AGACTGATTCTGGTCACC	53.07	50	4.02	CAATTATTGCCTCCATGCC	54.46	47.37	4.4
1215	HVSSRT301	55668	CM018612.1	AG	AG	2	22	44392080	44392123	44	1	162	CACTACACTACACCACACC	54.88	52.63	4.16	AGTGTTAAGTGTTCTCCGC	55.18	47.37	5.54
1216		55779	CM018612.1	AG	GA	2	18	44443492	44443527	36	1	176	AGCTGGAAATAAGTTGGGC	55.44	47.37	5.36	TTACTAGATCTTGGTGCGG	53.99	47.37	5.69
1217		55795	CM018612.1	AGG	GGA	3	11	44447072	44447104	33	1	117	ATGGTGGCGATAATTCTGG	55.01	47.37	3.86	CACATCTTCTGCCTTCTGG	55.6	52.63	3.86
1218		55889	CM018612.1	ATCCC	CCCAT	5	7	44485543	44485577	35	1	114	GCTAGCTAGCGACTTACC	54.33	55.56	2.85	TAGGGGAAAGAGAAGAGGG	54.62	52.63	4.3
1219		55985	CM018612.1	AG	GA	2	19	44526522	44526559	38	1	171	CTAACAAAACAGCACAGCC	54.94	47.37	4.85	AGCTTAGAGGACCCATGG	55.17	55.56	3.66
		Chm_3/ID	sequence	standard	motif	type	repeat	start	end	length	entry	product	forward	tm1	gc1	stability1	reverse	tm2	gc2	stability2
1220		42	CM018613.1	AG	GA	2	19	35688	35725	38	1	172	TTGTGTTGTGTGTATGTGC	54.16	42.11	4.57	TGATAGATGGGAGAAGGGC	55.53	52.63	5.19
1221		44	CM018613.1	AG	GA	2	17	36580	36613	34	1	198	AGAGGGGAAACAACAAAGC	55.6	47.37	3.51	CATCGCATTAGGTTATGGC	54.03	47.37	4.4
1222		186	CM018613.1	AG	CT	2	19	117674	117711	38	1	196	GTGAAATCTTACCCTGCCC	55.56	52.63	5.36	AGCAACAAATCTCGTTTCC	53.91	42.11	3.13
1223		203	CM018613.1	AAT	ATA	3	11	124627	124659	33	1	143	TGGACCGAGAGTGAGACC	57.58	61.11	3.85	CCTCCTTTCCTTTCCTTTCC	55.61	50	3.13
1224	HVSSRT302	215	CM018613.1	AG	AG	2	21	127962	128003	42	1	215	TGACAATATTTCAGCTCGC	53.5	42.11	5.03	TTACTCTTGCGTCCATTCC	54.91	47.37	3.01
1225		225	CM018613.1	ATAG	GATA	4	9	133451	133486	36	1	227	GATATTGCGTGAATGCATGG	55.58	45	3.66	GGTGTTGGCAATTGCAGG	57.32	55.56	4.85
1226		228	CM018613.1	AG	AG	2	16	134018	134049	32	1	104	CAGCTTTCTCTCTTTCCCC	55.19	52.63	4.81	GGACAGAAAGAGAAGAGCC	54.92	52.63	4.7
1227		248	CM018613.1	AT	TA	2	16	147747	147778	32	1	180	CCAAGCAGAACAAAATCGG	55.01	47.37	4.18	TTTTGAGACCGATGACACC	55.15	47.37	4.16
1228		282	CM018613.1	AACCTG	TCAGGT	6	6	160807	160842	36	1	143	CTCATCCTCTTCTTCAGCC	54.67	52.63	4.85	CCGATAAAGAACTCCCTCC	54.36	52.63	4.3
1229		286	CM018613.1	AG	AG	2	19	161279	161316	38	1	214	TCAGGACGTGTTTTTAGGG	54.73	47.37	3.53	AGTACTTAGCTGGCAATGG	54.54	47.37	3.16
1230		474	CM018613.1	ATAC	ACAT	4	9	236375	236410	36	1	192	AGTGAGTTGGACAAGATGC	55.12	47.37	3.91	GCAATAGGCAGTAGCTTAGC	56.38	50	3.09
1231		480	CM018613.1	AG	CT	2	17	238316	238349	34	1	116	CTAGCTCAGAAAGACGACC	54.77	52.63	4.79	ATCCTCCTTTTCCTCCTCC	55.33	52.63	4.3
1232		595	CM018613.1	AAGG	TTCC	4	9	278255	278290	36	1	143	CTCTCCTCTTCCACAAAGC	55.22	52.63	3.51	TGCTTGTTTGCTTTAACGG	54.85	42.11	4.44
1233	HVSSRT303	679	CM018613.1	AG	AG	2	21	314973	315014	42	1	204	GAGAGAGAGAGAGAGAGCG	55.5	57.89	5.03	CATTCATCACTTTCACCGG	54.1	47.37	5.28
1234		780	CM018613.1	AATT	ATTA	4	9	345403	345438	36	1	108	CTGCTTGACTGATTCAACC	54.01	47.37	3.77	CCATCAATCTCTAGCCTCC	54.1	52.63	4.3
1235	HVSSRT304	800	CM018613.1	AG	CT	2	34	347195	347262	68	1	174	CTCGTGAGTTAACTCCTCC	54.36	52.63	4.3	TGAGGAAGGAAAGATGAACG	55.09	45	3.95
1236		848	CM018613.1	AAGGG	AAGGG	5	7	364064	364098	35	1	109	AACTTTGGTGTTGTGTTGC	54.95	42.11	4.17	AATCTCCAAACCCAAGTGG	54.94	47.37	4
1237		850	CM018613.1	AG	TC	2	20	364245	364284	40	1	104	TTTCTTCTCCTCCTCCTCC	54.97	52.63	4.3	GAGTAAGGAAACCAGACAGG	55.09	50	4
1238		860	CM018613.1	AG	TC	2	16	368820	368851	32	1	132	CAACTCTTTCGTGAAAGCG	55.12	47.37	4.68	GGGTACTATGAATAGGGCG	54.22	52.63	6.13
1239		910	CM018613.1	AAGAGG	AGAAGG	6	6	387538	387573	36	1	179	AGCATAGAGAGTGGAGTCG	55.65	52.63	4.18	AAATAAAAACCATGGCCGC	54.92	42.11	6.53
1240		914	CM018613.1	AAG	GAA	3	11	387802	387834	33	1	165	TATCCATGGAAGGAGGAGG	54.78	52.63	4.3	GACTTTTACTGACCCGACC	55.26	52.63	4.79
1241		925	CM018613.1	ACACCG	GCTGTG	6	6	389163	389198	36	1	108	GGGTACAATGAACTACGGG	55	52.63	5.28	CATCGGAATCAAAAGCTGG	54.47	47.37	4.85
1242		972	CM018613.1	AT	TA	2	17	417032	417065	34	1	197	AAAACTGTACCCATACCCC	53.98	47.37	4.95	CAAACGAACACGTACATAGC	55.17	45	2.97
1243	HVSSRT305	1049	CM018613.1	AG	TC	2	37	448906	448979	74	1	170	CTGTTTGACTGGAAGAGCC	55.84	52.63	4.7	TAGGCCACAAAACATCAGG	55.07	47.37	3.86
1244	HVSSRT306	1091	CM018613.1	AAT	ATA	3	20	463189	463248	60	1	132	AAATAGGATAATTGTGGGGG	52.19	40	5.4	TGTCTCCAGTAATTATCCCG	53.96	45	5.14
1245	HVSSRT307	1240	CM018613.1	AG	GA	2	22	527355	527398	44	1	181	ACATTTGGTTTCCTGAGCC	55.68	47.37	4.7	ATTGAGCTTTCGACATTGC	54.4	42.11	3.56
1246		1476	CM018613.1	AAG	GAA	3	12	656428	656463	36	1	131	GAGGGAAATGGCTGAAAGG	55.85	52.63	3.11	ATTTGAAATCAAGCCAGCC	54.19	42.11	4.85
1247		1551	CM018613.1	ATAC	ATAC	4	8	700814	700845	32	1	105	TGTATCTGGATGTGTGTGC	54.9	47.37	4.57	CAATCGGGTTTATTGCACC	54.76	47.37	5.01
1248		1775	CM018613.1	AG	AG	2	16	833365	833396	32	1	175	AGAGTTTTCCAGTTCGATCC	55.09	45	3.36	AAGGTTTTGGGTTGACTCG	55.65	47.37	4.18
1249		1808	CM018613.1	AG	GA	2	19	851140	851177	38	1	161	CTCCATTAGACTGTAGCCG	54.51	52.63	5.52	CTATGCTGTGTTCGTTTGG	54.45	47.37	3.28
1250		1881	CM018613.1	AAG	TCT	3	12	892722	892757	36	1	146	TTCAGTTCCCTCTCTCTCG	55.47	52.63	4.04	AGAATTCCCCCATTTGAGC	55.09	47.37	4.26
1251		1915	CM018613.1	AC	TG	2	16	914034	914065	32	1	172	TGGATGGTAGATGCAAAGC	55.25	47.37	3.51	CATCACCAGATGGATCTCC	54.41	52.63	3.71
1252		1927	CM018613.1	AGG	CCT	3	12	919477	919512	36	1	131	TCCTACAAAGAGCTCCTCC	55.41	52.63	4.3	AGTTCTTTGTAGGGGGAGG	55.58	52.63	4.3
1253		1942	CM018613.1	AG	CT	2	19	928230	928267	38	1	173	ATAGAAAAGTAACGCCGGG	55	47.37	5.73	TGATGGTGTGCTTCTTTCC	55.4	47.37	3.13
1254		1958	CM018613.1	AAG	TTC	3	12	930418	930453	36	1	112	CCGCGTAAGAATGTAATGC	54.72	47.37	3.56	CGCATATCTACGTAACCCC	54.99	52.63	4.95
1255		1991	CM018613.1	AAT	AAT	3	11	944436	944468	33	1	168	GCTAGGATCTGTAGACTGC	54.19	52.63	4.4	TTCGAAACTGACAAAACGC	54.93	42.11	4.84
1256		2036	CM018613.1	AG	TC	2	19	970059	970096	38	1	119	ATGAGCTTCGATCTATGGC	54.53	47.37	4.4	CCATTTCTCTCTCCACTCC	54.26	52.63	3.85
1257		2154	CM018613.1	AG	AG	2	18	1048464	1048499	36	1	168	AAATAGAGAGGCCAAGTGG	54.1	47.37	4	TCCAAACAAAACAACAGCG	55.07	42.11	5.18
1258		2361	CM018613.1	AG	CT	2	16	1196261	1196292	32	1	203	GAGAAAACAGGGAGTAGCC	54.9	52.63	3.93	ATTGTCAGAAAGTCAAAGGG	53.39	40	3.95
1259		2446	CM018613.1	AG	TC	2	17	1250669	1250702	34	1	131	GGTGGTAGATTTCTGACCC	54.55	52.63	4.46	GTGTAGGGAGAGAGAAGGG	55.51	57.89	3.95
1260		2458	CM018613.1	AT	AT	2	16	1262286	1262317	32	1	184	GGTGATTTTCTAATTCCACG	52.27	40	4.94	TGGAGAAGAAAGGGAAAGG	53.92	47.37	3.11
1261		2616	CM018613.1	AAG	TCT	3	11	1368471	1368503	33	1	120	CTCTCTCTCTCTCTCCACC	54.94	57.89	4.61	ACACATACACAGAGACACG	54.6	47.37	4.49
1262	HVSSRT308	2632	CM018613.1	AG	AG	2	21	1370251	1370292	42	1	187	CTCTCTCTCTCTCTGAAAGG	53.65	50	3.11	TCTAAGTTCTAACCCGTCG	53.67	47.37	5.12
1263		2645	CM018613.1	AG	AG	2	17	1375504	1375537	34	1	175	TCGCTTTTTGCAGAAAACG	55.59	42.11	3.6	TTCTAGCAGATAAAGGGCG	54.36	47.37	6.13
1264		2690	CM018613.1	AAG	CTT	3	13	1397036	1397074	39	1	222	CGTGTGTGAGAGTTATGGG	55.35	52.63	4	TCAATTCCATCCGTCTTCC	54.56	47.37	3.46
1265		2809	CM018613.1	AG	AG	2	16	1490115	1490146	32	1	170	GCAATTTCTCACTGTCATCG	55.11	45	3.84	TCGGTCTCAATGCTTATGC	55.4	47.37	3.14
1266	HVSSRT309	2844	CM018613.1	AG	AG	2	22	1514637	1514680	44	1	152	TTTTGAGGAGCTACCATGG	54.43	47.37	3.66	ACTCAACGTAAAGTGACCC	54.77	47.37	4.46
1267		2873	CM018613.1	AT	AT	2	18	1532529	1532564	36	1	206	CGTTCAGTGCTTCCTATGC	56.43	52.63	3.14	AGGCCAGCCTCTATAAAGG	55.84	52.63	3.11
1268		3001	CM018613.1	AT	AT	2	17	1618100	1618133	34	1	123	GGACAAGTATATGGTAGGCC	54.7	50	5.19	TGGGTCTCTCGGATTAACC	55.82	52.63	2.85
1269	HVSSRT310	3134	CM018613.1	AT	TA	2	23	1709909	1709954	46	1	152	AGGAATTTTTGGGATGGGG	54.94	47.37	4.96	AATATTGGGATGCATGCCC	55.64	47.37	5.36
1270	HVSSRT311	3215	CM018613.1	AG	TC	2	21	1758686	1758727	42	1	133	CTCTCTTCGTTCTCTCTGC	54.79	52.63	4.26	TGAGATTTGAGAATCCGCC	54.97	47.37	6.13
1271		3281	CM018613.1	AT	TA	2	16	1821864	1821895	32	1	146	CTCTCTCTCTCTCTCTCCC	54.31	57.89	4.3	GCATTCTTTTTGGTGATTGC	54.36	40	3.56
1272		3325	CM018613.1	AG	AG	2	17	1853641	1853674	34	1	120	GTGCATCGAATTGGAAACC	55.09	47.37	3.27	GGAAAAATGGACATGTCGC	55.09	47.37	5.19
1273		3425	CM018613.1	AG	CT	2	19	1926615	1926652	38	1	170	TCGATTCTTGAAGCTGTGG	55.24	47.37	4.17	ATCCTCCACAAGAACAAGC	55.08	47.37	4.01
1274		3443	CM018613.1	AAG	GAA	3	11	1943018	1943050	33	1	136	CCATTGCTATGGTGGTGG	55.37	55.56	4.61	TGCCAAATAGTCTCTTGGG	54.43	47.37	4.12
1275		3678	CM018613.1	AG	AG	2	16	2085738	2085769	32	1	165	CTGAAAGGAAGGAGGTTGG	55.08	52.63	3.77	AGCCAGCTTTATATGCTCC	54.69	47.37	4.7
1276		3696	CM018613.1	AT	TA	2	17	2101231	2101264	34	1	180	TGCTTCTTTCTTCTACAGCC	55.38	45	4.85	TATTGGGCTTTTATCGGGC	55.31	47.37	6.13
1277		3710	CM018613.1	AG	TC	2	16	2113765	2113796	32	1	163	TTTATTGCAACTGTAGCCG	53.7	42.11	5.52	AGCTGGAGAAAAATGGAGG	54.73	47.37	4.3
1278		3725	CM018613.1	AG	CT	2	18	2120931	2120966	36	1	163	TCATTCTCATGATGTGGCC	54.93	47.37	5.36	TGAGCAGAAGAAGTGATGG	54.5	47.37	3.51
1279		3833	CM018613.1	AG	AG	2	17	2169800	2169833	34	1	148	CAAATGTTCCTTTTTCGTGC	54.35	40	5.34	AGGAGGAGGAAGAAGAAGG	54.96	52.63	3.46
1280		3837	CM018613.1	AG	AG	2	19	2173214	2173251	38	1	191	CAAGGTGGTAGCAGTTTCC	55.82	52.63	3.13	ATTGAAGCTGATCAAGGCC	55.54	47.37	5.19
1281		3877	CM018613.1	AT	TA	2	16	2194559	2194590	32	1	128	TTGACATGGATGAGAAATGG	53.23	40	3.16	AGTGACTTTCAATACCTCCC	54.35	45	4.3
1282		3948	CM018613.1	AG	GA	2	18	2247362	2247397	36	1	176	GGAGGAACAACAAGCTAGG	55.2	52.63	3.02	AAACGAAAATCTCCCCTGC	55.79	47.37	4.85
1283		4019	CM018613.1	AG	AG	2	17	2317551	2317584	34	1	230	GTCATCAATGGAGTCACCC	55.28	52.63	4.61	GAGAGAAAGGAACACACCC	55.13	52.63	4.61
1284		4180	CM018613.1	AT	AT	2	16	2420657	2420688	32	1	106	CGTGTCACTAATTAAGCGC	54.69	47.37	5.92	ATTTGCTTCAGTGGAACCC	55.68	47.37	4.11
1285		4244	CM018613.1	AG	CT	2	17	2457226	2457259	34	1	144	GCTTAGCTCTCTCTCCTCC	56.02	57.89	4.3	ATTTGGGAGAGATTGCAGG	54.8	47.37	4.85
1286		4270	CM018613.1	AT	AT	2	18	2473396	2473431	36	1	171	TGTCGTATAAAGTTGAACCG	53.43	40	4.44	ATTTTGATATGGCGCAAGG	54.09	42.11	3.61
1287	HVSSRT312	4423	CM018613.1	AAT	TAA	3	16	2578536	2578583	48	1	130	GGTGAACATTTACTAACACG	52.28	40	4.49	TAAGTCAATCATGTGCTGC	53.36	42.11	5.25
1288		4460	CM018613.1	AAT	TTA	3	12	2605056	2605091	36	1	172	TTCTCTCCTGAAAATGAACG	53.27	40	3.95	AAAGTTCATTTGCACCTGC	54.78	42.11	4.85
1289		4598	CM018613.1	AG	AG	2	17	2703798	2703831	34	1	112	TCCAATGGCTGAAGAAACC	55.37	47.37	3.27	AGAAGTTAACTGGCTTCGG	54.83	47.37	4.3
1290		4684	CM018613.1	AT	AT	2	18	2771792	2771827	36	1	167	TTTTCAATTGATCCAGCGC	54.67	42.11	5.92	CTTGAATCAACCCACTTTGG	54.76	45	3.28
1291	HVSSRT313	4727	CM018613.1	AT	AT	2	21	2824776	2824817	42	1	169	GATGTTTGTGAACCGAAGC	55.05	47.37	3.86	CTGGAGGTATGTTCTTGGC	55.28	52.63	4.52
1292		4830	CM018613.1	AG	TC	2	16	2886757	2886788	32	1	107	CTTCTTCCCCTTTCCATCC	54.81	52.63	3.51	AGAGATTCACTGATTACCGG	54.28	45	5.28
1293	HVSSRT314	5075	CM018613.1	AG	CT	2	23	3072891	3072936	46	1	117	TCTGTTCTTCGTTTTCCCC	55.04	47.37	4.81	CTTCAGAAAACAGAGGGGG	55.08	52.63	5.4
1294	HVSSRT315	5294	CM018613.1	AG	CT	2	24	3257811	3257858	48	1	191	CCTCCTGACTTGCCTCGG	59.42	66.67	4.63	AGGATTTTTCTCGTGTCCCC	57.51	50	4.81
1295		5371	CM018613.1	AT	AT	2	16	3317759	3317790	32	1	148	CAGATTTAGCTGCACTTGC	54.8	47.37	4.01	TAGGTCCCGGATCTTTAGC	55.58	52.63	3.09
1296		5411	CM018613.1	AG	GA	2	19	3369787	3369824	38	1	173	GTGATCATAATTTGGCCGG	54.21	47.37	6.13	GAACTCAATGCAAAACGGG	55.32	47.37	5.28
1297		5452	CM018613.1	AT	AT	2	18	3401510	3401545	36	1	150	CAGATTTAGCTGCACTTGC	54.8	47.37	4.01	TAGGTCCCGGATCTTTAGC	55.58	52.63	3.09
1298		5640	CM018613.1	AT	AT	2	17	3568846	3568879	34	1	122	AACAGAACACAAAGGAGGG	54.9	47.37	4.3	TAAACTATGGAGTTGGGGC	54.1	47.37	5.8
1299		5683	CM018613.1	AT	TA	2	20	3595043	3595082	40	1	172	AGATTTCAGTTACCATGAGG	52.25	40	3.86	GTTCTCCAGTAGAGGATGG	53.64	52.63	3.51
1300		5705	CM018613.1	AT	AT	2	16	3604600	3604631	32	1	123	AGAAAACCGAATGCAAAGG	54.17	42.11	3.11	TAAACTATGGAGTTGGGGC	54.1	47.37	5.8
1301		5722	CM018613.1	AT	TA	2	17	3619200	3619233	34	1	161	AGATTTCAGTTACCATGAGG	52.25	40	3.86	GTTCTCCAGTAGAGGATGG	53.64	52.63	3.51
1302		5948	CM018613.1	AG	AG	2	17	3775701	3775734	34	1	130	GTTTGCGTTTTAACCACCC	55.53	47.37	4.61	AAGCTCTGAGATCAATGGC	54.95	47.37	4.4
1303		5976	CM018613.1	AG	TC	2	18	3800373	3800408	36	1	225	GACCAAAAGCTTCCTCACC	56.12	52.63	4.02	GAAGGAGGAGGCTTTTGG	54.88	55.56	3.28
1304		5982	CM018613.1	AG	AG	2	16	3807043	3807074	32	1	169	TTCTCTCTATATCCCCCGG	54.27	52.63	5.73	AGCAAACAACCCCTTTAGG	55.26	47.37	2.69
1305	HVSSRT316	5991	CM018613.1	AG	CT	2	28	3816887	3816942	56	1	151	GAAAAGCAACAAAAACGAGC	54.95	40	5.03	GAGTGAGTGTGAACTGACG	55.64	52.63	4.35
1306		6014	CM018613.1	AG	TC	2	19	3832590	3832627	38	1	151	TTCTATGTCCACGTAACGG	54.36	47.37	4.44	GGAGATTCGTCAATGGTGG	55.69	52.63	4.61
1307		6032	CM018613.1	AG	CT	2	16	3846201	3846232	32	1	108	CTACGATGTTGTTGACTGC	54.19	47.37	4.4	TCAACGTCTTCCTGAATCC	54.52	47.37	3.01
1308		6313	CM018613.1	AG	AG	2	16	4046108	4046139	32	1	226	AGAGAGAGAGACATGTGGG	55.11	52.63	4.61	GTATGCAGATGGAGAAGCG	55.9	52.63	4.68
1309		6381	CM018613.1	AG	AG	2	16	4097300	4097331	32	1	133	TTTTGGTTCTTTGCTCTGC	54.41	42.11	4.26	CATCTCTCTCACCTAGTGC	54.11	52.63	4.4
1310		6452	CM018613.1	AT	TA	2	16	4151830	4151861	32	1	112	CACGATCCGAATTCTCACG	56.26	52.63	4.35	TTTTGATGATTGTGGGGGC	56.04	47.37	5.8
1311	HVSSRT317	6718	CM018613.1	AG	CT	2	21	4384458	4384499	42	1	203	AAATATCTGAAGTTCGGCG	53.19	42.11	6.46	ACATTGTAGGGAATCGTGG	54.56	47.37	4.94
1312		6741	CM018613.1	AG	AG	2	16	4406888	4406919	32	1	141	TCTCCAACTTTCCCAATCG	54.79	47.37	3.34	ATCTGCACTATCCTCGAGG	55.69	52.63	4.63
1313	HVSSRT318	7163	CM018613.1	AAG	TCT	3	25	4728920	4728994	75	1	201	CGTGGCTTCTACTTCACG	55.55	55.56	4.35	TTTGGGTGAATCAGGTTGG	55.27	47.37	3.77
1314		7250	CM018613.1	AT	TA	2	17	4789118	4789151	34	1	160	CTCTCCCGTTAAAGAAGCC	55.32	52.63	4.35	GAGCTTTGATCGGACTGC	55.9	55.56	4.4
1315	HVSSRT319	7435	CM018613.1	AG	AG	2	23	4925539	4925584	46	1	119	GAGACGAGAGAAAAAGGGG	54.93	52.63	4.79	GTGACCACTACATGTCAGC	55.65	52.63	4.26
1316	HVSSRT320	7480	CM018613.1	AG	AG	2	22	4962837	4962880	44	1	118	GAGACGAGAGAAAAAGGGG	54.93	52.63	4.79	GTGACCACTACATGTCAGC	55.65	52.63	4.26
1317		7601	CM018613.1	AT	AT	2	16	5055621	5055652	32	1	203	TCTTAGGACCACGTGGAGC	58.73	57.89	4.7	GGCCGCCTATGTGAGACC	59.89	66.67	3.85
1318		7649	CM018613.1	AC	GT	2	16	5103673	5103704	32	1	141	AAGACATCTAGCAGCAACC	54.89	47.37	3.77	AGATGTATGGTTGTGAGGC	54.54	47.37	4.7
1319	HVSSRT321	7768	CM018613.1	AAG	TCT	3	14	5173497	5173538	42	1	129	TGGTGTTGTACGTTCAAGG	55.39	47.37	3.61	TTAAAGGGGGAAAAAGGGG	54.45	47.37	4.79
1320	HVSSRT322	7811	CM018613.1	AAG	TTC	3	14	5214849	5214890	42	1	175	CTGAACTTCAACCTCCTCG	55.27	52.63	4.63	CCATCTTCTTGCTCCTTCC	55.26	52.63	3.46
1321		7843	CM018613.1	AG	GA	2	19	5241210	5241247	38	1	217	AAGGACGAAAATGGGAAGG	55.06	47.37	3.46	ATTCCATATTTCCTGGCCG	54.98	47.37	6.13
1322		7867	CM018613.1	AT	AT	2	19	5258871	5258908	38	1	136	TCCTTGAAGTTTTCCTCACC	55.18	45	4.02	TAGATCCGTTGCACTCTCG	56.68	52.63	4.04
1323		7908	CM018613.1	AT	AT	2	16	5300078	5300109	32	1	191	AACATAGCACCATTACGGG	54.95	47.37	5.28	ATTGCCAAGAACAATCAGG	53.49	42.11	3.86
1324	HVSSRT323	7933	CM018613.1	AG	AG	2	22	5323491	5323534	44	1	161	ATGGAGGGAACTGTAGTGG	55.69	52.63	4	TCTCAGCTTTTCCATGTCG	55.24	47.37	4.35
1325		8359	CM018613.1	AAG	CTT	3	11	5647055	5647087	33	1	194	TCCAAATCTGTCAACACCC	54.99	47.37	4.61	TCTAGCTATTCGTGCATGC	55.2	47.37	4.06
1326	HVSSRT324	8450	CM018613.1	AT	AT	2	23	5726400	5726445	46	1	191	AGGTTTCATCTGGTTTCGG	55.1	47.37	4.3	CTGTCCTATGGTAGAGGGG	55.25	57.89	4.79
1327		8717	CM018613.1	AT	AT	2	16	6014335	6014366	32	1	156	TTCACTGGGCAATAGTTCC	54.76	47.37	3.62	CCAAGGTATTCTGCTAGCC	55.04	52.63	3.93
1328		8845	CM018613.1	AT	AT	2	16	6098922	6098953	32	1	137	ACGATAGATCTCTGGGTGC	56.01	52.63	5.01	CTGATATGCAACCGTTTGG	54.48	47.37	3.28
1329	HVSSRT325	8913	CM018613.1	AG	CT	2	22	6130326	6130369	44	1	165	CCCATCTTTCCCATCTTCC	54.89	52.63	3.46	AAATTAGAAGCCGCAAACG	54.72	42.11	3.6
1330		8958	CM018613.1	AT	AT	2	18	6166731	6166766	36	1	140	TGAATGCATACTCAGCTGC	55.69	47.37	5.25	CAACCAATTGAAGATGGCG	55.08	47.37	5.69
1331		8980	CM018613.1	AG	AG	2	17	6179121	6179154	34	1	120	ATAGAGAGCAGAGTGAGGC	55.61	52.63	4.7	TCTCTCTCACGTCTCTTCC	55.2	52.63	3.46
1332		9093	CM018613.1	AG	TC	2	16	6273443	6273474	32	1	219	TTTTGTTCAGAGTCGTCCC	55.07	47.37	4.46	GAAGTCGTTGAACCAGAGG	55.58	52.63	3.69
1333		9124	CM018613.1	AG	GA	2	16	6294092	6294123	32	1	179	ATGGTCAAAGGAAGACTCC	54.03	47.37	3.85	TCCAAGAGAAATGGAAGCC	54.74	47.37	4.35
1334		9181	CM018613.1	AG	CT	2	17	6319284	6319317	34	1	138	GCCATCATGAGATTTTGCC	54.8	47.37	4.52	TCCTGTTAATACCCAATCCG	54.53	45	4.18
1335		9192	CM018613.1	AG	AG	2	18	6329383	6329418	36	1	148	TGGTACTTCTCGAGGAACG	56.21	52.63	3.95	TTGGATTCGAAACTAGGCG	55.33	47.37	5.52
1336		9461	CM018613.1	AG	AG	2	17	6513815	6513848	34	1	119	CCGCTCGATGAGAAAAGG	55.59	55.56	3.11	GCAACAGCAATAATCCACC	54.74	47.37	4.61
1337		9668	CM018613.1	AG	AG	2	17	6678355	6678388	34	1	171	TTTGCAAACAAATCCAGCG	55.52	42.11	5.18	AGCTTGTTTCTCCAACTCC	55.01	47.37	3.85
1338		9835	CM018613.1	AAT	TAT	3	12	6794013	6794048	36	1	178	TCTAGCTACTTGGTTCTCG	53.33	47.37	4.04	TCCGTGTATATGAGTTGCG	54.84	47.37	4.85
1339		10013	CM018613.1	AT	AT	2	17	6916306	6916339	34	1	190	ACGATCAACTTTTAAGTGCC	54.23	40	5.01	AGTGGAAGAATTAGATGTGC	52.98	40	4.57
1340		10027	CM018613.1	AG	AG	2	17	6923479	6923512	34	1	119	GTATTGCGTCACATCAACG	54.98	47.37	4.1	AAGAAGGAAGAAGCTTGCC	55.39	47.37	4.52
1341	HVSSRT326	10165	CM018613.1	AG	CT	2	21	7003521	7003562	42	1	119	AGAAAAGGGGAAATGTTGC	53.69	42.11	4.17	TATGTGCCAATTCAAAGCC	53.9	42.11	4.35
1342		10199	CM018613.1	AT	AT	2	19	7030520	7030557	38	1	191	TTTGTTGTTGAGGGTAGCC	55.31	47.37	3.93	CTAATACTCTACCGCGTGG	54.65	52.63	4.94
1343		10204	CM018613.1	AG	TC	2	16	7037933	7037964	32	1	125	CGACTGGTGAAGGAAGGG	56.98	61.11	3.95	TTTAACCCTAAGTGTGCCG	55.12	47.37	5.69
1344		10336	CM018613.1	AAT	ATA	3	12	7153889	7153924	36	1	165	GCTTAAGAACATTGTGCCC	54.67	47.37	5.36	TTGCTTTCCCGAAAATTGC	55.18	42.11	3.56
1345	HVSSRT327	10342	CM018613.1	AG	TC	2	21	7155596	7155637	42	1	216	CTTCTTCTCCTCCTCCTCC	55.5	57.89	4.3	ATTATCTGCTGCCACTGC	55.07	50	4.4
1346		10410	CM018613.1	AT	TA	2	16	7198726	7198757	32	1	143	ACTAACGAACATCTGGTGG	54.52	47.37	4.61	CAGCAAAAGTAAACGCAGC	56.04	47.37	5.25
1347	HVSSRT328	10453	CM018613.1	AG	CT	2	34	7225043	7225110	68	1	160	ACTTACTCTTTTCTCCCGC	54.52	47.37	6.13	ATAGAAGAGAGAACAGGCG	53.69	47.37	5.52
1348		10570	CM018613.1	AG	CT	2	16	7312342	7312373	32	1	136	GACAGTCCAAGAACAGACC	55.16	52.63	3.85	TTCATCGTCTTCTTCTCGC	55.09	47.37	5.03
1349	HVSSRT329	10620	CM018613.1	AG	AG	2	22	7350951	7350994	44	1	205	ACATTGCTTGCAGATACCC	55.55	47.37	3.69	GAACTCAGCCTGACATGC	55.78	55.56	4.06
1350		10820	CM018613.1	AAT	AAT	3	13	7510532	7510570	39	1	191	GAAAATGAGGCCAACTAAGC	54.94	45	3.09	CCAACAGAAGTCATCCTCG	55.34	52.63	4.63
1351	HVSSRT330	10846	CM018613.1	AG	AG	2	23	7537275	7537320	46	1	192	TTGAAATTCCTCCCTGAGC	54.74	47.37	4.26	ACGAATCTCAAGAAGGTCG	54.67	47.37	4.79
1352		10906	CM018613.1	AG	CT	2	17	7582859	7582892	34	1	183	GTAGCCGAACTCTATCAGC	54.93	52.63	4.26	GAGAGAGTGTTGCAGTAGG	54.65	52.63	3.18
1353		10941	CM018613.1	AAT	ATT	3	13	7608221	7608259	39	1	118	CTGCTTGGACTTCAATTGG	54.27	47.37	3.16	TATCCGACTTGGGGTAACG	56.25	52.63	3.18
1354		11060	CM018613.1	AT	AT	2	17	7682111	7682144	34	1	148	TAAAAACTGAACGGTTCGC	54.3	42.11	4.7	CACATGCTCCCTTTTCTCC	55.88	52.63	3.71
1355		11243	CM018613.1	AT	TA	2	16	7808907	7808938	32	1	114	AAAACGAACGTACTCTCCG	55.34	47.37	4.63	GTTTGAAAAGTGTACCGCG	55.4	47.37	6.46
1356	HVSSRT331	11261	CM018613.1	AAT	TTA	3	16	7819798	7819845	48	1	139	ACTTCATTCGAGGTAACCG	54.65	47.37	4.44	TGCAATAACCTCTTTTACGC	54.32	40	4.42
1357		11425	CM018613.1	ATAG	GATA	4	9	7924656	7924691	36	1	134	TTGATGATTGGCCTACTCC	54.2	47.37	3.85	CCCCACACATGATTAATTCG	54.44	45	3.34
1358		11562	CM018613.1	AT	AT	2	16	8014643	8014674	32	1	212	GCTCACAGGTAAATGTTTGG	54.87	45	3.28	TTGTACATTCTTGGCCACC	55.38	47.37	4.61
1359	HVSSRT332	11624	CM018613.1	AAT	AAT	3	17	8050554	8050604	51	1	206	TTGAGAAACGGGTGATACC	54.5	47.37	2.73	GCCCTTAACTGCAAAATGG	54.94	47.37	3.16
1360	HVSSRT333	11830	CM018613.1	AT	AT	2	24	8200613	8200660	48	1	141	AATGACTACATCCATGCCC	54.58	47.37	5.36	AAACCAGCAAAAGAAGACG	54.14	42.11	4.18
1361		11945	CM018613.1	AG	AG	2	16	8276459	8276490	32	1	195	AAGTTGGGAGGTAGCTAGC	56.11	52.63	3.42	CATCCACCACCTTTGTCC	55.21	55.56	4.02
1362		12118	CM018613.1	ATAC	ATAC	4	8	8392092	8392123	32	1	147	CAACCACCAAATTTGACGG	55.22	47.37	4.79	CCGTATTTCACATGCATGC	55.27	47.37	4.06
1363		12629	CM018613.1	AAT	TTA	3	11	8782735	8782767	33	1	137	CTCTTGAAATGGTTTCGGC	54.71	47.37	5.54	AGTTGAATCACGATGATACC	52.82	40	2.73
1364		12674	CM018613.1	AT	AT	2	16	8819150	8819181	32	1	132	TTTCTGACCAGACAAATAGC	53.22	40	2.97	TACCGACGATATCATTCGC	54.73	47.37	4.7
1365		12678	CM018613.1	AG	TC	2	16	8820693	8820724	32	1	191	GAGAGGTACGACCGTAGC	56.28	61.11	3.58	AGAGAGAGAGATGGGAAGC	55.18	52.63	3.86
1366	HVSSRT334	12702	CM018613.1	AG	TC	2	24	8834823	8834870	48	1	183	ATTCCTCCTTTCTTTGTCC	52.03	42.11	4.02	AAGAAAGCAATTGAGGAGG	52.78	42.11	4.3
1367		12722	CM018613.1	AAT	TAA	3	12	8842952	8842987	36	1	118	CACAGCTTTCACTAAATGGG	54.58	45	4	ATTATTGCCTTTGTCCCCG	55.53	47.37	5.73
1368	HVSSRT335	12728	CM018613.1	AAT	ATT	3	18	8843421	8843474	54	1	169	TTGGAGCTTCTCATTCACC	54.78	47.37	4.02	TTGGACCTTCTTTGCAACC	55.92	47.37	3.77
1369		12781	CM018613.1	AG	CT	2	19	8868369	8868406	38	1	111	CTTCTTCTCCAAAGGTCTCC	55.08	50	3.71	TGACAAGATCTGGAGAAAGC	55.08	45	3.51
1370		12855	CM018613.1	AG	CT	2	16	8922788	8922819	32	1	162	TCTCTCTACTCTGCTCACC	54.85	52.63	4.02	GCTCAGTCTCCTTCTTTCC	54.92	52.63	3.13
1371		12993	CM018613.1	AAG	AAG	3	12	9032089	9032124	36	1	133	TTTCACTGCCTGAAATTGC	54.48	42.11	3.56	TATCAGCCAATTTGTCCGC	55.98	47.37	5.54
1372		12994	CM018613.1	AAG	AAG	3	11	9032349	9032381	33	1	115	ACTCTGCAGTTTCTGATGG	54.8	47.37	3.51	TGGTATAAAACTTCGGGAGC	55.16	45	4.7
1373	HVSSRT336	13170	CM018613.1	AG	TC	2	21	9169997	9170038	42	1	177	AAGAGAACAAGACTGTCCC	54	47.37	4.46	TTATATGCGATGCCCTTCC	54.79	47.37	3.46
1374		13179	CM018613.1	AC	TG	2	20	9176443	9176482	40	1	103	TGATTCCAAAGAGCAGAGC	55.19	47.37	4.09	TTGAGCCCATTAAGCAGC	55.29	50	5.25
1375	HVSSRT337	13405	CM018613.1	AG	GA	2	23	9344645	9344690	46	1	235	TACCAGTAAAACCTGCAGC	55.11	47.37	5.25	TCTACAAGTTTGTGAGGCG	55.18	47.37	5.52
1376	HVSSRT338	13606	CM018613.1	AG	TC	2	32	9476776	9476839	64	1	158	TTTCTCCATCTCCCTTCCC	55.66	52.63	3.97	ACGGTCCGTAATAACTTGC	55.34	47.37	4.01
1377	HVSSRT339	13610	CM018613.1	AG	AG	2	27	9478051	9478104	54	1	217	TCTCGGTTTCGAATTAGCC	55.03	47.37	3.93	GAATGATGAGGCCTACACC	55.04	52.63	4.16
1378		13862	CM018613.1	AT	AT	2	20	9670640	9670679	40	1	134	TTATGTCAGCACCTTAGGC	54.56	47.37	3.93	TTCAAGTGCTAGATTTGTCC	53.22	40	4.02
1379		13997	CM018613.1	AAT	AAT	3	11	9746116	9746148	33	1	115	CACTTGGAGATTATGGCCC	55.32	52.63	5.8	TATTCCAACAGGAGATCGG	53.62	47.37	4.18
1380		14021	CM018613.1	AG	CT	2	19	9760921	9760958	38	1	148	TTTTTCTTCTCCCCTTCCC	54.2	47.37	3.97	CAGCTTTTTGGACCAAAGG	54.78	47.37	3.11
1381		14022	CM018613.1	AG	GA	2	18	9761101	9761136	36	1	216	CTTTGGTCCAAAAAGCTGG	54.78	47.37	4.85	ATGAAAGTTGCAGGTAAGG	52.8	42.11	2.69
1382		14031	CM018613.1	AT	TA	2	17	9764526	9764559	34	1	177	AGTGGAATCATCAAACCTGG	55.31	45	4.45	CAGTAGTAGGGTCATTCTGC	54.97	50	4.26
1383		14143	CM018613.1	AT	AT	2	16	9847858	9847889	32	1	200	GCACGATGTTTATCACAGC	54.93	47.37	4.4	TGAAATGCCTACTCTCAGC	54.58	47.37	4.26
1384		14162	CM018613.1	AT	TA	2	17	9861983	9862016	34	1	148	CGGAGGCATATGATATGAGG	54.96	50	3.86	GATCCTCCCCTAGATGACC	55.32	57.89	4.02
1385		14273	CM018613.1	AAG	TCT	3	12	9943678	9943713	36	1	170	TCCACCCACATTAAATAGCC	55.08	45	3.93	TGATGTCGTTGTAAACCCG	55.58	47.37	5.28
1386		14392	CM018613.1	AG	CT	2	17	10030493	10030526	34	1	154	CTCATCCTCGACCTTTTCC	55	52.63	3.13	TGGGAGAATCTAGCGTAGG	55.29	52.63	3.18
1387		14629	CM018613.1	AAG	TTC	3	12	10225889	10225924	36	1	163	TGAAACAGTACCACTCAGC	54.76	47.37	4.26	GATCTCTCTTCCCTGTTCG	54.42	52.63	3.95
1388		14630	CM018613.1	AG	AG	2	19	10226185	10226222	38	1	128	TTAGAGGGATCTGAGAGGG	54.09	52.63	4.3	TTCTCCTTCCTCTTCTTGC	54.07	47.37	4.01
1389		14687	CM018613.1	AT	TA	2	16	10255512	10255543	32	1	156	AAATATATTTTCGCCCGCC	53.89	42.11	6.13	TCTGTTTCTCTTGGTTGCC	55.33	47.37	4.52
1390	HVSSRT340	14804	CM018613.1	AG	CT	2	32	10349497	10349560	64	1	135	CCCCCTAATGAGGTAACCC	56.14	57.89	4.11	GATTTCTTCCCTGGATGGC	55.62	52.63	4.4
1391	HVSSRT341	14815	CM018613.1	AG	TC	2	21	10358495	10358536	42	1	167	GCTTGTTTTCTGATTTGCG	53.85	42.11	4.85	TCTTCATTGGCGATGAACC	55.59	47.37	3.62
1392		14878	CM018613.1	AG	CT	2	18	10412386	10412421	36	1	169	GACCGACATTGAGGTAACC	55.33	52.63	2.85	CTTGAAGCTGTTCCTCTCC	55.22	52.63	3.71
1393	HVSSRT342	15014	CM018613.1	AG	GA	2	24	10518801	10518848	48	1	159	CCACCACATCATTACGAGG	55.4	52.63	4.63	GCTACACTCATCTTCCACC	55	52.63	4.61
1394		15119	CM018613.1	AT	AT	2	20	10582752	10582791	40	1	117	AGAAATTTGGGGAAGTGGC	55.65	47.37	5.01	ACTCAATGTGATTGCATGC	54.35	42.11	4.06
1395		15583	CM018613.1	AG	AG	2	17	10979018	10979051	34	1	133	CATGCGTTTCTTGTTCTCC	54.74	47.37	3.71	TCTCCTCTCTTTCCTTCCC	54.97	52.63	3.97
1396		15693	CM018613.1	AT	AT	2	16	11066506	11066537	32	1	131	AATTAGTTTTCTAGTCCGGG	52.29	40	5.73	CAAGAAAGCGATTAGAGGC	53.91	47.37	4.7
1397		15738	CM018613.1	AAT	AAT	3	12	11097244	11097279	36	1	150	GTTAGCAAAATACAACTGGG	52.45	40	4.45	TACAATAGTCCGTGCTGC	54.42	50	5.25
1398		15739	CM018613.1	AAT	ATT	3	11	11097280	11097312	33	1	150	GTTAGCAAAATACAACTGGG	52.45	40	4.45	TACAATAGTCCGTGCTGC	54.42	50	5.25
1399		15812	CM018613.1	AT	AT	2	18	11159580	11159615	36	1	145	GAATTGATTTGGAGGACGC	54.48	47.37	5.19	TTTCTTTTCACCTCCCACC	54.88	47.37	4.61
1400	HVSSRT343	15850	CM018613.1	AAT	ATA	3	15	11182274	11182318	45	1	231	GAAAGTTTGGCGCATAACC	55.4	47.37	2.85	AAAGTGGGGTCTTGAAACG	55.65	47.37	3.6
1401		15989	CM018613.1	AG	GA	2	17	11282405	11282438	34	1	154	CCCATAACTCTGTGTTGGG	55.17	52.63	4.12	TCATACCCATACCCCTTCC	55.08	52.63	3.46
1402	HVSSRT344	16176	CM018613.1	AG	CT	2	31	11400579	11400640	62	1	186	TGCCCTTCATTTGGTTACC	55.35	47.37	2.85	TAAGAAGCTGGGTCTTTGG	54.36	47.37	3.28
1403	HVSSRT345	16388	CM018613.1	AAT	TAT	3	15	11547509	11547553	45	1	233	TAGCAATGGCCAATTCCC	54.9	50	3.97	GCGTGGGACTAAATTAAGC	54.19	47.37	3.09
1404		16497	CM018613.1	AT	AT	2	18	11632559	11632594	36	1	194	TTAGTGTCGACTCGATTGC	55.1	47.37	3.56	AATAATATGGAGCCGAGGC	54.47	47.37	4.7
1405		16509	CM018613.1	AT	AT	2	18	11640431	11640466	36	1	158	CTCTTGTGATCACCCTTGG	55.19	52.63	3.61	TGTAGAACATAGGGGAGCC	55.46	52.63	4.7
1406		16636	CM018613.1	AAT	AAT	3	11	11738783	11738815	33	1	117	GGGAAGAAAATAATTGCTGG	52.45	40	4.85	AGATTTTGTACAAGTGCCG	53.61	42.11	5.69
1407	HVSSRT346	16696	CM018613.1	AG	GA	2	30	11775451	11775510	60	1	129	CAATCTGGTCCAATCTCCC	54.92	52.63	4.3	GAGCTTCATCATGTCTCCC	55.06	52.63	4.3
1408		16792	CM018613.1	AAG	AAG	3	12	11888507	11888542	36	1	199	GTTGGCTTTTCTGGTTTCG	55.24	47.37	3.46	TCATTCAAGTTACTGGGGC	54.76	47.37	5.8
1409		16800	CM018613.1	AC	AC	2	18	11896228	11896263	36	1	213	TCTTGTCATTCCAAGAGCC	54.78	47.37	4.7	TCTTTAATTGCCCTGGAGC	55.14	47.37	4.7
1410		16842	CM018613.1	AT	TA	2	16	11922845	11922876	32	1	156	AGATTCTGTGGTCTCCCC	55.09	55.56	4.81	ACCTTGAACAAGAAGAGGG	54.27	47.37	4.3
1411		16845	CM018613.1	AG	AG	2	16	11929409	11929440	32	1	200	GCCCTCTTAATTCCTATGGG	54.94	50	4	GGAAGAGGGAAGGATTTGG	54.81	52.63	3.28
1412		16857	CM018613.1	AT	TA	2	16	11938395	11938426	32	1	161	TACATGTCAACAGAGCGG	54.33	50	5.52	AATTACTTTTCTGACCTGGG	52.75	40	4.45
1413		17106	CM018613.1	AG	CT	2	19	12116408	12116445	38	1	138	TTTTAAAAAGTGCCCCACC	53.92	42.11	4.61	AGTGGAACAGCTTTCATGG	55.39	47.37	3.66
1414	HVSSRT347	17214	CM018613.1	AG	CT	2	23	12179132	12179177	46	1	158	GTCCCAGCTAAGAGATTGG	54.65	52.63	3.16	CTTTCCTGCTACACTGGG	54.59	55.56	4.45
1415	HVSSRT348	17251	CM018613.1	AG	TC	2	23	12206399	12206444	46	1	219	ATGCCAAAAATTAGCGAGC	54.74	42.11	5.03	CTTATAAGTGAGCTCCCCC	54	52.63	5.4
1416	HVSSRT349	17342	CM018613.1	AG	AG	2	23	12258969	12259014	46	1	166	ACTGCCATTATCCCATTGG	54.85	47.37	3.16	TTCTGCTTGAACACAGAGG	55.05	47.37	3.69
1417		17502	CM018613.1	AT	TA	2	17	12366798	12366831	34	1	173	TTCACTGAAAATTGGTGGC	54.06	42.11	5.01	TCAATGGACACATATCAAGC	53.36	40	4.01
1418		17561	CM018613.1	AAG	AGA	3	11	12407171	12407203	33	1	154	TCTCAGCTATCTTCTCCCC	54.85	52.63	4.81	CGTCCATTCTTCCAAGAGG	55.31	52.63	3.69
1419		17625	CM018613.1	AT	TA	2	16	12442604	12442635	32	1	138	GCCACAATGAGTTAAACCC	54.26	47.37	4.11	TGACACTCACTAGACTTTCG	54.52	45	3.46
1420	HVSSRT350	17752	CM018613.1	AG	GA	2	32	12508657	12508720	64	1	205	AGTTTATCCACTGGTGAGC	54.47	47.37	4.26	TCTTCTCTCTCCTTCCACC	55.01	52.63	4.61
1421	HVSSRT351	17942	CM018613.1	AG	TC	2	21	12633059	12633100	42	1	178	CTTGGGATGACGAAAGCC	55.76	55.56	4.35	CCACTGAACTGTCCTATGC	55.31	52.63	3.14
1422	HVSSRT352	18008	CM018613.1	AAT	TTA	3	14	12683393	12683434	42	1	148	CCATTTGCACATGATTTTCC	53.74	40	3.13	CTAATCGGTCGTCACTACC	54.57	52.63	3.18
1423	HVSSRT353	18035	CM018613.1	AG	AG	2	22	12705724	12705767	44	1	184	AGTTACGGATTCGGCTGG	56.75	55.56	4.85	AAAACTCTCGGCTCACACG	58.1	52.63	4.49
1424		18060	CM018613.1	AT	TA	2	16	12717056	12717087	32	1	150	CTTTCGGAGTCAAAAAGGC	54.64	47.37	4.35	GATGTTGATTAGGCCAAAGC	55.01	45	3.51
1425	HVSSRT354	18121	CM018613.1	AG	CT	2	22	12780341	12780384	44	1	132	CGACCTTGTCCAGATTAGG	54.7	52.63	2.69	TAGAGGGTGAAGAGAGAGG	54.06	52.63	3.69
1426		18312	CM018613.1	AG	TC	2	16	12915531	12915562	32	1	137	CAAACACTTCTTCTTCGCC	54.67	47.37	5.54	AACTTTGTTTGTTCGGACC	54.04	42.11	4.46
1427		18372	CM018613.1	AG	GA	2	17	12961887	12961920	34	1	147	ATAAGACTTCGTCACGTCG	54.84	47.37	5.12	CTGTCGATCTTAGAAGGGC	54.81	52.63	5.19
1428		18409	CM018613.1	AAG	AAG	3	11	13003262	13003294	33	1	143	TTCTGGGTTCGAAAATCCC	55.08	47.37	3.85	AGAATTATCACCACGTGGC	55.29	47.37	5.01
1429		18419	CM018613.1	AAT	TTA	3	12	13014720	13014755	36	1	131	AGTATCAGTGGCTTTGTCC	54.47	47.37	4.02	CCTCTTATCAAGGTGGAGG	53.91	52.63	4.3
1430		18449	CM018613.1	AAAG	TTCT	4	9	13041085	13041120	36	1	144	AACTTGACGTCACGTTAGG	55.22	47.37	2.69	GTTCTGGAAAATCCCAAAGG	54.43	45	3.11
1431		18560	CM018613.1	AAG	TCT	3	11	13116592	13116624	33	1	121	TTCTTCCTCTTCCTCCTCC	54.97	52.63	4.3	TCCCTACTTTCAAGATGGC	54.12	47.37	4.4
1432		18764	CM018613.1	AG	GA	2	19	13267106	13267143	38	1	170	GTTCACAACACTTCAAGCG	55.31	47.37	4.68	TGTAAACTGTAAGCTGCCG	55.56	47.37	5.69
1433		18933	CM018613.1	AT	TA	2	17	13369133	13369166	34	1	141	CCTGTAAATTGTTTGGGCG	54.99	47.37	6.13	TGAAGTCAGTTAGCATGCC	55.21	47.37	4.4
1434		19024	CM018613.1	AAT	TTA	3	13	13444163	13444201	39	1	181	ACACAAAAGGGAGACATCC	54.67	47.37	3.51	CCACTTCAACTCTCATGTCC	55.77	50	4.02
1435		19078	CM018613.1	AT	AT	2	17	13490582	13490615	34	1	135	CATTGTTCACTTGAAGCGC	55.74	47.37	5.92	TCATCCACTTCCCATAACC	53.77	47.37	2.85
1436	HVSSRT355	19113	CM018613.1	AT	AT	2	21	13521749	13521790	42	1	162	ATCTCCTTACAACGTCTGG	53.9	47.37	3.86	ATTTGTGGATCGATGTAGC	52.82	42.11	3.58
1437	HVSSRT356	19136	CM018613.1	AAG	AGA	3	18	13538309	13538362	54	1	142	AGAGGAAGAGGGAAGAAGG	54.96	52.63	3.46	AAGAAAATTTTGGGCTCCG	54.13	42.11	4.63
1438		19145	CM018613.1	AG	AG	2	20	13544239	13544278	40	1	139	TCTAGCAAGATCAGCAAGC	54.99	47.37	4.01	TACCATCAAGTCCCTCTCC	55.06	52.63	3.71
1439		19176	CM018613.1	AC	TG	2	17	13568967	13569000	34	1	136	ATAATCAGCGGATGCATCC	55.19	47.37	3.51	ATGCCATTTGTCCAATTGC	54.89	42.11	3.56
1440		19201	CM018613.1	AG	TC	2	17	13591911	13591944	34	1	121	GTTTTTGGGTCACTTTCGC	55.55	47.37	4.7	TTTGAATTGCCAATGCTCC	54.52	42.11	4.7
1441		19349	CM018613.1	AAT	AAT	3	11	13697443	13697475	33	1	148	AAATCCACGACCTCAAGG	54.16	50	3.61	CTTTGTCTCTTCTACAAGGC	53.66	45	4.35
1442		19619	CM018613.1	AAT	TAT	3	11	13900878	13900910	33	1	204	GCACACATGGAATTGTTGG	55.27	47.37	3.77	GTAGCCGAGAATGTCCCG	57.27	61.11	5.14
1443		19692	CM018613.1	AAG	CTT	3	12	13940665	13940700	36	1	188	ATTTTGCAGCTGTGGTTGG	57.01	47.37	3.77	ACGTGAAACAAAGGGATCC	55.41	47.37	3.36
1444		19982	CM018613.1	AAT	ATT	3	11	14221542	14221574	33	1	177	AATTCAGTGGCATATTCAGC	54.01	40	4.26	TATGCAACTCACCTTCACG	55.25	47.37	4.35
1445		20026	CM018613.1	AT	TA	2	19	14254279	14254316	38	1	180	CCCCAACAAATTGAGGGG	55.47	55.56	4.79	AGGTGTGAGTGATTAAGGC	54.47	47.37	4.35
1446	HVSSRT357	20422	CM018613.1	AG	CT	2	22	14582999	14583042	44	1	152	AAGAATCCCATTCGGAAGC	55.24	47.37	3.86	ATGAGGATGTCAAACGAGC	55.31	47.37	5.03
1447		20436	CM018613.1	AG	CT	2	18	14594525	14594560	36	1	193	CTTCTCCACATGGTGATGG	55.27	52.63	3.51	CTCGTTTACCATTTCCAGC	54.11	47.37	4.85
1448		20569	CM018613.1	AG	GA	2	17	14694157	14694190	34	1	181	CCAGGGAAAAATTGGAACG	54.56	47.37	3.95	ACCACTAACACATTCGCC	54.94	50	5.54
1449		20574	CM018613.1	AT	TA	2	16	14702831	14702862	32	1	109	GATTGCTACTCCTACACCG	54.82	52.63	4.94	ATTTTTGATGATGTGGCGG	54.32	42.11	6.13
1450		20600	CM018613.1	AG	TC	2	18	14721839	14721874	36	1	176	CTGGGCATAGAAGAAGAGG	54.33	52.63	3.69	AACAAACCATATGGACCGG	55.15	47.37	5.28
1451	HVSSRT358	20782	CM018613.1	AG	TC	2	47	14880148	14880241	94	1	216	ATCACCACGGAAGAAAAGG	55.1	47.37	3.11	GCAATTAACCCTAAGTGCG	54.49	47.37	5.34
1452		20873	CM018613.1	AG	TC	2	17	14961026	14961059	34	1	162	ATGAAGTAGCTCGCTGACC	56.95	52.63	4.02	GCAATTTCTTAAGGCTGGC	55.04	47.37	4.85
1453	HVSSRT359	20874	CM018613.1	AG	AG	2	24	14963867	14963914	48	1	127	AGGAGGAGAATGTACCTGG	55.05	52.63	4.45	TCTCAGACCTCTCATTCCC	55.08	52.63	3.97
1454		20953	CM018613.1	AT	AT	2	16	15027465	15027496	32	1	120	ACCTGATTTCCATAAGTCCC	54.39	45	4.46	ATATTACTGACGTGGGTGC	54.68	47.37	5.01
1455		21176	CM018613.1	AT	TA	2	16	15194250	15194281	32	1	144	TGATTTTGTGCTGACCTGG	55.71	47.37	4.45	TCCCTCTAGGCTCTCAGC	56.98	61.11	4.26
1456		21205	CM018613.1	AG	CT	2	17	15219982	15220015	34	1	124	TCTTCTTCTCGTGTCATGC	54.97	47.37	4.06	GAAGAGAGAGAGAGGGAGG	54.9	57.89	4.3
1457	HVSSRT360	21307	CM018613.1	AAT	TTA	3	20	15295798	15295857	60	1	204	TTGACAAAACGGACAAACC	54.36	42.11	3.27	ATCCATTCCATTCTCCCC	53.07	50	4.81
1458	HVSSRT361	21667	CM018613.1	AGCCG	CGGCT	5	9	15600240	15600284	45	1	156	TGAAAATGTGTGGTGGAGG	55.3	47.37	4.3	GTCTTAAGCATTTTCCGGC	54.79	47.37	6.13
1459		21674	CM018613.1	AGCCG	CGGCT	5	7	15611987	15612021	35	1	146	TGAAAATGTGTGGTGGAGG	55.3	47.37	4.3	GTCTTAAGCATTTTCCGGC	54.79	47.37	6.13
1460	HVSSRT362	21698	CM018613.1	AAT	ATT	3	19	15637692	15637748	57	1	172	TAGGTGGTTGAGTTTTCGG	54.73	47.37	4.3	TAGCGGGACTTTTTGTACC	54.82	47.37	3.34
1461	HVSSRT363	21802	CM018613.1	AG	CT	2	23	15737376	15737421	46	1	152	CCGGGAATCTTATCTTGGG	54.7	52.63	4.12	CAATGGGGGTCGATTATGG	55.4	52.63	2.74
1462	HVSSRT364	21922	CM018613.1	AAT	ATA	3	14	15795699	15795740	42	1	189	AGCTAAAGATGACACTGGG	54.15	47.37	4.45	ACATAGGATAATTGATGGCG	52.91	40	5.69
1463		21972	CM018613.1	AT	TA	2	17	15828230	15828263	34	1	209	TTAAGCACACAAGAGAGCC	55.13	47.37	4.7	GTCCCTTGCTGGATTAACC	55.56	52.63	2.85
1464		21973	CM018613.1	AT	AT	2	18	15829171	15829206	36	1	116	AGATAACTGAGTCGATTCGG	54.43	45	4.3	ACTATATCAAAGACTGTCGC	52.58	40	5.19
1465		22031	CM018613.1	AG	CT	2	17	15863510	15863543	34	1	192	CACAATTTTCCTCTCTCGC	54.13	47.37	5.03	GACAGAGGGAGACAGAGG	55.27	61.11	3.69
1466	HVSSRT365	22078	CM018613.1	AATCT	GATTA	5	13	15910989	15911053	65	1	242	GGCATTGACCTTTTTAACCC	55.11	45	4.11	ACAGACAGTTTTACCTCTCG	54.77	45	4.04
1467		22095	CM018613.1	AG	AG	2	17	15932281	15932314	34	1	157	TCTGATCCTTGGAGATACG	53.03	47.37	3.06	TTTCAGGGATTCCTTCAGC	54.74	47.37	4.26
1468		22150	CM018613.1	AG	AG	2	20	15997315	15997354	40	1	182	TCATCCACTCTATGCTCCC	55.56	52.63	4.3	AGGAAGACGATTCATCACG	54.74	47.37	4.35
1469	HVSSRT366	22293	CM018613.1	AG	CT	2	37	16109514	16109587	74	1	239	GATTTGATTCCAAAGTGGC	52.41	42.11	5.01	TGATAAGAAATAGTGGGAGC	52.05	40	4.7
1470		22413	CM018613.1	AG	CT	2	20	16237365	16237404	40	1	148	TCGGCTCTCGTTTTAAAGG	55.26	47.37	3.11	TTCCGTTCAAGACTTGAGC	55.48	47.37	4.26
1471	HVSSRT367	22716	CM018613.1	AT	TA	2	34	16446809	16446876	68	1	188	TGATATACCTGTTACGCGC	54.93	47.37	6.86	CACTTTCACAGTCTCAGGG	55.15	52.63	4.45
1472	HVSSRT368	22949	CM018613.1	AG	CT	2	22	16667173	16667216	44	1	203	CAGCACACCTCAGATAAGG	54.99	52.63	2.69	TTTCCAGTTCCCTCATTCG	54.79	47.37	3.34
1473		23293	CM018613.1	AT	TA	2	17	17042880	17042913	34	1	163	AAAATCACGCATTTGAGGC	54.97	42.11	4.7	TACGACTTTCTCCTTGACC	53.84	47.37	4.02
1474	HVSSRT369	23537	CM018613.1	AG	GA	2	21	17246259	17246300	42	1	163	ACAGATAGGGAAGAGAGGG	54.41	52.63	4.3	CTTCCCCTTCCATAAACCC	54.79	52.63	4.11
1475	HVSSRT370	23556	CM018613.1	AG	GA	2	27	17268102	17268155	54	1	164	TTGTCCATGTCTGTGAACC	55.03	47.37	3.62	TGTCCTCTTCTTCCTCTGC	56.05	52.63	4.26
1476	HVSSRT371	23617	CM018613.1	AG	AG	2	24	17311358	17311405	48	1	235	CAATTCCCTCATTCAATCGC	55.11	45	4.58	TCATTCATCGTCTATGCCG	54.9	47.37	5.69
1477	HVSSRT372	23748	CM018613.1	AC	TG	2	26	17485555	17485606	52	1	214	GCAAGGTTGTTAGAATCACG	55.02	45	4.35	ACACACACACACACAACC	55.67	50	3.77
1478	HVSSRT373	23749	CM018613.1	AC	GT	2	27	17485607	17485660	54	1	187	CTAGAATCGGTTAAGGGTCG	55.1	50	4.79	ACACACACACACACAACC	55.67	50	3.77
1479	HVSSRT374	23753	CM018613.1	AC	GT	2	29	17485758	17485815	58	1	229	GTGTGTGTGTGTGTGTGG	56.51	55.56	4.17	GATTGTTCCCAACATCAAGG	54.54	45	3.61
1480		23915	CM018613.1	AT	TA	2	17	17867577	17867610	34	1	160	TTCCATGACGAAGCGTGG	57.72	55.56	4.94	AAAGCCTCCTTTGTAATCGG	55.73	45	4.18
1481		23955	CM018613.1	AT	TA	2	16	17934751	17934782	32	1	121	TGAGCAGAGTCTTGTTTCG	55.2	47.37	3.46	AAGCACTAGTTAGGTGACG	54.26	47.37	4.35
1482	HVSSRT375	24392	CM018613.1	AG	GA	2	26	18387333	18387384	52	1	151	TTGGGGAAGAGAAGAAAGC	54.67	47.37	3.51	GATAGCATTAATGGGCTTCC	53.87	45	3.46
1483		24657	CM018613.1	AAG	GAA	3	11	18753115	18753147	33	1	151	GCTGTACGCAAACAAACC	55.1	50	3.27	GAACTGGTGAAACAGAAGC	54.25	47.37	3.86
1484	HVSSRT376	25559	CM018613.1	AT	TA	2	23	20401567	20401612	46	1	178	TTTGGAATTTCGATGAGCG	54.11	42.11	5.03	AGAAGAAGGTTAAGGTGGC	54.35	47.37	5.01
1485		25920	CM018613.1	AG	AG	2	17	21034001	21034034	34	1	117	ATTTAAGCCATACCCTCCC	53.8	47.37	4.3	GAATTTTCTCGACTCAGCC	53.83	47.37	4.85
1486		25969	CM018613.1	AC	GT	2	16	21063203	21063234	32	1	226	GTTGTTTGGATTGGTTGCC	55.48	47.37	4.52	ATGTATACAGGGGGTGAGC	55.85	52.63	4.26
1487		26013	CM018613.1	AG	CT	2	19	21105602	21105639	38	1	129	CTTAGTCTTCTTCTCCAAGG	52.35	45	3.61	CTTCTCCTTGCTCTATCCC	54.02	52.63	3.85
1488		26020	CM018613.1	AG	CT	2	18	21113198	21113233	36	1	123	CTTAGTCGTCTTCTCCAAGG	54.94	50	3.61	TCCTTGCTCTATCCCTAGC	55.25	52.63	3.42
1489		26167	CM018613.1	AG	TC	2	16	21374299	21374330	32	1	115	CCAACGGTTCCCTACACG	57.73	61.11	4.49	TTTTTCGTCTGTGTGCTCC	56.09	47.37	4.7
1490		26283	CM018613.1	AT	AT	2	18	21590479	21590514	36	1	110	CCATTATGTGCTTATGGTGC	54.79	45	5.01	TTTAAGAGGATCAAGCGCC	55.29	47.37	6.53
1491		26317	CM018613.1	AT	AT	2	17	21704885	21704918	34	1	128	TAGACATCCTATCCCCACC	54.47	52.63	4.61	TCCCCAACAATTATCCTGC	54.79	47.37	4.85
1492	HVSSRT377	26826	CM018613.1	AAT	TTA	3	19	22586545	22586601	57	1	191	CCCAAACCCGTTAAAATGG	54.54	47.37	3.16	AACATTTGGAGTGGAGTGG	54.98	47.37	4
1493		26844	CM018613.1	AG	CT	2	17	22597441	22597474	34	1	130	AAGTGACGATGAGACTTCC	54.24	47.37	3.46	CTCCTACCACGAAAAGTCC	54.95	52.63	3.85
1494		26895	CM018613.1	AT	AT	2	16	22692999	22693030	32	1	216	GGAGAGATGAGAGCCACG	56.54	61.11	4.94	TTTCCGACTCCTTAATGCC	54.88	47.37	4.4
1495	HVSSRT378	27602	CM018613.1	AGCCG	AGCCG	5	9	24005224	24005268	45	1	148	CATTTTCCGGCTTTCTTCC	54.67	47.37	3.46	TGAAAATGTGTGGTGGAGG	55.3	47.37	4.3
1496	HVSSRT379	27790	CM018613.1	AG	AG	2	22	24387040	24387083	44	1	114	TCCTTGCTCTATCCCTAGC	55.25	52.63	3.42	AGGATTTTTCTCAACTCAGC	53.5	40	4.26
1497		28145	CM018613.1	AC	TG	2	16	25078186	25078217	32	1	131	CAATGGCAAGATTGTTTTGG	53.96	40	3.28	CGATGTCAGAGTTTCATACG	54.02	45	3.06
1498		28149	CM018613.1	AG	GA	2	20	25078785	25078824	40	1	177	TCAGTCCTGTTATAGCGGG	55.92	52.63	6.13	TCCCTGAACCTATCCTTCC	55.03	52.63	3.46
1499		28159	CM018613.1	AC	GT	2	19	25084039	25084076	38	1	176	TCAGTCCTGTTATAGCGGG	55.92	52.63	6.13	TCCCTGAACCTATCCTTCC	55.03	52.63	3.46
1500		28160	CM018613.1	AG	GA	2	16	25084077	25084108	32	1	176	TCAGTCCTGTTATAGCGGG	55.92	52.63	6.13	TCCCTGAACCTATCCTTCC	55.03	52.63	3.46
1501		28196	CM018613.1	AT	TA	2	18	25133412	25133447	36	1	186	AGAACTTATCGCAATTACGC	54.24	40	4.42	GTCATTCACAAAATGGACCC	54.84	45	4.46
1502	HVSSRT380	28209	CM018613.1	AAG	AAG	3	14	25142376	25142417	42	1	178	GCAGTGTAGGCAAATTGC	54.8	50	3.56	AAAATATACGGGTGGCAGG	54.92	47.37	4.85
1503	HVSSRT381	28221	CM018613.1	AG	CT	2	34	25148242	25148309	68	1	195	AGAACCCCTAGCTTAGTCC	55.06	52.63	3.85	CCCTTCTCTTCTCTGTTCG	54.65	52.63	3.95
1504		28292	CM018613.1	AAT	ATT	3	13	25196245	25196283	39	1	142	ATCATCAGGGTCATTTTAGG	52.27	40	2.69	CCTACGTACTTTTCATGTGG	53.76	45	4.17
1505	HVSSRT382	28330	CM018613.1	AC	CA	2	26	25248499	25248550	52	1	156	GTTCCACAATCATTCAGCC	54.36	47.37	4.85	TGCTTGAACTGAATAGGGG	54.43	47.37	4.79
1506		28375	CM018613.1	AAT	TAT	3	12	25296588	25296623	36	1	144	AACCGCAATGAGTAATCGG	55.71	47.37	4.18	ATGTCGCTATTGCTACTGG	54.78	47.37	4
1507		28448	CM018613.1	AT	AT	2	17	25336831	25336864	34	1	168	TGTCCTAATCCCCTTGGC	55.82	55.56	4.52	CAATGCTCTTATGACCACG	53.91	47.37	4.94
1508		28505	CM018613.1	AT	AT	2	17	25385047	25385080	34	1	132	CTGATTAACTGAACCCAACC	53.89	45	3.77	AATTCGGTTCAGTCTTGGC	55.82	47.37	4.52
1509		28577	CM018613.1	AT	TA	2	16	25449307	25449338	32	1	161	CAGCAGAGAAAGTGAGTGG	55.56	52.63	4	CGGATCGGATTTGAAAACG	54.95	47.37	3.6
1510	HVSSRT383	28612	CM018613.1	AG	CT	2	22	25482780	25482823	44	1	183	GGTTGTGATCAAAGGTTTGC	55.74	45	3.68	CATGATAGGTAGAACCGTGG	55.06	50	4.94
1511		28710	CM018613.1	AAT	AAT	3	12	25583327	25583362	36	1	104	AAACGGGTAAACCATAGGC	55.16	47.37	3.93	ATGTGCTCTCACTATTTTCG	53.45	40	3.46
1512		28724	CM018613.1	AG	CT	2	18	25587971	25588006	36	1	167	AAGGACATCAGATTCAGCG	54.99	47.37	5.18	GACATGACAGAGAGAGACG	54.5	52.63	4.18
1513		28790	CM018613.1	AT	AT	2	16	25664840	25664871	32	1	152	TTAACTAAGACCGAACGCC	54.97	47.37	5.68	ATTCGAACTTTTGTCACCG	53.97	42.11	4.94
1514	HVSSRT384	28862	CM018613.1	AG	GA	2	21	25732379	25732420	42	1	114	GGAAAGAGTGAGTCCAAGG	54.81	52.63	3.61	TGCAACATGACAACTAGCC	55.82	47.37	3.93
1515		29150	CM018613.1	AT	AT	2	18	26063049	26063084	36	1	194	GCAAGCAGATGTAATGAGC	54.57	47.37	4.26	GACAGATTGGACCCAAGC	55.32	55.56	4.01
1516	HVSSRT385	29213	CM018613.1	AAAATC	TTTGAT	6	9	26111209	26111262	54	1	210	AATTTCCTTCCAGGCTTCC	55.01	47.37	3.46	ACAAAAACACACGTTTCCC	54.66	42.11	3.97
1517	HVSSRT386	29252	CM018613.1	AAAT	ATAA	4	12	26136693	26136740	48	1	142	ATAGCCATATGCCCAAAGG	54.62	47.37	3.11	GAAATGCTTGATCCGATCC	53.94	47.37	3.36
1518		29295	CM018613.1	AG	CT	2	16	26216795	26216826	32	1	124	TCATAAGTCCTGCTCTCCC	55.48	52.63	4.3	GCGAAATTGATCTTTCTCCG	55.19	45	4.63
1519	HVSSRT387	29604	CM018613.1	AAG	AGA	3	15	26702761	26702805	45	1	145	CAATGTGTCTCTGTTTGCG	55.08	47.37	4.85	AAATCCCGTAGCAAAATGC	54.33	42.11	3.56
1520	HVSSRT388	29711	CM018613.1	ATAG	TAGA	4	17	26792318	26792385	68	1	154	TTTTTCCTAAACCTCAGAGC	53.11	40	4.09	ACAGTACAACTTGTTTGCG	54.2	42.11	4.85
1521	HVSSRT389	29716	CM018613.1	AAG	AAG	3	14	26796680	26796721	42	1	121	AAAAGAAGGGCTGAACTGG	55.28	47.37	4	ACGAGATAAGGCAACAAGG	54.9	47.37	3.61
1522		29725	CM018613.1	AG	CT	2	20	26803792	26803831	40	1	204	CGTCTTCTTTCCTCTCACC	54.97	52.63	4.02	AATAAAGGGAATTGAGCTGG	53.18	40	4.85
1523	HVSSRT390	29792	CM018613.1	AGCCG	GGCTC	5	13	26931129	26931193	65	1	191	TTAGCCACCCATAGAGAGG	55.14	52.63	3.69	AAGTGAACCACGGAAATCG	55.86	47.37	3.34
1524		30445	CM018613.1	AAT	ATA	3	11	27848838	27848870	33	1	187	CTGTTAGCACCCAATTTCG	54.41	47.37	3.46	TAACCGATCAATGCTGCC	55.1	50	4.85
1525		30603	CM018613.1	AT	AT	2	16	27980817	27980848	32	1	167	GGACGGCAATAGAGAATCC	55.16	52.63	3.01	CAAATGTCGAATCAAGGGC	54.78	47.37	5.19
1526		30606	CM018613.1	ACCCC	GGGGT	5	7	27983226	27983260	35	1	154	GGGTTCGGTAAGGTAAACC	55.21	52.63	3.27	TCTCCTCTTTTTCGTTTGC	53.54	42.11	3.68
1527	HVSSRT391	30663	CM018613.1	AG	GA	2	24	28050179	28050226	48	1	183	ACTTCGATGCAGACTAAGC	55.04	47.37	3.09	ATAAGGTAGCCTCTCTGCC	55.56	52.63	4.85
1528		30686	CM018613.1	AG	GA	2	19	28085030	28085067	38	1	188	TCCGTCCAGAAAGAAATCG	54.95	47.37	3.34	TTTTCTTCTCCTTCCCTGC	54.67	47.37	4.85
1529		30717	CM018613.1	AT	AT	2	17	28111159	28111192	34	1	180	CATTTCAGCGAAAATCCCC	54.74	47.37	4.81	CTATCAACTCAGTCCTTCCG	55.01	50	4.3
1530		30934	CM018613.1	AT	TA	2	17	28273125	28273158	34	1	102	TTATGGGGTGTCAAGTTCC	54.33	47.37	3.62	CCACATTACACTTCATTTGC	53.14	40	3.68
1531	HVSSRT392	30965	CM018613.1	AG	CT	2	44	28296839	28296926	88	1	211	TGTACAAACCGTCATCTCG	55	47.37	4.04	CTTCTTCTTCGGGAACAGG	55.24	52.63	4
1532		31021	CM018613.1	AG	AG	2	17	28324915	28324948	34	1	165	TCTCTAGCTCAGCTCTAGC	55.03	52.63	3.42	AGAGCAAGACCAAGAAAGC	55.42	47.37	3.51
1533	HVSSRT393	31063	CM018613.1	AAT	AAT	3	14	28356839	28356880	42	1	162	AGGATTCGAAAGATTTCTGG	52.98	40	3.86	TCCGAAGTAAAAACCTTTGG	53.73	40	3.28
1534		31190	CM018613.1	AT	TA	2	16	28501509	28501540	32	1	144	CATAGACGATGGGAATGGG	54.81	52.63	4	TAAACAGGTCCATGCAAGC	55.79	47.37	4.01
1535		31276	CM018613.1	AAAG	AAAG	4	8	28569953	28569984	32	1	155	CTTCACCAATAAGTGACGC	54.15	47.37	5.19	ACTGAGTCTCCAGAGATGG	55.11	52.63	3.51
1536		31360	CM018613.1	AT	TA	2	19	28655227	28655264	38	1	185	GGCCTAAATATTGCCTTGG	53.74	47.37	3.61	AGCGGTCCTAAAAATGAGC	55.59	47.37	4.26
1537		31829	CM018613.1	AG	CT	2	19	29004290	29004327	38	1	185	ATTTTCCTTGTGACCTCGC	55.82	47.37	5.03	ACCTTAGCAAAACCGTACC	55.12	47.37	3.34
1538		31830	CM018613.1	AG	TC	2	17	29004329	29004362	34	1	140	GTCCCATCAGTGAGACCC	56.31	61.11	4.46	ACCTTAGCAAAACCGTACC	55.12	47.37	3.34
1539		31873	CM018613.1	AGG	CCT	3	11	29040478	29040510	33	1	168	ATGAAACTAACTGCCTGCC	55.48	47.37	4.85	AAGTGTTTCTGAGCTACCG	54.86	47.37	4.02
1540		32408	CM018613.1	AAT	AAT	3	13	29472484	29472522	39	1	156	CTAAGTGTTGACCCAATGC	53.98	47.37	3.56	GTTGACAATTGCGATTCCG	55.53	47.37	4.3
1541		32468	CM018613.1	AAG	TTC	3	11	29508281	29508313	33	1	118	ATTCAACACCTTTACGATGG	53.6	40	3.51	CTATGAGCATCCAAGGTCG	55.19	52.63	4.79
1542		32748	CM018613.1	AG	AG	2	17	29748283	29748316	34	1	154	GTGAAAAAGCAAGCTGAGG	54.92	47.37	3.86	TTCACCGAAACCTTCATCC	55.11	47.37	3.51
1543		33018	CM018613.1	AGCCC	GTCGG	5	7	29953887	29953921	35	1	163	CCAATCATACCGGTGTCG	55.26	55.56	4.35	CTATCAGGTCGCCATTAGC	55.27	52.63	3.09
1544		33205	CM018613.1	AG	CT	2	16	30098046	30098077	32	1	207	AGGAGGTTTCTCATCAAGC	54.45	47.37	4.01	ATCTCATTTGCCTTGTTGC	54.23	42.11	4.17
1545	HVSSRT394	33235	CM018613.1	AG	AG	2	23	30110944	30110989	46	1	171	CTATGAGGGAGAATGAGCC	54.1	52.63	4.7	CAAGAGATTGCAACCATCG	54.51	47.37	3.84
1546	HVSSRT395	33242	CM018613.1	ATAC	GTAT	4	11	30113788	30113831	44	1	166	GAGTTTGGTCCTGTCATGG	55.51	52.63	3.66	GTCTTCTCGAAAATCTTCCG	54.19	45	4.3
1547	HVSSRT396	33322	CM018613.1	AG	TC	2	30	30174720	30174779	60	1	121	CACTTTCCCTCTGTTCTCC	54.81	52.63	3.71	GAAAAGGGGAGTAATGGGG	54.79	52.63	4.96
1548	HVSSRT397	33408	CM018613.1	AAT	TTA	3	15	30240356	30240400	45	1	145	ACTCATTTTGTCCTTTTCCC	53.65	40	3.97	AGGAATCGAGTGAGAAAGG	53.88	47.37	3.11
1549		33722	CM018613.1	AG	CT	2	19	30473161	30473198	38	1	168	TCTCTCAAGTCTATCGGGC	55.63	52.63	6.13	AAAGGGGAGAGAGAGATGG	55.04	52.63	3.51
1550		33777	CM018613.1	AAT	TAT	3	11	30505367	30505399	33	1	133	CTTATAATGCCGCCAAAGC	54.94	47.37	3.51	TGCTGCTATGATGATGTCC	54.73	47.37	4.02
1551		33785	CM018613.1	AG	TC	2	19	30513226	30513263	38	1	131	TAGTGGCCAATCTTTGACC	54.76	47.37	4.02	GCCTAGACGGTGATAGCC	56.61	61.11	3.93
1552		34005	CM018613.1	AT	TA	2	17	30741042	30741075	34	1	119	TTGGTCAACAGTCAACTCC	54.95	47.37	3.85	AATTAGCGACTCACTCACC	54.63	47.37	4.02
1553		34019	CM018613.1	AGG	GAG	3	12	30757636	30757671	36	1	171	GCAACCACGAAATGTTACC	55.03	47.37	2.85	AGCGACAAGAACAAGAACG	56.21	47.37	3.95
1554		34200	CM018613.1	AG	AG	2	17	30903823	30903856	34	1	143	AGAGAGAGAGAGATCCTGC	54.58	52.63	4.85	CTCGCCATTATCTGTCACC	55.5	52.63	4.02
1555	HVSSRT398	34260	CM018613.1	AG	TC	2	22	30960934	30960977	44	1	129	TACTTCCCCTTCTTCCTCC	54.95	52.63	4.3	CAAGCACAGATACAGAGGG	54.99	52.63	4.3
1556		34297	CM018613.1	AT	AT	2	18	30987124	30987159	36	1	197	TGGCAATTAATTCGTTGTCG	55	40	4.35	ACACCTCGAAGCATATTCG	55.13	47.37	3.34
1557		34365	CM018613.1	AT	AT	2	18	31021915	31021950	36	1	197	TGGCAATTAATTCGTTGTCG	55	40	4.35	ACACCTCGAAGCATATTCG	55.13	47.37	3.34
1558		34508	CM018613.1	AT	AT	2	18	31111954	31111989	36	1	205	AGCTCTCACTTCGGTATGG	56.24	52.63	2.74	TCATAACCTTCCATCTCACG	54.58	45	4.35
1559	HVSSRT399	34815	CM018613.1	AG	GA	2	21	31330435	31330476	42	1	114	AACGGATAAGTTAACGTTGG	53.67	40	3.77	TTTTTAACCACCCACGTCC	55.64	47.37	4.79
1560		34918	CM018613.1	AT	TA	2	17	31411317	31411350	34	1	143	GTAGGGTTGAGCTCAATGG	55.28	52.63	3.16	TTTATTGGATGGGCATGGG	55.15	47.37	4
1561	HVSSRT400	34966	CM018613.1	AG	TC	2	21	31439615	31439656	42	1	157	ATAAGCCTTCCTCTTTGCC	54.81	47.37	4.52	TTGAAGGAACATTTCTGCC	53.43	42.11	4.85
1562		34968	CM018613.1	AT	TA	2	17	31442099	31442132	34	1	178	TCGACATTTTTCGAACATGC	55.32	40	4.06	TAAAAATGGATGGCGGTGG	55.85	47.37	4.61
1563		35048	CM018613.1	AT	AT	2	18	31557479	31557514	36	1	141	TTTTCAACCTTCGACTCCC	55.04	47.37	4.3	GGGAAAAATCTTTGCGTCC	54.98	47.37	4.79
1564		35083	CM018613.1	AAT	AAT	3	11	31588194	31588226	33	1	198	TACAACGTAGGTACTTGGC	54.25	47.37	4.52	GAACTAGAGGCAAAGGCG	55.48	55.56	5.52
1565		35100	CM018613.1	AAAAAG	AAAAAG	6	6	31605004	31605039	36	1	180	TCAGGTCCATTAAGTCCCC	55.67	52.63	4.81	GTCCATTTCACCAAACTGC	54.9	47.37	4.4
1566		35109	CM018613.1	AGG	CTC	3	12	31609790	31609825	36	1	145	GAAACAGCTGCAGAAATCC	54.69	47.37	3.01	AAATGGGGATCAATGGTCC	54.74	47.37	4.46
1567	HVSSRT401	35118	CM018613.1	AAAAAG	AAAAAG	6	7	31612014	31612055	42	1	186	TCAGGTCCATTAAGTCCCC	55.67	52.63	4.81	GTCCATTTCACCAAACTGC	54.9	47.37	4.4
1568	HVSSRT402	35214	CM018613.1	AG	AG	2	21	31683806	31683847	42	1	215	TGGGCCTAAATCTTTCGG	54.21	50	4.3	GAAACATCTGACAATTACGG	52.32	40	4.02
1569		35298	CM018613.1	AT	TA	2	16	31742241	31742272	32	1	166	TTCCCTCCTCCATTTATGC	54.16	47.37	3.14	TGATAAATTGCACTCCCGC	55.98	47.37	6.13
1570	HVSSRT403	35331	CM018613.1	AG	TC	2	24	31762728	31762775	48	1	173	GGCTGCAATCAATACAAGC	55.15	47.37	4.01	TCTCAGTTCGGAAAGAAGC	54.86	47.37	3.86
1571		35377	CM018613.1	AG	TC	2	20	31799515	31799554	40	1	234	AGGTCCTTCCTGTCTTGG	55.34	55.56	3.61	AGCAATGAGTTTACCCCC	54.07	50	5.4
1572		35460	CM018613.1	AG	TC	2	19	31867331	31867368	38	1	114	TGCTCTCCAATATCCAAGC	54.62	47.37	4.01	AGATCAACCTCCTCTCTCC	54.76	52.63	3.71
1573		35465	CM018613.1	AT	AT	2	17	31869840	31869873	34	1	216	ATGTAGGTGGCATCAAAGG	54.82	47.37	3.11	CCCTTTTAGTTGGGTCAGG	55.06	52.63	3.86
1574		35521	CM018613.1	AT	TA	2	19	31922015	31922052	38	1	107	GAATCTCCATGCTAGAGCC	54.83	52.63	4.7	TAAGCGCCAAATCAACTCG	56.34	47.37	4.18
1575		35598	CM018613.1	AAG	TCT	3	13	31980629	31980667	39	1	137	GAGATGATTAGTGGGAGCG	54.88	52.63	5.03	TCATTCCGATTCGATTCGC	55.92	47.37	4.7
1576		35834	CM018613.1	AG	AG	2	17	32167626	32167659	34	1	142	CCGAAGAGAGAGAAAGCG	54.91	55.56	4.68	TATTATGGGAGGTGGGTGG	55.4	52.63	4.61
1577		35860	CM018613.1	AT	TA	2	16	32187233	32187264	32	1	197	TTACACAGCATAACGAAGC	53.44	42.11	3.86	TATGCGCTCAATTGTTTCC	54.07	42.11	3.13
1578		35863	CM018613.1	AG	TC	2	17	32188551	32188584	34	1	193	CTCATGTCCTTCTCATCCC	54.33	52.63	3.85	TCTTGAAGGTTTGAGGAGG	53.96	47.37	4.3
1579	HVSSRT404	35966	CM018613.1	AG	TC	2	24	32259855	32259902	48	1	205	GTGGAAGAGTGGAATCACC	55.2	52.63	4.02	CAGTACAACCAGCCATAGC	55.69	52.63	2.97
1580		36017	CM018613.1	ATC	TCA	3	11	32301587	32301619	33	1	160	TTTGCCAATTAAACGAGCC	54.58	42.11	4.7	CTCAAATTCGAATCAGACGG	54.54	45	4.79
1581		36102	CM018613.1	AT	AT	2	16	32380696	32380727	32	1	122	GCTTTTCAGCCCAATCTCG	56.99	52.63	4.04	TTTGGTTATCAGCGATCGC	56.12	47.37	4.58
1582		36106	CM018613.1	AT	AT	2	16	32383159	32383190	32	1	125	CCAATTTGTTTTACTAGGCG	52.87	40	5.52	ACGGTAGAGAAGCATATTCG	54.8	45	3.34
1583		36194	CM018613.1	AG	GA	2	17	32456230	32456263	34	1	152	CATGGAGAATACCATCGGC	55.54	52.63	5.54	GTAGTAAAGGCTGGATCGC	55.51	52.63	4.58
1584	HVSSRT405	36255	CM018613.1	AAT	TTA	3	20	32482856	32482915	60	1	220	CCATGTTGACTCTACATCGG	55.66	50	4.18	TCATTCCATTCTCGAGTACC	54.29	45	3.34
1585		36266	CM018613.1	AG	CT	2	19	32492629	32492666	38	1	159	AATTCCCCTATTTCCCACG	54.48	47.37	4.94	AAGTGTGAGGTGAGGAGG	55.37	55.56	4.3
1586		36323	CM018613.1	AT	TA	2	16	32532184	32532215	32	1	145	TGGTCCACACATTTCAAGC	56.03	47.37	4.01	AGACTCGGGTTTTCAAAGG	55.02	47.37	3.11
1587		36330	CM018613.1	AG	GA	2	17	32536186	32536219	34	1	179	GTGATGACTTGTGCCACG	56.45	55.56	4.94	CACCTTACGATCGAAGTCC	55.17	52.63	3.85
1588		36361	CM018613.1	AT	TA	2	16	32562344	32562375	32	1	200	CCACAAAGACTCGAATTCG	54.19	47.37	3.34	ATAGTGTAAGGGTGATGGC	53.88	47.37	4.4
1589		36484	CM018613.1	AAT	TAT	3	11	32643783	32643815	33	1	175	CCCCTATTACTAACACGTGG	54.97	50	4.94	CAATGAATTTGGAAAGGTCG	53.14	40	4.79
1590		36529	CM018613.1	AG	CT	2	16	32674889	32674920	32	1	135	ACAGAATAATTCCCTCGCG	55.09	47.37	5.87	ACCATGGTCGATTCAACG	55.06	50	4.1
1591		36531	CM018613.1	AT	AT	2	20	32677052	32677091	40	1	127	CTTCTCACTCATTTTTCTGC	52.51	40	4.26	TGGACTCCAAAAACTCCG	54.42	50	4.63
1592		36592	CM018613.1	AG	CT	2	19	32738245	32738282	38	1	219	AGAGACGACTTTGACCTCC	56.09	52.63	4.3	ACAGAGACAGAGACAGAGG	55.07	52.63	3.69
1593		36622	CM018613.1	AAT	TAT	3	13	32759770	32759808	39	1	137	TGATATCTTCAGCGTGTGG	54.71	47.37	4.17	TCATGGTCTCCTCTATGGC	55.56	52.63	4.4
1594		36743	CM018613.1	AG	AG	2	16	32856450	32856481	32	1	107	ATCCTACCACCACTCTACC	54.75	52.63	3.18	CCAGTCAGATTTCTCCTCC	54.26	52.63	4.3
1595		36846	CM018613.1	AG	GA	2	17	32930919	32930952	34	1	158	TGAAAATCCATCACCACCG	55.49	47.37	4.94	AAGTTTCGTTTTCGTGTGC	55.22	42.11	4.57
1596		36854	CM018613.1	AG	TC	2	19	32936900	32936937	38	1	212	TTTGCGTTGCTTTATCTGC	55.02	42.11	4.26	ACCCACGTAAACATGAAGC	55.83	47.37	3.86
1597	HVSSRT406	37036	CM018613.1	AG	AG	2	22	33063987	33064030	44	1	140	TCTATTGTGAAGTGCTTCCC	55.06	45	3.97	CTCCACTCCCATAACTAGC	54.04	52.63	3.42
1598		37123	CM018613.1	AG	CT	2	16	33127102	33127133	32	1	171	AACTCCTTTTTCAAGCACG	54.14	42.11	5.34	TCATCGTAGGTTCTTGTGG	54.22	47.37	4.17
1599		37210	CM018613.1	AAG	TTC	3	11	33175046	33175078	33	1	144	GTTCAGAGGTTCGAGATGG	55.04	52.63	3.51	TATTCGCACAACATTCAGC	54.11	42.11	4.26
1600		37489	CM018613.1	AATAT	TATAA	5	7	33355685	33355719	35	1	207	AATATTTCGCACCAAGACG	53.81	42.11	4.18	CCGTTACAAGTTAAGTTTGC	53.15	40	3.68
1601		37605	CM018613.1	AAT	AAT	3	12	33415288	33415323	36	1	158	TGCAAATGATCCTACCAGC	55.25	47.37	4.85	TTTTGCTGTAAGGACCACC	55.31	47.37	4.61
1602		37669	CM018613.1	AG	AG	2	16	33442789	33442820	32	1	135	TTCTTGTCAGATTTCCCGC	55.52	47.37	6.13	AATTTCTGGGGATAAGCCG	54.9	47.37	5.52
1603		37687	CM018613.1	AG	AG	2	16	33458138	33458169	32	1	153	AGAAGCGAGCTTTTAGAGG	54.62	47.37	3.69	AACCAGAAACTGTCTTCCC	54.59	47.37	3.97
1604		37775	CM018613.1	AG	AG	2	17	33529345	33529378	34	1	137	CTTCACTTAATCCCATGAGG	53.05	45	3.86	GATTGAGCTTCCTCTTCCC	54.96	52.63	3.97
1605		37837	CM018613.1	AGG	GAG	3	11	33576006	33576038	33	1	173	AGAATGCATATTCAGCCCC	54.96	47.37	5.8	CCCTGTTCATAGTCAAGCC	55.28	52.63	4.35
1606	HVSSRT407	37851	CM018613.1	AG	TC	2	28	33584440	33584495	56	1	146	CTTCTTCAGATGCATGTTCG	54.81	45	3.95	ATTTGCCACGTCTTCTACC	55.22	47.37	3.18
1607		37859	CM018613.1	AT	TA	2	18	33590291	33590326	36	1	186	TCGGTTTGTGTGTTATGGG	55.43	47.37	4	TGCCGTTACACTTTAAAGC	53.94	42.11	3.51
1608		38291	CM018613.1	AT	AT	2	16	33962092	33962123	32	1	138	ATACACATGCATGGAGTCC	54.62	47.37	3.85	TCTTTTGCTTCTAGCGTGG	55.55	47.37	4.94
1609	HVSSRT408	38314	CM018613.1	AG	GA	2	21	33976860	33976901	42	1	166	CATGTTGTTGGTCGTTGC	55.09	50	4.17	TCATCTGTCTCTCCCTTCC	55.08	52.63	3.46
1610	HVSSRT409	38361	CM018613.1	AGGCGG	GAGGCG	6	7	34005228	34005269	42	1	178	CATCTTTCACCCATCTCCC	54.92	52.63	4.3	CCTAACCGTCCCAATTCC	54.66	55.56	3.01
1611		38542	CM018613.1	AG	CT	2	20	34133179	34133218	40	1	104	ACTAACAGAGCTTCAAGCC	54.81	47.37	4.35	CTCTTCTTGAGGCCATTCC	55.26	52.63	3.01
1612		38553	CM018613.1	AT	AT	2	16	34140718	34140749	32	1	211	GTTTGTGATGTTGGTTGGG	54.8	47.37	4.12	GCACTAGAGATATTGTGCC	52.94	47.37	5.01
1613		38656	CM018613.1	AG	AG	2	16	34227391	34227422	32	1	191	CAAATATACCCCACCAGCG	55.75	52.63	5.18	CCGTCCAAGAGAAAGAAGC	55.95	52.63	3.86
1614		38692	CM018613.1	AG	TC	2	16	34247276	34247307	32	1	157	AACTCTTCATTTACCCGCC	55.18	47.37	6.13	ACTCTATCTGCTCATTGGC	54.33	47.37	4.52
1615		38766	CM018613.1	AG	GA	2	16	34309903	34309934	32	1	144	TAACCCAATGGAGAACACG	54.81	47.37	4.49	CATTACCCATCACCGTTCC	55.68	52.63	3.62
1616		38845	CM018613.1	AT	AT	2	16	34373753	34373784	32	1	155	ACATATTACATCAGCCAGCC	55.27	45	4.85	AGCAAAGCTTTTAGGAGGG	55.05	47.37	4.3
1617		38898	CM018613.1	AGAGGG	TCCCTC	6	6	34416367	34416402	36	1	189	CATCACTGCTACCATGTCC	55.38	52.63	4.02	CTGATGCATCCAGTAGTGG	55.07	52.63	4
1618		38917	CM018613.1	AAT	ATA	3	11	34421280	34421312	33	1	206	GAGAGAGTCATGCTAATTGC	53.91	45	3.56	TTTCTTGTTTTCTCGCTGC	54.57	42.11	5.25
1619		38960	CM018613.1	AAG	CTT	3	13	34445057	34445095	39	1	111	TCTTCAACTACTCCTCCTCC	55.29	50	4.3	AGAAAACATGATGTGGGCC	55.75	47.37	5.8
1620		38966	CM018613.1	AG	GA	2	16	34451944	34451975	32	1	109	AAGAGAGAGAAGGTGAGGG	54.99	52.63	4.3	AGATGGGTTCAATTGGAGG	54.38	47.37	4.3
1621		39287	CM018613.1	AAT	AAT	3	11	34652819	34652851	33	1	182	TGGAAGCTTCTTAAAAGTGC	54.11	40	4.4	CGGTGAGATGTCTTATATGG	52.71	45	2.74
1622		39331	CM018613.1	AG	CT	2	18	34681799	34681834	36	1	107	TATCTCTTCTCCCCAAGCC	55.45	52.63	4.35	CTAGACCAAGAGCAGAAGC	55.03	52.63	3.86
1623	HVSSRT410	39344	CM018613.1	AG	AG	2	24	34690583	34690630	48	1	180	AGATGGAAGCATTTCTGGC	55.54	47.37	4.85	AAGGGAACAAAATTGCCG	53.81	44.44	5.69
1624		39353	CM018613.1	AAG	AGA	3	11	34698215	34698247	33	1	198	TGAGGGAACTTGACAAACC	54.92	47.37	3.27	TGTGACAAAAGAGAGTGGG	54.63	47.37	4.61
1625		39354	CM018613.1	ATATG	AGTAT	5	7	34698891	34698925	35	1	147	CCCCACCAAAACATAATGG	53.86	47.37	3.16	TTGTTCTCTGGCTCAATGG	55.09	47.37	3.16
1626		39642	CM018613.1	AAG	GAA	3	11	34865290	34865322	33	1	124	CCTCTGAGTGGGAAAATGG	55.16	52.63	3.16	CTTTCCTTCCCCGTTAACC	55.5	52.63	2.85
1627	HVSSRT411	39666	CM018613.1	AG	CT	2	62	34879559	34879682	124	1	219	AATTCGAGAGCAGCATAGC	55.48	47.37	2.97	TCCAATTTTCCTCTCTCTGC	55.05	45	4.26
1628		39777	CM018613.1	AT	TA	2	16	34952758	34952789	32	1	166	CAACTAGTGAATTCTACCCC	52.7	45	4.95	CGTTCTATTTCATGCAGGC	54.59	47.37	4.85
1629		39813	CM018613.1	AAG	CTT	3	11	34971323	34971355	33	1	216	ATCTGCAACTGAGAAAGGG	54.76	47.37	3.95	CAAAGCAACCCAAGTAAGC	54.9	47.37	3.09
1630		39906	CM018613.1	AG	GA	2	16	35017855	35017886	32	1	128	TCCTTCGTCTTCTCACTGG	56.09	52.63	4	CGTATATAAGCACTCTCCGG	54.98	50	5.14
1631	HVSSRT412	39987	CM018613.1	ATAG	GATA	4	11	35069037	35069080	44	1	164	AAAGTTAACGAGTTCACCC	52.81	42.11	4.61	TCTCCAAATATCTCCAGTGC	54.53	45	4.4
1632	HVSSRT413	40201	CM018613.1	AG	GA	2	22	35214356	35214399	44	1	163	TACCGACGATAAGGAATGC	54.5	47.37	3.56	AGAATTGGAATCGGAACCG	55.29	47.37	4.44
1633	HVSSRT414	40491	CM018613.1	AG	TC	2	45	35436443	35436532	90	1	239	CTTGCTATATTCCCTTTCCC	53.09	45	3.97	TTGACGTAACATGTTCTGC	53.67	42.11	4.26
1634		40647	CM018613.1	AG	CT	2	16	35556419	35556450	32	1	134	CAATAACTTGCCTGATGACG	54.79	45	4.35	GATGAAATTTTTGCGCACG	54.64	42.11	5.34
1635		40717	CM018613.1	AAG	GAA	3	13	35602996	35603034	39	1	159	TGTAATAGAACAGGGCAGG	53.81	47.37	4.85	CCACAAGATTTGAAAGGCG	55.01	47.37	5.52
1636		40790	CM018613.1	AT	AT	2	16	35648804	35648835	32	1	137	TTCACTCTGACAGCATTCG	55.27	47.37	3.34	ACCAAATGGATCGATCTCG	54.78	47.37	4.04
1637		41115	CM018613.1	AT	TA	2	20	35893596	35893635	40	1	154	GCCTTTTAGCATATGTGTGG	54.73	45	4.17	TCACATCCACATATCTGCG	54.78	47.37	5.18
1638		41244	CM018613.1	AG	CT	2	16	35991309	35991340	32	1	143	CCTCCACCGAAAATCTACC	54.98	52.63	3.18	CCCGATGTTCCAATTCTCC	55.66	52.63	3.71
1639		41424	CM018613.1	AT	AT	2	16	36112908	36112939	32	1	170	GCTACTGTACTGTTGGAGG	54.63	52.63	4.3	CAGAGATCTGTTTTCCTTCC	53.32	45	3.46
1640		41467	CM018613.1	AT	AT	2	18	36134455	36134490	36	1	167	GAGACACACTTTACCTCGG	54.98	52.63	4.63	GAACTATCACGACTGCTCC	55.16	52.63	4.7
1641		41768	CM018613.1	ACTCCG	GACTCC	6	6	36315767	36315802	36	1	181	ATTACTGACCCGTAAACCG	54.62	47.37	4.44	CCCTGTAATCTACTGTTTGC	53.71	45	3.68
1642		41852	CM018613.1	AAG	CTT	3	11	36376031	36376063	33	1	163	TCTCTCTTCTTCTGCTTGC	54.53	47.37	4.01	ACTACTTAAAGCAGCAGCC	55.2	47.37	4.85
1643		42109	CM018613.1	AT	TA	2	16	36556995	36557026	32	1	116	AAATTAGTACCCGCCACC	54.22	50	4.61	TCTTGTTGATCCTAAAACCG	53.24	40	4.44
1644		42130	CM018613.1	AT	AT	2	17	36569386	36569419	34	1	111	TAGACAATGACCCATTCCG	54.25	47.37	4.3	ATTGAATAGAGCGCTCTCG	54.92	47.37	4.04
1645		42181	CM018613.1	AT	TA	2	16	36598661	36598692	32	1	168	ATTGTGTAATGTGCTACCG	53.08	42.11	4.02	TAAAAGGCATCTCCATTGC	53.27	42.11	3.56
1646		42192	CM018613.1	AT	AT	2	18	36602737	36602772	36	1	136	GTACATAGTACAGACCCCC	53.32	52.63	5.4	ACCATGTTTAATAAGGTGGG	52.79	40	4.61
1647		42223	CM018613.1	AGG	AGG	3	11	36621398	36621430	33	1	132	AGGCTAGAACTGATGAGGG	55.47	52.63	4.3	AGGCAGCTATTATAAGGAGC	54.38	45	4.7
1648	HVSSRT415	42228	CM018613.1	AG	AG	2	22	36622656	36622699	44	1	137	ATGGACAGGGAGATAAGGG	55.09	52.63	3.95	ACTTGTCTTCTTCAAGCCC	55.01	47.37	5.19
1649		42298	CM018613.1	AG	AG	2	20	36662896	36662935	40	1	141	GAAGAGAGAGAGGAGGAGG	54.9	57.89	4.3	TATTTCTGAGCTCACGACG	54.79	47.37	5.12
1650		42403	CM018613.1	AG	TC	2	17	36723760	36723793	34	1	144	TTCAGTAAACTCAGTGGCC	54.72	47.37	5.36	AGAGAAAACAAACTCCCCC	54.55	47.37	5.4
1651	HVSSRT416	42588	CM018613.1	AG	GA	2	30	36857867	36857926	60	1	151	GCTACAGTATCAAGCAAGC	53.91	47.37	4.01	GGCATTTGTTTCTTTTGGG	53.22	42.11	4.12
1652	HVSSRT417	42848	CM018613.1	AG	AG	2	23	37079163	37079208	46	1	160	TTCTGTTCCTTTTTCCCGG	55.31	47.37	5.73	CATAGACTCGCATCTCTGC	55.32	52.63	4.26
1653		43013	CM018613.1	AT	TA	2	17	37183894	37183927	34	1	149	TATGATCGAGAAGGGTCCG	55.72	52.63	4.79	TCATAGAATTTCACGCCCC	54.95	47.37	5.8
1654		43122	CM018613.1	AGGG	CTCC	4	8	37251283	37251314	32	1	130	TTGAAAGAGATTCCGTCCC	54.48	47.37	4.46	TGGAGATTCACTTTCCTACC	54.06	45	3.18
1655		43251	CM018613.1	AT	AT	2	19	37336403	37336440	38	1	208	TTGAGATCTTCAGGTTGGC	54.78	47.37	4.52	AGGAATAACTGGAACCTGC	54.43	47.37	4.85
1656		43446	CM018613.1	AT	AT	2	16	37470644	37470675	32	1	134	TAACCAGGAAGTACGTTGG	54.12	47.37	3.77	CGACACACACAACAAAACC	55.51	47.37	3.27
1657		43581	CM018613.1	AAG	AGA	3	11	37575564	37575596	33	1	154	TTTGCCCCCTTTCAAATGG	56.25	47.37	3.16	TGCTGATCACTTCTCATGG	54.57	47.37	3.66
1658		43611	CM018613.1	AC	AC	2	16	37588829	37588860	32	1	153	CTTTGTCAAGGCATTCACC	54.59	47.37	4.02	GTGAGCAGATTGACTTTCC	53.71	47.37	3.13
1659		43692	CM018613.1	AT	AT	2	16	37636882	37636913	32	1	125	CGATCAAAGGCATAGTTGG	53.87	47.37	3.77	ATAGTTCAACTGCCTCACG	54.93	47.37	4.35
1660		43996	CM018613.1	AT	AT	2	16	37885014	37885045	32	1	188	AAAGTATATGTTGGGGCCC	54.44	47.37	5.8	TATGATGTTCACCGTTCCC	54.57	47.37	3.97
1661		44077	CM018613.1	AT	AT	2	16	37935079	37935110	32	1	105	TCTATCTTTGCGTGTTAAGC	53.76	40	3.09	CCTCCCATACATTTGGTCC	54.9	52.63	4.46
1662		44129	CM018613.1	AT	TA	2	17	37964787	37964820	34	1	153	AAAAAGTAAGCATTGCCCC	54.09	42.11	5.8	AAACAAAGGACCTAAGAGC	52.41	42.11	4.09
1663		44154	CM018613.1	AG	GA	2	17	37978809	37978842	34	1	185	TACAGTTCCTTCTCTCCGG	55.45	52.63	5.14	TCTCGTTTGCTTCTGATCC	54.93	47.37	3.36
1664		44249	CM018613.1	AT	AT	2	18	38052320	38052355	36	1	164	AGTCTATGAACTTCTTCCCC	53.74	45	4.81	ACTATCGTACGACATGTGC	54.87	47.37	4.57
1665		44251	CM018613.1	AAT	TAT	3	12	38056233	38056268	36	1	191	CGAAGAGATGTGACTGTCC	55.07	52.63	4.02	CAACTGTTCTGCCACTAGG	55.54	52.63	3.02
1666		44261	CM018613.1	AG	AG	2	17	38062571	38062604	34	1	146	TGAGAGTGACTCCATACCC	55.1	52.63	3.69	TGGAATTTCCCCACATTGC	56.04	47.37	3.56
1667		44356	CM018613.1	AG	GA	2	20	38111396	38111435	40	1	128	CAAATCAGTCCATCCTCCC	54.92	52.63	4.3	GTGAGTGACTGAGTTGCC	55.31	55.56	4.52
1668		44621	CM018613.1	AT	AT	2	16	38293523	38293554	32	1	141	CTCTCTGTACTGCTTGTCC	54.65	52.63	4.02	GGGTTGCTGACAATTTGC	55.01	50	3.68
1669		44780	CM018613.1	AT	TA	2	16	38411165	38411196	32	1	155	TTATCATGACAGGACGTGC	55.02	47.37	5.34	AAGTGAGATTATCGGCACC	54.67	47.37	5.01
1670	HVSSRT418	44845	CM018613.1	AG	GA	2	38	38468412	38468487	76	1	177	ACTGAAAATATGAGCCGGG	54.94	47.37	5.73	GACCTCAATGGGAGTTAGC	54.97	52.63	3.09
1671		44853	CM018613.1	AG	TC	2	16	38469858	38469889	32	1	126	CTTTCACTGTCGTCCTCC	54.68	55.56	4.3	TTTCTCAGAAGAACAGGGC	54.7	47.37	5.19
1672		44857	CM018613.1	ATAC	GTAT	4	9	38472371	38472406	36	1	219	GGGTCCTAAAGAATTTGCC	53.59	47.37	4.52	CACCGACTCTCCAAAAGG	54.97	55.56	3.11
1673		44879	CM018613.1	AG	CT	2	17	38486163	38486196	34	1	143	AATGCAATGCAAAAGCTCC	55.23	42.11	4.7	AAAAGTGATCTTGCAACGC	54.94	42.11	4.84
1674		44955	CM018613.1	AC	GT	2	18	38536620	38536655	36	1	210	ATCTTTCTACTCCAAGGCC	53.79	47.37	5.19	AGTCTGTCCAGTCTCTAGC	55.15	52.63	3.42
1675		45049	CM018613.1	AT	TA	2	18	38590477	38590512	36	1	103	GGCTCATTAGTCCACATCC	55.04	52.63	3.51	AAGTATGCACGAGTAACCC	54.61	47.37	4.11
1676		45094	CM018613.1	AC	TG	2	17	38628974	38629007	34	1	172	CTGTCAAGATGTGAGTCCC	54.92	52.63	4.46	CAAATAACACCCGCAAACC	55.3	47.37	3.27
1677	HVSSRT419	45117	CM018613.1	AG	CT	2	22	38641592	38641635	44	1	104	AAACCAGCTGTCTATGAGC	54.89	47.37	4.26	GAGAACGAGACACAGAGC	54.83	55.56	4.09
1678		45276	CM018613.1	AG	CT	2	19	38762973	38763010	38	1	190	GAGATTGATGGCGAGATGG	55.56	52.63	3.51	AATTGACTGGTGGGAAAGC	55.68	47.37	3.51
1679		45329	CM018613.1	AT	AT	2	16	38801259	38801290	32	1	142	TTCTAATTGACGACCCTGC	54.91	47.37	4.85	CCACATTGCTAGGAGATCC	54.73	52.63	3.36
1680		45352	CM018613.1	AT	TA	2	17	38813291	38813324	34	1	192	GGTGGATGAACAGCAATGG	56.57	52.63	3.16	CAAGTGTCGTTCAGGTCC	55.33	55.56	4.46
1681		45568	CM018613.1	AAGGG	TCCCT	5	7	38987139	38987173	35	1	203	TTTCCTGTCCTTTCTCTCC	53.65	47.37	3.71	CATGGTTCTTTCCCTCCC	54.51	55.56	4.3
1682		45668	CM018613.1	AG	TC	2	17	39061942	39061975	34	1	104	TGTCTTTGGCCATCAAGG	54.77	50	3.61	AAAAGTCAAATCAGTGCCG	54.21	42.11	5.69
1683		45787	CM018613.1	AT	TA	2	16	39142760	39142791	32	1	116	GCGTACTTCGAAAACAACC	55.11	47.37	3.77	GCCCTGTATGTGACATAACG	56.32	50	3.18
1684		45826	CM018613.1	AG	AG	2	18	39170067	39170102	36	1	197	ACAGTCTGAAGGAATTACCG	54.8	45	4.02	GCCTCTGACTGATCTTCC	54.05	55.56	3.46
1685		45983	CM018613.1	AG	AG	2	17	39271273	39271306	34	1	137	GCTTAAGCAGTGAGGATGG	55.68	52.63	3.51	TATAGAACGACATCCACGC	54.54	47.37	5.34
1686		46072	CM018613.1	AG	AG	2	16	39324219	39324250	32	1	115	ATTGTCGGGGAAAAAGAGG	55.06	47.37	3.69	TTCCTTCCGATTGACTACG	54.35	47.37	3.51
1687	HVSSRT420	46191	CM018613.1	AT	TA	2	16	39404897	39404928	32	1	170	CTGGCTCAATCTCTTCTCC	54.67	52.63	3.71	GTTGATTCCGTCACAAAGC	55.05	47.37	3.51
1688		46234	CM018613.1	AAT	ATT	3	11	39428135	39428167	33	1	191	ATACACCGACTGAAATCCG	54.72	47.37	4.18	ATGGTCTTACTAACAGCCG	54.29	47.37	5.52
1689		46263	CM018613.1	AAGG	TTCC	4	9	39439849	39439884	36	1	186	AAGAATGTGAAAACGCTGC	54.94	42.11	5.25	ACTTGTAAGTGGAGGAACG	54.45	47.37	3.95
1690		46330	CM018613.1	AT	AT	2	16	39473821	39473852	32	1	134	TCGATCAATCACGACTAACC	55.03	45	2.85	CGTTATCATTTGGTCGAGC	54.34	47.37	5.03
1691		46358	CM018613.1	AG	AG	2	17	39485292	39485325	34	1	198	GGTCTTGCATTACGATTCG	54.34	47.37	3.34	TATTCCCAAACCCAAGTGC	55.35	47.37	4.4
1692		46491	CM018613.1	AAG	AAG	3	14	39550902	39550943	42	1	117	CCCTTAAAAGTACTTGCGC	54.42	47.37	6.09	AATGTGGTTGGTTAAGGGG	54.92	47.37	4.79
1693	HVSSRT421	46532	CM018613.1	AAG	AAG	3	14	39567274	39567315	42	1	149	ATAACCAAAAACATCCCGG	53.17	42.11	5.73	AATCCATGATAGCAGTCGG	54.42	47.37	4.79
1694		46570	CM018613.1	AAG	TTC	3	12	39583943	39583978	36	1	152	CTGTGAGACGCTGAGAGG	56.8	61.11	3.69	CATGTATTGCGCACAAAGC	56.19	47.37	3.51
1695		46617	CM018613.1	ATC	TAG	3	12	39599093	39599128	36	1	189	TATCAAAAGAATGGGGGCG	55.23	47.37	6.13	CTTTAGCTCCACAGGTTCC	55.2	52.63	3.62
1696		46754	CM018613.1	AT	AT	2	17	39660969	39661002	34	1	170	TAATTCGCACAAGGACTCG	55.37	47.37	4.18	CTCCCAATGTCTCTGATGC	55.37	52.63	3.91
1697		46762	CM018613.1	AAT	TTA	3	12	39662287	39662322	36	1	208	CCTCTTCACTGGAGTTGC	54.95	55.56	4.17	CGACCTTCCTCTACATTCC	54.4	52.63	3.01
1698		46983	CM018613.1	AG	AG	2	16	39753887	39753918	32	1	147	CCAGTTCTCAAAGTCTCCG	55.27	52.63	4.63	CTCCGCCATTAAGGTTAGG	55.06	52.63	2.69
1699	HVSSRT422	47080	CM018613.1	AG	AG	2	25	39793907	39793956	50	1	118	TTGCATCCATCATCTCACC	54.93	47.37	4.02	AAGCTCCCATCTCATCTGG	56.17	52.63	3.86
1700		47083	CM018613.1	AG	TC	2	17	39794154	39794187	34	1	217	CTTTTCCACTCTGCTCTCC	55.22	52.63	3.71	TACAAGAGATGCACGAACG	55.4	47.37	3.95
1701		47130	CM018613.1	AT	AT	2	19	39802546	39802583	38	1	141	CAAACTACAACCAGCAACG	54.98	47.37	4.1	TTAGTACGTAGGAGGACGC	55.69	52.63	5.19
1702	HVSSRT423	47240	CM018613.1	AAT	ATA	3	19	39846954	39847010	57	1	161	AACTGAGTTCGTGCAATGC	56.85	47.37	3.56	GGTGTGTGTGTATCTAGTCG	55.35	50	4.18
1703		47318	CM018613.1	AT	AT	2	16	39876784	39876815	32	1	176	ACAAGACAAATACGACCCC	54.8	47.37	4.95	CTCTCGTGTAATTGGGCC	55.13	55.56	5.8
		Chm_4/ID	sequence	standard	motif	type	repeat	start	end	length	entry	product	forward	tm1	gc1	stability1	reverse	tm2	gc2	stability2
1704		14	CM018614.1	AG	CT	2	19	12008	12045	38	1	139	TTCCTCTCTTCTCTCTCCG	54.85	52.63	4.63	AAAGAGAGAAGGGAGAGGG	54.96	52.63	4.3
1705		116	CM018614.1	AG	CT	2	18	78885	78920	36	1	113	TACGCCATTTTGTCTCTCC	54.91	47.37	3.71	ACGCTACAAACCATAGACG	55.07	47.37	4.18
1706		181	CM018614.1	AAAG	AAGA	4	10	119285	119324	40	1	142	TAACACCAACCCCTCACC	56	55.56	4.02	TGTTCCTCAAGTGTTCACC	54.95	47.37	4.02
1707		230	CM018614.1	AT	AT	2	16	139404	139435	32	1	151	TATCATGTGCATGTCGACG	55.54	47.37	5.12	CTCTGATCACCACCTTTCC	54.89	52.63	3.13
1708		295	CM018614.1	AG	GA	2	18	168123	168158	36	1	126	CTCTCTCTCTCTCTCTCGC	55.5	57.89	5.03	GGAAAGGGAATGAAGGAGG	54.81	52.63	4.3
1709	HVSSRT424	300	CM018614.1	AAG	TTC	3	16	169912	169959	48	1	161	TCCGTTGATTCAGTGTTCC	55.15	47.37	3.62	ACAGATCCTTCTCATGTGC	54.57	47.37	4.57
1710		320	CM018614.1	ATAG	GATA	4	8	181428	181459	32	1	134	GTCAAACCCAATCACTTGC	54.9	47.37	4.01	TCTTGCTTCTGAAACACCC	55.33	47.37	4.61
1711		367	CM018614.1	AT	TA	2	16	216287	216318	32	1	186	GACATGTGGCCATTTTGC	55.08	50	3.68	TAGAAACTCCGGCATTACC	54.27	47.37	2.85
1712		400	CM018614.1	AACCC	TTGGG	5	8	231708	231747	40	1	125	CTAGAACAAACGATGTGCG	54.61	47.37	5.34	ATTTCATGAATAGCCCCCG	54.98	47.37	5.73
1713		520	CM018614.1	AG	CT	2	19	269264	269301	38	1	218	GGTTGATGCAGTCATTTGG	54.66	47.37	3.28	AAGAGTTGGAATGAACGGG	55.1	47.37	5.28
1714	HVSSRT425	533	CM018614.1	AAG	AGA	3	16	277839	277886	48	1	185	CTTCGAGAATAGAGCGAGG	54.65	52.63	4.63	AGTACAAACCGTCATCTCG	54.68	47.37	4.04
1715		561	CM018614.1	AT	TA	2	16	291993	292024	32	1	161	CGCAATTGAGTTAAGACCG	54.57	47.37	4.79	ACAACTTGCAGAGAGAACG	55.5	47.37	3.95
1716		569	CM018614.1	AG	AG	2	16	297017	297048	32	1	225	TAGCGTTCAACAGAACACC	55.49	47.37	4.16	TTGTAAACCCTAGCAGAGC	54.48	47.37	4.09
1717		707	CM018614.1	AAAGG	TTTCC	5	7	336860	336894	35	1	152	CAATATCTGGCCAGACTGG	55.03	52.63	4	GCAAGAACAAAAAGGGTGG	55.1	47.37	4.61
1718	HVSSRT426	727	CM018614.1	AG	AG	2	25	342984	343033	50	1	216	AGAGAGAGAGAGAGTTGGG	54.39	52.63	4.12	CCCATCTTCTTTCCTCTGC	55.26	52.63	4.26
1719		753	CM018614.1	AC	CA	2	16	354637	354668	32	1	163	CTGTAAGATTGAGGAGGCC	54.65	52.63	5.19	CGTTCCAATTCCATTGAGC	54.78	47.37	4.26
1720		823	CM018614.1	AG	AG	2	20	375994	376033	40	1	148	CATGGATCCTTTTCATCAGG	53.71	45	3.86	TTTACTTTTAACCCCGGCC	55.38	47.37	6.13
1721		873	CM018614.1	AAG	GAA	3	11	393244	393276	33	1	168	TGAATACCGACTATTGCCC	54.34	47.37	5.36	GTCCCTCTACACCAAAACC	55.11	52.63	3.27
1722		977	CM018614.1	AAGG	CTTC	4	9	439149	439184	36	1	171	AATGGAAGAGAACCAACCG	55.1	47.37	4.44	TTTTCTATGTGGGTCAGCG	55.22	47.37	5.18
1723		982	CM018614.1	AT	TA	2	16	441533	441564	32	1	162	AATCGATCAACTGATGGCC	55.35	47.37	5.36	CGACAGGTCAAAGGTAAGG	55.25	52.63	2.69
1724		1002	CM018614.1	AT	AT	2	16	447390	447421	32	1	204	CGTCCTTTACATTTCCTGC	54.11	47.37	4.85	ATAAGAGAGAGTGTGCACC	53.88	47.37	5.01
1725		1050	CM018614.1	AG	GA	2	17	470272	470305	34	1	120	GCATTACTCATCAAACCCC	53.71	47.37	4.95	TGTAGTGTTGACAGTGTGC	55.41	47.37	4.57
1726		1055	CM018614.1	AG	AG	2	16	476396	476427	32	1	142	ATTGATCGTCGGAGGAGG	55.77	55.56	4.3	CAACAGCAAGAGTGAGAGG	55.56	52.63	3.69
1727		1079	CM018614.1	AG	CT	2	16	492106	492137	32	1	212	TCACTGGAGTTGATGATGC	54.89	47.37	3.91	AATTTGAGTTGTTTGCCGG	54.8	42.11	6.13
1728		1206	CM018614.1	AG	GA	2	17	533716	533749	34	1	145	CTGAAATGTTGCTGTGAGC	55.03	47.37	4.26	GCTCCTCTTACGATCTTCG	54.96	52.63	3.79
1729		1214	CM018614.1	AAAG	TCTT	4	8	536088	536119	32	1	188	TGATAATGCAAATAGTCCGC	53.86	40	5.54	TTAGACCGGTGAACTTTCC	54.43	47.37	3.13
1730		1255	CM018614.1	AG	AG	2	18	564478	564513	36	1	128	GCCCAATCTCACTCTATGC	55.45	52.63	3.14	GAAATTCATAGTTGGGCGC	54.86	47.37	6.53
1731		1257	CM018614.1	AAGAG	CTCTT	5	7	565016	565050	35	1	124	TCTCTCCTTAGATGGCTCC	54.85	52.63	4.7	AAAAGAGGGAGAGGAGAGG	54.96	52.63	3.69
1732		1289	CM018614.1	AAAG	TTTC	4	8	573705	573736	32	1	145	CCCGTTTCATTGATTACCG	54.2	47.37	4.02	CGGACCTCTATGTAGATGC	54.28	52.63	3.91
1733	HVSSRT427	1317	CM018614.1	AT	AT	2	34	589555	589622	68	1	232	GTACACTAGAAGGGAGACG	53.76	52.63	4.18	GCACTTTGTTCGTATCTCG	54.31	47.37	4.04
1734		1324	CM018614.1	AG	AG	2	17	590845	590878	34	1	127	ATATCGTCCTCTCCTCTCC	54.33	52.63	3.71	CTTACGGATCCTCATGTGC	55.5	52.63	4.57
1735		1335	CM018614.1	AG	CT	2	19	592720	592757	38	1	132	TTGTGGGGTGAGAATAACG	54.81	47.37	3.18	GCAAGTCTATCCTCTTCGG	54.81	52.63	4.3
1736		1431	CM018614.1	AAG	GAA	3	13	651013	651051	39	1	163	AAAGATCGGGGACAGAGC	56.31	55.56	4.09	CAACTCCTCCTTTGACTCC	54.81	52.63	3.85
1737		1528	CM018614.1	AT	AT	2	16	690014	690045	32	1	158	TCCACAATGTTGAACTGGG	55.3	47.37	4.45	AAACAGCAATCCTTTGACG	54.21	42.11	4.35
1738		1618	CM018614.1	AAG	GAA	3	11	760992	761024	33	1	162	GATCAGGAGGAGGGTTAGG	55.56	57.89	2.69	CGACCAAACCTACTACTCC	54.34	52.63	3.85
1739		1698	CM018614.1	AG	GA	2	19	812289	812326	38	1	145	ACTGCTTGAGAACTCTTCC	54.42	47.37	3.46	TCTCATCCCATCCTCATCC	55.2	52.63	3.51
1740	HVSSRT428	1897	CM018614.1	AG	CT	2	22	934208	934251	44	1	167	AATCTGCTCTGAAACTGCC	55.49	47.37	4.85	AACACTTCATTCCCTGTCC	54.67	47.37	4.02
1741		2019	CM018614.1	AT	TA	2	19	1011501	1011538	38	1	198	TGGTTGAAAATTGCACAGC	55.1	42.11	4.4	GCAACGGGAATCCTATAGG	54.83	52.63	2.57
1742		2039	CM018614.1	AT	AT	2	16	1024684	1024715	32	1	192	GAGACGGAATAGAAGCTGG	54.81	52.63	4.85	AAACCCAGAAAGAGAAATCC	53.04	40	3.01
1743		2251	CM018614.1	AG	CT	2	18	1148634	1148669	36	1	187	TAACTCTGACTTACGTGCG	54.73	47.37	5.34	AATCAATACCGCCCATTCG	55.75	47.37	3.34
1744	HVSSRT429	2294	CM018614.1	AG	AG	2	21	1169495	1169536	42	1	211	GCACAAGTTTGTTTGTTGG	53.86	42.11	3.77	CAACAGAACATCGAACTGC	54.78	47.37	4.4
1745		2304	CM018614.1	AAAG	TCTT	4	9	1173052	1173087	36	1	162	AATTCACCAAAATGCCACC	54.4	42.11	4.61	AGAAGATGATAACTCTGCCC	54.22	45	5.36
1746	HVSSRT430	2339	CM018614.1	AT	AT	2	21	1185307	1185348	42	1	131	CCCTCTTGTCATCATTGGC	55.96	52.63	4.52	TGGCACTGAAGATAATGGG	54.51	47.37	4
1747	HVSSRT431	2502	CM018614.1	AC	AC	2	21	1250655	1250696	42	1	175	TCTAGCTTTCGTGATCAGC	54.74	47.37	4.26	CATTGAGAGCCCAATTTGG	54.31	47.37	3.28
1748	HVSSRT432	2514	CM018614.1	AC	CA	2	23	1256412	1256457	46	1	147	TTGGAACCATCGTCTATGC	54.99	47.37	3.14	CTTTAATGTTGCACTCCGG	54.41	47.37	5.14
1749		2519	CM018614.1	ATAC	CATA	4	8	1258571	1258602	32	1	138	TTACACTGTGTATGTCGGC	54.96	47.37	5.54	TGCATGTTTTGAACTGATCG	54.91	40	3.69
1750	HVSSRT433	2529	CM018614.1	AG	CT	2	24	1264373	1264420	48	1	148	AAATCCCAACCCTAATGCC	55.07	47.37	4.4	TTATCGCCACAATGGATCG	55.48	47.37	3.69
1751		2586	CM018614.1	AG	AG	2	16	1285788	1285819	32	1	121	GATGGGGAGGATTCATTCG	55.12	52.63	3.34	TTAAACCCTAACTTCGGCC	54.78	47.37	6.13
1752		2730	CM018614.1	AG	CT	2	16	1365037	1365068	32	1	121	TCATCTTTGAGCTTGAGGC	55.19	47.37	4.7	GACATCTGCACAGACAGC	55.81	55.56	4.4
1753	HVSSRT434	2897	CM018614.1	AAG	CTT	3	17	1476929	1476979	51	1	205	GCAATTGGATATGCTACGC	54.74	47.37	4.42	TGATTATTCCAGTTCAAGCC	53.25	40	4.35
1754		2938	CM018614.1	AG	CT	2	17	1489624	1489657	34	1	211	AGGATCCAAATCATGTCGG	54.62	47.37	4.79	GTTGTCGTTCTGATTGTCG	54.53	47.37	4.35
1755	HVSSRT435	2969	CM018614.1	AGG	TCC	3	16	1507446	1507493	48	1	172	CATCTTCATGGCTTGTTCG	54.51	47.37	3.95	TGAGAGAGACTGGGTTGG	55.05	55.56	3.77
1756		3063	CM018614.1	AG	CT	2	17	1587891	1587924	34	1	176	TTCATCGTCTCCCTCTCC	54.93	55.56	3.71	GAATCCTCCTTCAACTGGG	54.85	52.63	4.45
1757	HVSSRT436	3200	CM018614.1	AAG	AAG	3	20	1658864	1658923	60	1	177	GACAAAGTCATCATGTGCC	54.4	47.37	5.01	TGAGTATCATTAGTCGCCG	54.23	47.37	6.46
1758		3205	CM018614.1	AG	GA	2	17	1664016	1664049	34	1	108	TTCCGTATCAGAGAGAGGG	54.9	52.63	4.3	TTCTTGCATATCACCAGCG	55.7	47.37	5.18
1759		3211	CM018614.1	AT	AT	2	16	1665323	1665354	32	1	149	ATAATTTCTGGTGCATGCG	54.13	42.11	4.73	CTAACAAGAGGTGCTCTGC	55.64	52.63	4.26
1760	HVSSRT437	3235	CM018614.1	AAG	GAA	3	16	1682136	1682183	48	1	134	AAAGAGCTGACAACCTTCC	55.01	47.37	3.46	AACTTGTTCTGCTTCCTCC	55.01	47.37	4.3
1761		3401	CM018614.1	AT	AT	2	17	1779905	1779938	34	1	160	TGATCGACTCACATCATGC	55.12	47.37	4.06	TCCCTTTACTATCCGAGCC	55.58	52.63	4.7
1762		3807	CM018614.1	AG	CT	2	19	2056292	2056329	38	1	151	TTCAGACAAGATTCCGAGG	54.2	47.37	4.63	ACACAGTTAGAAAAGTGAGG	52.77	40	3.86
1763		3998	CM018614.1	AG	CT	2	16	2156754	2156785	32	1	197	TGTGTGTCTCTGAGAGTGG	56.01	52.63	4	ATGATTATTGCCCCATCGG	55.05	47.37	4.18
1764		4115	CM018614.1	AG	AG	2	17	2241584	2241617	34	1	126	GCCTCATCTTCTTCAGTGG	55.3	52.63	4	CCTTTGAACTCTGCTCTCG	55.67	52.63	4.04
1765		4187	CM018614.1	AG	GA	2	17	2299351	2299384	34	1	111	AGGGAAGAAGACATGAGGG	55.68	52.63	4.3	AAAGGAATCAAGAGTCGGC	55.2	47.37	5.54
1766		4431	CM018614.1	AAT	TTA	3	11	2452812	2452844	33	1	163	CGATGTTGTCTGTTTGTCC	54.38	47.37	4.02	ATCATAAATGGCACTCAGC	53.06	42.11	4.26
1767		4600	CM018614.1	AT	TA	2	19	2550083	2550120	38	1	137	TTTTTGAGCCCTTGTCCC	54.99	50	4.46	AACTGAACCCCAAGAAAGC	55.6	47.37	3.51
1768		4614	CM018614.1	AAGG	GGAA	4	10	2553645	2553684	40	1	121	CAGAGTTGGTGGAAGAAGG	55.12	52.63	3.46	TCCTCCTCCATACTTAGCC	54.82	52.63	3.93
1769		4618	CM018614.1	ATAC	ATAC	4	8	2554227	2554258	32	1	119	AAACATCATTGTGGGAGGG	55.02	47.37	4.3	TGGAATGGAAGCTTATGGG	54.47	47.37	4
1770		4790	CM018614.1	AG	AG	2	20	2660241	2660280	40	1	122	TTAGCACTTCGGTATCTGC	54.72	47.37	4.26	TGGTTCTTCTTTCGTGTGC	56.09	47.37	4.57
1771		4793	CM018614.1	AT	TA	2	20	2660787	2660826	40	1	154	TACATTTTCTTCGGACCCC	54.46	47.37	4.95	TATACATGGCCTTTGCTGC	55.64	47.37	5.25
1772		5049	CM018614.1	AGAGG	CCTCT	5	8	2822831	2822870	40	1	142	ACTGTGCACAACTTTCTCC	55.66	47.37	3.71	AAGCAATTGGAAGGTGAGG	55.36	47.37	3.86
1773		5226	CM018614.1	AG	CT	2	19	2932468	2932505	38	1	116	TCTCTCTCCTTCTCCATGG	54.76	52.63	3.66	ATTCTTTTCTCGGTAGCGG	55.02	47.37	5.52
1774		5255	CM018614.1	AT	AT	2	16	2950493	2950524	32	1	175	TGATCAATAGGGACAAGCC	54.2	47.37	4.35	TTGTACATTCATGTGGCCC	55.46	47.37	5.8
1775		5289	CM018614.1	AT	AT	2	19	2968142	2968179	38	1	198	GCTTCAAAACCTTCAACCG	55.24	47.37	4.44	CCATGTGATGATTGCATGC	55.21	47.37	4.06
1776		5319	CM018614.1	AG	AG	2	19	2998089	2998126	38	1	198	GTTGAATGTTCGTCGACC	53.89	50	4.79	ACAGCGTATAAGTGACTGC	55.05	47.37	4.4
1777		5374	CM018614.1	AT	TA	2	17	3029437	3029470	34	1	126	TGCTTTTCTTGCTTCTTCG	54.25	42.11	3.79	GCTTGGCCCTATTAGTAGC	55.13	52.63	3.58
1778		5479	CM018614.1	AT	AT	2	17	3101412	3101445	34	1	183	GTCTTCTCACTCTTGCAGG	55.26	52.63	4.85	AACGCATCTGTGACTAGC	54.76	50	3.42
1779		5495	CM018614.1	AG	AG	2	16	3109242	3109273	32	1	152	CATTGTGATCTGGGTTTGC	54.66	47.37	3.68	TTTCCTCACAGTTTGGTCG	55.38	47.37	4.79
1780		5514	CM018614.1	AAG	GAA	3	11	3121816	3121848	33	1	169	CATCTGATCAGAGGGGTCC	56.28	57.89	4.46	GGATAACGTTGCAATCACC	54.49	47.37	4.02
1781	HVSSRT438	5645	CM018614.1	AG	AG	2	22	3196340	3196383	44	1	149	TTGTCGTAATCAGACCTGC	54.95	47.37	4.85	TTTATTTCCAATCGCACGC	54.81	42.11	5.34
1782		5656	CM018614.1	AT	AT	2	16	3204943	3204974	32	1	155	AATGCCCCTTGATTAGTCG	54.94	47.37	4.18	GACCAACCTTACGTATAGGG	54.68	50	3.53
1783		5692	CM018614.1	AAG	TCT	3	12	3232742	3232777	36	1	135	GAATCCGTAGAATTGGGGG	55.02	52.63	5.4	GGGGAATGATAAAAGAGGGG	55.14	50	4.79
1784		5774	CM018614.1	AT	TA	2	16	3273891	3273922	32	1	221	GGAGGATTAATGGTCTGCC	55.01	52.63	4.85	TTTAGATCACATCGAGGCC	54.36	47.37	5.19
1785		5941	CM018614.1	AG	AG	2	16	3403558	3403589	32	1	117	AATTGCGAATCATTCAGGC	54.43	42.11	4.85	CAGAAGCCCAAGTCTTACG	55.65	52.63	3.18
1786		6102	CM018614.1	ACTC	CACT	4	8	3509070	3509101	32	1	120	AGCCCATTAACTGTTGTCC	55.06	47.37	4.02	AGCAGAACGAAAATATCTGG	53.4	40	3.86
1787		6231	CM018614.1	AG	AG	2	18	3569975	3570010	36	1	103	GAAGAAAATCAGGGCATGG	54	47.37	3.66	TTCTCATGTCCATCCATGC	54.93	47.37	4.06
1788		6313	CM018614.1	AT	AT	2	17	3625503	3625536	34	1	212	ATCGCTAGGGTTTAGATGC	54.43	47.37	3.91	TCACATTATTTCGCTATGCC	53.86	40	4.4
1789	HVSSRT439	6321	CM018614.1	AAG	TCT	3	24	3636071	3636142	72	1	216	TTGGGCTGGAAGATCAGG	56.17	55.56	3.86	CCACTTAGAGTTCCGTTCC	54.95	52.63	3.62
1790		6427	CM018614.1	AT	TA	2	16	3726651	3726682	32	1	178	TCTTGTTGGAATGGAACGG	55.42	47.37	4.44	ATAGCTTGCATGTCAGTGC	55.99	47.37	4.4
1791		6660	CM018614.1	AAG	AAG	3	12	3912564	3912599	36	1	157	GAAGAAACGAAGATCCCCC	55.29	52.63	5.4	TGGAGGATCAGATCGTACC	55.29	52.63	3.34
1792		6675	CM018614.1	AAG	GAA	3	11	3922546	3922578	33	1	156	ACAAAACAGACCCAGTAGC	55.02	47.37	3.58	TCTCTCTCTCTCTCTCTGC	54.24	52.63	4.26
1793		6720	CM018614.1	AT	AT	2	16	3946279	3946310	32	1	186	TGGAAAATGGGTCCAATGC	56.04	47.37	3.56	CAGTAGGAGCTGTTGCCC	57.37	61.11	5.36
1794		6728	CM018614.1	AT	AT	2	16	3949104	3949135	32	1	196	GGTGGTCTCTCTACTCGG	55.41	61.11	4.63	ACAAGAAGCAAAACTCACG	54.18	42.11	4.35
1795	HVSSRT440	6795	CM018614.1	AG	AG	2	23	3997052	3997097	46	1	142	TTTTTCGTCTGTTTCCCCC	55.63	47.37	5.4	ACGTCTTCCTCTTTACACG	54.61	47.37	4.49
1796		6825	CM018614.1	AT	AT	2	18	4019624	4019659	36	1	134	GTGAGGAGAAGTATAGGCG	54.21	52.63	5.52	ATAATGAAGGCAATCACGC	53.83	42.11	5.34
1797		6899	CM018614.1	AG	GA	2	16	4068346	4068377	32	1	168	GTCGGATCAGTTGATGTCC	55.42	52.63	4.02	GTTATGCATTGCGAGATCG	54.81	47.37	3.69
1798		6917	CM018614.1	AC	TG	2	17	4085805	4085838	34	1	121	GGAAAGACGTTCTCAGAGG	54.97	52.63	3.69	TTTAAGACGTATGGTGGCC	54.89	47.37	5.36
1799	HVSSRT441	7133	CM018614.1	AG	GA	2	40	4244155	4244234	80	1	169	CGATTCGTAACTATTGGTGC	54.64	45	5.01	AAGAAACAGACTCCCTTCG	54.43	47.37	3.79
1800		7151	CM018614.1	AAT	ATT	3	11	4253019	4253051	33	1	202	CATCATCAGATTCGGGACG	55.6	52.63	4.79	GCTTTGCTCCCTTAGTGG	55.32	55.56	4
1801	HVSSRT442	7265	CM018614.1	AG	TC	2	29	4325390	4325447	58	1	193	CTCTCTTTCTCCACTCTGC	54.64	52.63	4.26	GACCCCCTGATTCAATAGC	55.01	52.63	2.97
1802		7397	CM018614.1	AG	AG	2	19	4411192	4411229	38	1	127	GGTCTTGTCATTGCTTTGG	54.59	47.37	3.28	ATGGATAACTCATTTGGTCC	52.59	40	4.46
1803		7453	CM018614.1	AT	AT	2	17	4447630	4447663	34	1	164	TTTTCCCTCAAATCGAGCC	55.49	47.37	4.7	AATGAACGTACTCTCAGCG	55.09	47.37	5.18
1804		7496	CM018614.1	AAT	TTA	3	12	4479875	4479910	36	1	175	AAAGCATGGAGGTCTTTCC	55.05	47.37	3.13	AAGAAAGTGCAAGCAAAGC	55.12	42.11	3.51
1805		7542	CM018614.1	ATATAC	TGTATA	6	6	4508502	4508537	36	1	170	GAAGGAATTGGATTGGATGC	54.68	45	3.91	CACACGGTAATTAAGCACG	54.58	47.37	5.34
1806		7553	CM018614.1	AT	AT	2	17	4515012	4515045	34	1	164	CTGTGTTTTCTCTTTGAAGC	53.03	40	3.86	AACTGGACCTTTTTCTCCG	55.02	47.37	4.63
1807		7582	CM018614.1	AG	TC	2	16	4539978	4540009	32	1	222	GACGAATATTCCTTTGCGC	55.01	47.37	6.09	TCATTGCTGTGATTCAGGG	55.16	47.37	4.45
1808		7936	CM018614.1	AG	GA	2	16	4785423	4785454	32	1	151	GTGGAGAAGAAACAAGGGG	55.4	52.63	4.79	AAGAGAGTGATTGGTTCGG	54.51	47.37	4.3
1809		8247	CM018614.1	AT	TA	2	16	5030787	5030818	32	1	127	TCTGCAATCCTAACTATGGC	54.91	45	4.4	GAATTTGTTGGGACGTTGG	54.91	47.37	3.77
1810		8310	CM018614.1	AT	TA	2	17	5073559	5073592	34	1	123	CGAGGGTTTATCCAACTCC	54.98	52.63	3.85	TTTAAAGAGTTCGCATGCC	54	42.11	4.4
1811		8406	CM018614.1	AG	AG	2	16	5137836	5137867	32	1	207	ATTATTAAGCATCGGGGCC	55.06	47.37	5.8	TTGATTGCTTGTGGAAAGC	54.48	42.11	3.51
1812		8436	CM018614.1	AG	AG	2	18	5162167	5162202	36	1	170	ATCAAAGAAAGGCTTCCCC	55.01	47.37	4.81	TCGCCTTATTCCTGTTTCG	55.33	47.37	3.46
1813		8442	CM018614.1	AG	CT	2	17	5166309	5166342	34	1	142	TTCAAATTCGGTCAGTCCC	55.11	47.37	4.46	CAACGGAAAATGAGAAGGC	54.71	47.37	4.35
1814	HVSSRT443	8460	CM018614.1	CCG	GCC	3	19	5180880	5180936	57	1	198	CAGGATATGAAGTGGAGGC	54.73	52.63	4.7	ACGTCATCCATTCAGTTCG	55.35	47.37	3.95
1815	HVSSRT444	8580	CM018614.1	AAT	TTA	3	18	5283087	5283140	54	1	145	CTAGGGATGAGATGATTGGC	55.07	50	4.52	TGTCCATTAAGCACAGTGG	55.1	47.37	4
1816		8588	CM018614.1	AGG	AGG	3	11	5288528	5288560	33	1	215	CTCAGGACACAGAAACCG	55	55.56	4.44	GTAGACGGACAAGGTAAGC	55.06	52.63	3.09
1817		8589	CM018614.1	AG	AG	2	17	5288666	5288699	34	1	112	GAAATTGCTTACCTTGTCCG	54.99	45	4.79	CCTTCTCCATTAGCAGTGG	54.96	52.63	4
1818		8636	CM018614.1	AG	CT	2	18	5324823	5324858	36	1	151	CATGACATTGTCTTTGGCC	54.66	47.37	5.36	ATAGAGCTTTCAAAGGCCC	54.81	47.37	5.8
1819		8889	CM018614.1	AGG	TCC	3	11	5516497	5516529	33	1	168	TTGAAGAAGGAACCACTGG	54.6	47.37	4	TCCGGTACTGTTAAATGTGG	55.09	45	4.17
1820		9129	CM018614.1	AG	TC	2	19	5721181	5721218	38	1	201	CTTTCAATCTCCCCACTCC	54.85	52.63	3.85	AACCAAACTGATCGAGAGG	54.51	47.37	3.69
1821		9165	CM018614.1	AG	GA	2	18	5752832	5752867	36	1	116	AGGAGGACTGTGACAAGC	56.14	55.56	4.01	TTCTCTCTCTTCCCTCTCG	54.85	52.63	4.04
1822	HVSSRT445	9247	CM018614.1	AAT	TTA	3	16	5824538	5824585	48	1	187	GAGTGAGTCCTACTGTTGC	54.97	52.63	4.17	AGACCAAATTGATCCTGGC	55.12	47.37	4.85
1823		9644	CM018614.1	AG	CT	2	18	6119171	6119206	36	1	160	AGTGTAATAAAGCGGCTGC	56	47.37	5.25	TCTCGAAACTCATGGTTGC	55.55	47.37	4.17
1824		9703	CM018614.1	AG	AG	2	18	6159195	6159230	36	1	162	AAGAACACAAGGTGAAGGG	54.9	47.37	3.95	CATTGTCTTAACCACTGCC	53.98	47.37	4.85
1825	HVSSRT446	9708	CM018614.1	AG	AG	2	28	6159810	6159865	56	1	182	TTTTCTTATCTTCCCCGGG	54.1	47.37	5.73	TAATGGTACCACACACAGC	54.81	47.37	4.4
1826	HVSSRT447	9878	CM018614.1	AAT	ATA	3	14	6267311	6267352	42	1	201	CGACATTATCGCTTCGGG	55.79	55.56	5.14	ATCAAACTCTTCCGTTGGC	55.82	47.37	4.52
1827		10193	CM018614.1	AG	GA	2	16	6474375	6474406	32	1	183	TCGGAACAATCAGAAGACG	54.98	47.37	4.18	AGAATGTCAGCTTCGATCG	55.15	47.37	3.69
1828		10219	CM018614.1	AG	TC	2	17	6499205	6499238	34	1	136	TTTCCAGCCAATATCAGCG	55.67	47.37	5.18	TTGGTGTTTTGAGTTCCCG	55.96	47.37	5.14
1829		10277	CM018614.1	AC	AC	2	20	6542374	6542413	40	1	137	TTCAAGGAGCAAGAAAGGC	55.71	47.37	4.35	ATTGGTACGTTCATTCCCC	54.84	47.37	4.81
1830	HVSSRT448	10281	CM018614.1	AG	AG	2	21	6544654	6544695	42	1	142	ATTGGCTGAATATCGTGGG	55.01	47.37	4.61	TTAAATACCTCCGACAGCG	54.73	47.37	5.18
1831		10288	CM018614.1	AT	AT	2	16	6547907	6547938	32	1	176	GCCCAATGAATTGATGTGG	54.7	47.37	4.17	AAACGCACTCTGTATGTCC	55.25	47.37	4.02
1832		10295	CM018614.1	AC	AC	2	17	6550665	6550698	34	1	131	ACTTGCAGGTATGTTCTGG	54.78	47.37	3.86	TCAACAAAAAGCTCAGAGC	53.83	42.11	4.09
1833		10426	CM018614.1	AT	AT	2	19	6626854	6626891	38	1	100	TATTCTAAAGTCCATGAGCG	52.53	40	5.03	AAACTACTACTACAGGACCC	53.09	45	4.46
1834		10479	CM018614.1	AG	GA	2	18	6659603	6659638	36	1	216	CTCGAAGGTCAGGTTTTGG	55.85	52.63	3.28	TCTCATTAATCCCTCCCCC	55.07	52.63	5.4
1835	HVSSRT449	10515	CM018614.1	AG	AG	2	26	6688008	6688059	52	1	147	CACACACACACAAACACG	54.98	50	4.49	GTTAATCTTGAGCGGTTGC	54.83	47.37	4.17
1836		10554	CM018614.1	ATAC	TGTA	4	8	6712079	6712110	32	1	142	TGCAGATTTATGAGCTTTCG	54.11	40	3.46	CATCATCTGACGTTTGTGC	54.85	47.37	4.57
1837		10559	CM018614.1	AAG	GAA	3	11	6715220	6715252	33	1	177	TCTCCTTGCATTTCTTGGC	55.78	47.37	4.52	TGTCACAGAAGGTCCAGC	56.47	55.56	4.85
1838		10596	CM018614.1	AG	TC	2	16	6748236	6748267	32	1	134	TTGTCACACGCGAAAAACC	57.39	47.37	3.27	ACTTCTTCTCTCTCGCAGG	56.18	52.63	4.85
1839		10611	CM018614.1	ACCGCC	CCACCG	6	6	6760669	6760704	36	1	136	GATGAAGTCCTGTTTCCCC	55.17	52.63	4.81	GTAGAGGCAATCGATGAGC	55.6	52.63	4.26
1840		10614	CM018614.1	AT	AT	2	18	6761914	6761949	36	1	163	TTTTGGTGAGAACATTGACC	54	40	4.02	TGTCTTGATTGCACGATCC	55.62	47.37	3.36
1841		10683	CM018614.1	AT	TA	2	18	6808286	6808321	36	1	171	TGCTTAGAAATGGCAATGC	54.32	42.11	3.56	TTGTTGGGGTAGTTTCAGC	55.31	47.37	4.26
1842		10962	CM018614.1	AT	TA	2	16	6999381	6999412	32	1	183	TGGAAAATCTCGACAACCC	55.11	47.37	4.11	ATCCTTCCTCGACAAAACC	54.79	47.37	3.27
1843		11087	CM018614.1	AG	GA	2	20	7087556	7087595	40	1	168	TTCTTTCTCTACGAAGGCC	54.22	47.37	5.19	TTCAGTTGCAGTGTCTTGG	55.67	47.37	3.61
1844		11182	CM018614.1	AT	AT	2	16	7157114	7157145	32	1	154	GTGGATGTCTATCACTGGC	55.08	52.63	4.85	CTATCGCCTATGGATTCGG	54.74	52.63	4.3
1845		11195	CM018614.1	AG	AG	2	18	7168578	7168613	36	1	131	TTGAAAGCTACACCAATGG	53.13	42.11	3.16	CTCTTACTCTCTCTGTAACG	52.01	45	3.18
1846		11223	CM018614.1	AT	TA	2	16	7188055	7188086	32	1	145	ATTTTGTTGTCAGCGTTGC	55.54	42.11	4.17	GAATTCACGTTGGTCATACC	54.42	45	2.73
1847		11283	CM018614.1	AG	CT	2	17	7231399	7231432	34	1	137	CGATCTTCTCATAGCCACG	55.33	52.63	4.94	GAGGATTTCTGTTTTGGCG	54.71	47.37	5.69
1848		11365	CM018614.1	AG	AG	2	19	7304214	7304251	38	1	124	GGTTCATTTCTGGCAAAGC	55.27	47.37	3.51	ATATTGAACGTTTGGCTGC	54.37	42.11	5.25
1849	HVSSRT450	11371	CM018614.1	AAAATC	AATCAA	6	7	7309119	7309160	42	1	145	ACAAAAACACACGTTTCCC	54.66	42.11	3.97	AGAATTAGTATTTGGGGCCG	55.18	45	6.13
1850		11855	CM018614.1	AG	TC	2	16	7657556	7657587	32	1	169	GTTTTGTTTGGTTCTCTGGG	54.99	45	4.45	AACCAAACTTGATTTCCGG	53.76	42.11	5.14
1851	HVSSRT451	11920	CM018614.1	AC	TG	2	23	7683954	7683999	46	1	227	AATCGGCCTTTAATGATGC	53.78	42.11	3.91	ACTCATTAACCGAGTTGGG	54.48	47.37	4.12
1852	HVSSRT452	11977	CM018614.1	AG	CT	2	22	7725456	7725499	44	1	170	CTTCTTCTTCTTGCCATCG	53.82	47.37	3.84	ACATATGTGGGTTTGTGGC	55.76	47.37	5.01
1853		12067	CM018614.1	AG	AG	2	18	7795545	7795580	36	1	148	CCCACTTTCTCACTCTTCC	54.81	52.63	3.46	CAATGATGATCGATTCCGC	54.47	47.37	5.54
1854		12095	CM018614.1	AAG	AAG	3	11	7818819	7818851	33	1	173	AATTCCCTCTTCCCAATCC	54.02	47.37	3.01	ACGGTTTAGTTGGTCAACG	55.8	47.37	4.1
1855		12145	CM018614.1	AG	GA	2	16	7846813	7846844	32	1	170	ACGGGATGACAAAATCTCC	54.86	47.37	3.71	GATCAACTCAGTCCAGTCC	54.62	52.63	3.85
1856		12150	CM018614.1	AG	CT	2	19	7848823	7848860	38	1	181	TAGAAAAGTGGTGGGTAGC	54.06	47.37	3.58	AACAATTCGCTTGATTGGC	54.97	42.11	4.52
1857	HVSSRT453	12243	CM018614.1	AAT	TAA	3	29	7918357	7918443	87	1	238	GTCAGGGTCATTCTTTGCC	56.2	52.63	4.52	TTTTCTATTGCTGCCCTGC	56.17	47.37	4.85
1858		12450	CM018614.1	AG	AG	2	17	8054023	8054056	34	1	210	TCGATCTGAGACCTCACC	54.97	55.56	4.02	CTCCCACTAATAAAACCTCG	53.13	45	4.63
1859	HVSSRT454	12500	CM018614.1	AG	AG	2	21	8087144	8087185	42	1	151	AGATTCGGTTAAGCTGAGC	55	47.37	4.26	TGTCCATTCTATCCTCCCC	55.1	52.63	4.81
1860		12637	CM018614.1	AT	TA	2	16	8182702	8182733	32	1	132	CCTAAGAATCAGTTTGGTGC	54.29	45	5.01	TTGTTCAATGGGTGGAACG	56.04	47.37	3.95
1861	HVSSRT455	12709	CM018614.1	AAG	CTT	3	14	8236441	8236482	42	1	124	ACCATATGTTTGTCGATTGC	54.37	40	3.56	AGTTCAAAGTCAAAACCGC	54.46	42.11	5.68
1862		12748	CM018614.1	AG	CT	2	18	8262682	8262717	36	1	170	GAAGTTTGAATGGGTCAGC	54.28	47.37	4.26	GAAGACTAGAGAGGGAGGG	54.88	57.89	4.3
1863		12797	CM018614.1	AT	AT	2	16	8301729	8301760	32	1	176	TGCATGACATGAGATCAGG	54.64	47.37	3.86	GACGGAAGACCACTAAGC	54.77	55.56	3.09
1864		12833	CM018614.1	AT	AT	2	16	8339766	8339797	32	1	150	AGTTTATCGTCTTGTCTTCC	52.68	40	3.46	CTTTTGCACCAACTAGTCC	53.91	47.37	3.85
1865		12874	CM018614.1	AG	TC	2	16	8362784	8362815	32	1	160	TTGGTTCAGTCTTTGCTGC	56.35	47.37	5.25	AACGCCCTGAAGATTAACC	55.18	47.37	2.85
1866	HVSSRT456	12919	CM018614.1	AG	CT	2	23	8397721	8397766	46	1	194	CGAATACGGATGGAGTACC	54.61	52.63	3.34	GAAAGGTCAGAAGCTCACC	55.54	52.63	4.02
1867		12970	CM018614.1	AT	AT	2	17	8427997	8428030	34	1	208	AGCTCTCAAATTCTCACCC	54.45	47.37	4.61	TGAATCCAACACAGACTCC	54.4	47.37	3.85
1868		13024	CM018614.1	AAT	TAT	3	11	8476997	8477029	33	1	208	GTGAATCCTCGTATCCGC	55.05	55.56	5.54	TTCAGCAAAACAGAGAACG	53.88	42.11	3.95
1869		13084	CM018614.1	AT	AT	2	18	8517442	8517477	36	1	129	GGTAGCGACAAATGTTATGC	55.17	45	3.14	GATCAGAATGGACCAGTGC	55.68	52.63	4.4
1870	HVSSRT457	13092	CM018614.1	AT	AT	2	21	8520152	8520193	42	1	138	GTTGCACCACTGGTATAGG	55.29	52.63	2.57	TCTTGAGACCTAAGTCCGC	56.18	52.63	5.54
1871		13129	CM018614.1	AG	TC	2	16	8542737	8542768	32	1	146	TATGGTGGTGGAAATTGGG	54.68	47.37	4.12	GATTTATTGAGAGCAGCGG	53.98	47.37	5.52
1872	HVSSRT458	13233	CM018614.1	AT	AT	2	29	8614185	8614242	58	1	193	TATTTACACCATGGACGCG	55.42	47.37	6.01	AACAGGACAGTTACACACG	55.11	47.37	4.49
1873		13314	CM018614.1	AT	TA	2	17	8677301	8677334	34	1	165	AATCATCCCCTAACTAGCG	53.69	47.37	4.26	GAGCCTATTGAGCTTTTCG	53.91	47.37	3.46
1874		13364	CM018614.1	AG	AG	2	18	8712197	8712232	36	1	132	CTCTCTCTCTCTCTCTCGC	55.5	57.89	5.03	CCTGAAGCCACCTCTACC	56.31	61.11	3.18
1875		13460	CM018614.1	AG	CT	2	19	8789338	8789375	38	1	189	ACTCCCCCTTCTATTGAGG	55.01	52.63	3.86	TCTGCTATGAAGAATGGCG	55.08	47.37	5.69
1876	HVSSRT459	13495	CM018614.1	AG	TC	2	23	8812310	8812355	46	1	111	TCCTCCTCCTTTCTCTTCG	55.44	52.63	3.79	ATTTGGTGAGGAGTTCTGC	55.08	47.37	4.26
1877		13514	CM018614.1	AT	AT	2	18	8818172	8818207	36	1	191	GCTTGGTTTGCTATTTGGG	54.94	47.37	4.12	GCCCCAATCTAAACTTGACC	56.38	50	4.02
1878		13649	CM018614.1	AT	TA	2	16	8926415	8926446	32	1	137	TCCACATCTTGACTAGACC	53.15	47.37	3.85	GCAATACAAAGCCAAAGGG	54.94	47.37	3.95
1879		13692	CM018614.1	AT	TA	2	17	8964053	8964086	34	1	198	TGGATTGAGAACAGGTTGG	54.67	47.37	3.77	GAAACAGGATCTGGCTCG	55.15	55.56	5.03
1880	HVSSRT460	13800	CM018614.1	AT	TA	2	23	9040085	9040130	46	1	143	ATTCGTTTAGTGTACAAGGC	53.65	40	4.35	CAATGAGGATCGGACTTCC	55.08	52.63	3.46
1881		13820	CM018614.1	AT	AT	2	17	9049969	9050002	34	1	158	CTTCTCGAACGATCAAGGG	55.46	52.63	3.95	GTCACAATCTCACGATATGC	54.33	45	3.14
1882		13849	CM018614.1	AAAG	TCTT	4	8	9064768	9064799	32	1	182	GTGGAGGAAGGAAGTCTCC	56.44	57.89	3.71	ACCATGGACACACACACG	57.55	55.56	4.49
1883		13875	CM018614.1	AG	AG	2	20	9085783	9085822	40	1	196	ACTGATGGAGCAGAGAAGG	56.12	52.63	3.46	ATGTTGAAATGAACGCTGC	55.01	42.11	5.25
1884		14132	CM018614.1	AAG	GAA	3	11	9256374	9256406	33	1	202	CAGAAGGAGAAGAGGATGC	54.67	52.63	3.91	ATTTCCTAACCCGAAACCG	55.2	47.37	4.44
1885		14214	CM018614.1	AG	GA	2	19	9311583	9311620	38	1	164	TTTTTCGTCTGTGAGCTCC	55.48	47.37	4.7	TCAACCCCTATGCTCACG	56.32	55.56	4.35
1886	HVSSRT461	14230	CM018614.1	AG	GA	2	22	9328956	9328999	44	1	146	GTCTTTTGTGTCCGTGAGC	56.88	52.63	4.26	CACGTCAACCCCTATGCG	58.21	61.11	4.73
1887		14269	CM018614.1	AC	AC	2	16	9349462	9349493	32	1	143	CACGGTATTGTACTAGGCC	54.8	52.63	5.19	AATAGGTCCAGATCCGAGC	55.98	52.63	5.03
1888	HVSSRT462	14280	CM018614.1	AAG	AGA	3	15	9354327	9354371	45	1	115	GGTAGTAGAGAAGGTGGGG	55.49	57.89	4.96	TTTTCACTATCTCCCCACG	54.18	47.37	4.94
1889		14376	CM018614.1	AG	GA	2	19	9424121	9424158	38	1	135	ACCAGCTAGATAGACGACC	55.32	52.63	4.79	ACACGAACATGACCATAGC	55.32	47.37	2.97
1890		14580	CM018614.1	AG	CT	2	18	9573110	9573145	36	1	147	CCCCCTCTCTCTCTATAGC	54.72	57.89	2.97	TGACAGCACAACTATCGC	55.09	50	4.58
1891		14643	CM018614.1	AG	GA	2	17	9632682	9632715	34	1	227	GCAAATCTTTCAGCTCAGG	54.38	47.37	3.86	CAGTGTTCGGTATTCCTCC	55.02	52.63	4.3
1892	HVSSRT463	14859	CM018614.1	AAG	TTC	3	17	9895826	9895876	51	1	215	AGTATTCACTGCTTGTGCC	55.51	47.37	5.01	TTAGGTGTTCGGCATAACC	54.89	47.37	2.85
1893		14884	CM018614.1	AAG	CTT	3	11	9925122	9925154	33	1	194	ACTGCCACCGTAGATATGG	56.3	52.63	2.74	AACATAACCATTTCCCGGG	55.12	47.37	5.73
1894		14914	CM018614.1	AT	TA	2	20	9953922	9953961	40	1	144	CTTTTTGTGTCGATATTCCG	52.74	40	4.3	TTCTGAGACTATTTGGCCG	54.6	47.37	6.13
1895	HVSSRT464	15090	CM018614.1	AG	CT	2	40	10080492	10080571	80	1	229	CAACACCAATTCACCAAGC	55.2	47.37	4.01	TGGTGTCTTACGATTAACCC	54.8	45	4.11
1896		15250	CM018614.1	AG	TC	2	20	10207111	10207150	40	1	209	GCTATCCTCCTCAATACGC	54.97	52.63	4.42	ACTCGAACTCGTTCTTTCC	54.91	47.37	3.13
1897		15385	CM018614.1	AAG	AGA	3	12	10300226	10300261	36	1	151	TGTGATGTTTGCGTCATCC	56.23	47.37	3.51	TGCAGATTCTTACCTTCTCC	54.46	45	3.71
1898		15523	CM018614.1	AG	GA	2	20	10401502	10401541	40	1	152	ACCCCCAAGAAAAAGTAGG	54.2	47.37	3.18	TTGCCTGAGTTCTTTTTGC	54.41	42.11	3.68
1899		15552	CM018614.1	AG	CT	2	16	10427360	10427391	32	1	139	ACATGTCCCTCCTTCTACC	55.37	52.63	3.18	AGACAATCACAGAGACTGC	54.53	47.37	4.4
1900		15764	CM018614.1	AAG	CTT	3	11	10580317	10580349	33	1	133	ATATCCATAGATGTAGGGGC	53.09	45	5.8	ATTTGCAGAGGACACTACC	54.47	47.37	3.18
1901		15778	CM018614.1	AG	CT	2	18	10587830	10587865	36	1	143	GAGCAGCAAACATTTCAGC	55.7	47.37	4.26	AATTTGGGACTTGACAGCG	56.12	47.37	5.18
1902	HVSSRT465	15893	CM018614.1	AG	GA	2	23	10672545	10672590	46	1	166	CGACAAGGGGAATGTATGG	55.36	52.63	2.74	TACCTTCAACCTACCTCCG	55.43	52.63	4.63
1903		15929	CM018614.1	AAT	ATA	3	13	10701989	10702027	39	1	221	ACCAAGATCTTGACATCCG	54.58	47.37	4.18	ATTGAAGGGCAAAGTTGG	53	44.44	3.77
1904		16137	CM018614.1	AT	AT	2	18	10850959	10850994	36	1	227	TATGTTTCGAGTCGTAGCG	54.92	47.37	4.26	TTTTTAAGCTACCGGACCG	55.24	47.37	4.79
1905		16298	CM018614.1	AT	AT	2	19	10975525	10975562	38	1	205	CCCATTCAGCAATAGAAAGG	54.01	45	3.11	AAGAGAGGATTTTCCCACC	53.99	47.37	4.61
1906	HVSSRT466	16343	CM018614.1	AAG	AAG	3	15	11013740	11013784	45	1	197	CCTCACATGGTTAAGGAGG	54.54	52.63	4.3	CCTCAAAACCCCATTTCCC	56.04	52.63	3.97
1907		16560	CM018614.1	AG	CT	2	17	11164643	11164676	34	1	144	AGTTGAAGCTCCAATCACC	55.08	47.37	4.02	TCTCTCTCTGCTATGTTGC	53.99	47.37	4.17
1908	HVSSRT467	16577	CM018614.1	AT	AT	2	22	11170462	11170505	44	1	132	AACTTTGGTGATGACAAGC	53.78	42.11	4.01	TAAAGAAGATTTCACGCGC	54.17	42.11	6.86
1909		16661	CM018614.1	AT	AT	2	16	11220061	11220092	32	1	127	CATCAATCGTTGTCGTACG	54.43	47.37	3.67	ACGAACAAGAACTGTGGC	55.53	50	5.01
1910		16739	CM018614.1	AT	TA	2	17	11275687	11275720	34	1	109	AAAAAGTTACGAGCTGCCG	56.56	47.37	5.69	TTTTGAGGGAGAGTGTTGG	54.6	47.37	3.77
1911	HVSSRT468	16830	CM018614.1	AG	GA	2	21	11340607	11340648	42	1	208	GAGTTGACCGACCAAAGG	55.29	55.56	3.11	GAAATCTCTGACGATTGGC	53.91	47.37	4.52
1912		16836	CM018614.1	AT	AT	2	17	11343750	11343783	34	1	160	CTTGGTCTTTTTGGCAAGC	55.5	47.37	4.01	AGTCTGCTTAGAACCAACG	54.86	47.37	4.1
1913		17013	CM018614.1	AT	AT	2	17	11443888	11443921	34	1	159	CATTGAATGACACATGGCC	54.73	47.37	5.36	TGCAGTATTGAATTTGGGG	53.15	42.11	4.96
1914	HVSSRT469	17035	CM018614.1	AG	AG	2	25	11452312	11452361	50	1	223	GAAGAGAGAGAGGGTAGGG	54.88	57.89	3.53	TCCCTTTCTCTTCTTTGCC	54.67	47.37	4.52
1915	HVSSRT470	17099	CM018614.1	AAG	AGA	3	16	11497653	11497700	48	1	119	GGAACAATTATCTTGTGCCC	54.62	45	5.36	GCCTTGCCTCTATCTTTCC	55.35	52.63	3.13
1916		17218	CM018614.1	AG	AG	2	19	11594437	11594474	38	1	165	AAATCTGTCCAGAAACGGG	55.1	47.37	5.28	TACACCTCTCTCTCTTCCC	54.39	52.63	3.97
1917		17361	CM018614.1	AG	AG	2	19	11706712	11706749	38	1	196	GACCTCTCAATGTTCCTCG	55.04	52.63	4.63	TCATGATCAACCACGAAGC	55.62	47.37	3.86
1918		17378	CM018614.1	AG	AG	2	19	11719562	11719599	38	1	144	AGAATTCGTATCTCCTGGC	54.04	47.37	4.85	GTTAGGTTTCACTCCGTCC	55.26	52.63	4.79
1919	HVSSRT471	17528	CM018614.1	AG	TC	2	22	11817264	11817307	44	1	187	GGTAAAATACACAAACCTGG	52.04	40	4.45	CAATTGCATTAACTCGAGC	52.72	42.11	5.03
1920	HVSSRT472	17711	CM018614.1	AG	TC	2	21	11938799	11938840	42	1	216	CTGTTATCCGCATGTCCC	55.21	55.56	4.46	CTTTGCACATGTCAACTGG	54.93	47.37	4
1921	HVSSRT473	17732	CM018614.1	AG	AG	2	22	11961373	11961416	44	1	133	TATGAAGAAAGGGACGACG	54.35	47.37	5.12	CTCTCTCCCGCTTAATTCG	55.23	52.63	3.34
1922		17853	CM018614.1	AG	AG	2	20	12039079	12039118	40	1	144	GTCCACAGAATTACTACCCG	55.29	50	5.28	ATAGTGAGCGAAACAGAGG	54.31	47.37	3.69
1923	HVSSRT474	17944	CM018614.1	AAT	ATT	3	14	12093912	12093953	42	1	216	GCAACATAATCCTTTTTGGC	53.75	40	4.52	AATTTAGATCTCCCCTTTGC	52.89	40	3.68
1924		18124	CM018614.1	AG	TC	2	18	12236856	12236891	36	1	125	TCGTTAGTATCATTGCCGG	54.81	47.37	6.13	CTCTTCGGAGGTAGAGCG	56.26	61.11	5.03
1925		18239	CM018614.1	AAT	TAT	3	13	12316007	12316045	39	1	168	TCCATACACATCCCTAGCC	55.54	52.63	3.93	AAAATAAGCACTTTGCCCC	54.09	42.11	5.8
1926	HVSSRT475	18318	CM018614.1	AG	TC	2	23	12359728	12359773	46	1	151	AACAATCGGATGAGCAACG	56.33	47.37	4.1	TAATCGAGTGACACCAACC	54.54	47.37	3.77
1927		18414	CM018614.1	AG	CT	2	18	12416281	12416316	36	1	185	CCCCAAATTCTCTCACTCG	55.31	52.63	4.18	GGTGTTTGAAATGTTGGGG	54.76	47.37	4.96
1928		18489	CM018614.1	AT	TA	2	17	12479843	12479876	34	1	160	AAAAACGGTGCTATATGGG	52.98	42.11	4	GCCCTTCATTTCTAAAAAGG	52.38	40	3.11
1929		18553	CM018614.1	AC	AC	2	16	12524951	12524982	32	1	165	AAGAACTTGGGGTGTGAGG	56.86	52.63	3.86	ATTCATTTCTCTTGGGCCC	55.09	47.37	5.8
1930	HVSSRT476	18683	CM018614.1	AG	CT	2	21	12609139	12609180	42	1	143	ACGTCAAACTTCAGTCAGC	55.81	47.37	4.26	TCCTCAGGTAAGATCTCGG	54.9	52.63	4.63
1931		18809	CM018614.1	AT	TA	2	16	12717698	12717729	32	1	139	GACCGTTATAGCATCACCC	55.18	52.63	4.61	ATTGCCGAACTCAATTTGC	54.97	42.11	3.68
1932		18822	CM018614.1	AT	AT	2	19	12725604	12725641	38	1	124	AACAGCGAGAAATGCTACC	55.62	47.37	3.18	AGGCGTTGATCAAAACTCC	55.82	47.37	3.85
1933		18915	CM018614.1	AT	AT	2	16	12777844	12777875	32	1	107	TGCGACTCATTTGAAAATCG	55.02	40	3.34	TGAATGGTTCGTCGATTGG	55.64	47.37	3.16
1934	HVSSRT477	18931	CM018614.1	AG	TC	2	22	12785328	12785371	44	1	134	AGCGCGAAAAATCAAAAGG	55.32	42.11	3.11	GAAAGAGAAGGATGGCAGG	55.26	52.63	4.85
1935		19003	CM018614.1	AT	AT	2	17	12842325	12842358	34	1	202	CAACTTGTACGTGTAAGGC	54.09	47.37	4.35	TGTTTGCTTCATCCCATCC	55.45	47.37	3.51
1936		19017	CM018614.1	AAG	AAG	3	12	12850330	12850365	36	1	196	TCTTCTTCTTCTCGTCTTGC	55.16	45	4.01	GTCAAATCGCAACTGACG	54.62	50	4.35
1937		19032	CM018614.1	AG	CT	2	17	12854622	12854655	34	1	165	TTTTTCCCTAAGCCAACGG	55.7	47.37	4.44	GTGTCTAACAGGTGTACGG	54.99	52.63	4.02
1938		19159	CM018614.1	AT	AT	2	17	12942103	12942136	34	1	198	TCTTAATCCAAACTCAGTGG	52.5	40	4	TGGAATTCTTTTGCATCCC	53.46	42.11	3.85
1939		19174	CM018614.1	AT	TA	2	16	12954586	12954617	32	1	149	TCTCGGAAGGAACAAATGC	55.52	47.37	3.56	ACTCTCTCCAGCATACTCC	55.19	52.63	3.85
1940		19362	CM018614.1	AG	GA	2	18	13069534	13069569	36	1	129	GTTTATGGCCAAAAAGAGGG	54.81	45	4.3	TTAGTCTGCTTCCCTCTCC	55.41	52.63	3.71
1941		19369	CM018614.1	AG	TC	2	20	13071328	13071367	40	1	164	CCGTGCTACAAATGAAACC	54.72	47.37	3.27	TGTCAATCCATCCATAATGC	53.39	40	3.56
1942		19371	CM018614.1	AT	TA	2	16	13072395	13072426	32	1	101	ATGAGAGATAGTCATGCGG	53.83	47.37	5.69	TCGTGAATCGTAGAATCGG	54.58	47.37	4.18
1943		19387	CM018614.1	AG	TC	2	16	13083715	13083746	32	1	149	AACAGAAATGAGTCGACCG	55.28	47.37	4.79	TCCATAATGCTTTCGTTTCC	53.97	40	3.13
1944		19388	CM018614.1	ATAC	ATGT	4	9	13085609	13085644	36	1	114	CGCTCTCAGCTTATAGAACC	55.47	50	3.62	GAGTAGATTCCTCGGAAACC	54.98	50	3.27
1945		19483	CM018614.1	AT	AT	2	17	13171541	13171574	34	1	115	TGTACTTCACTTCAGTGCG	55.21	47.37	5.34	ATATGATGCTGCTTTCCCC	54.96	47.37	4.81
1946	HVSSRT478	19590	CM018614.1	AG	GA	2	33	13286002	13286067	66	1	156	TTGTGTGTATGTGTTGGGG	55.31	47.37	4.96	ATTCTACTGTACCTCCCCC	54.71	52.63	5.4
1947		19636	CM018614.1	AG	AG	2	20	13318163	13318202	40	1	103	GCATTCTCAATCCTACCCG	55.47	52.63	5.28	CAACTCTGGTGGTTAGTCC	54.83	52.63	3.85
1948		19832	CM018614.1	AG	TC	2	19	13486465	13486502	38	1	122	TTTCCGACATGAAAACACC	53.82	42.11	4.16	TCCTCTGTCTTTGTGTTCG	54.79	47.37	3.95
1949		19922	CM018614.1	AT	AT	2	17	13562751	13562784	34	1	200	ACATATGACTAACCACGCC	54.68	47.37	5.68	TGGAGGTAAGTTCAAACGG	54.73	47.37	4.44
1950		20184	CM018614.1	AG	GA	2	16	13724541	13724572	32	1	149	GATCGAATGTAGACCCAGG	54.47	52.63	4.45	TCTTCTGCTCTCTCAGAGG	55.14	52.63	3.69
1951	HVSSRT479	20409	CM018614.1	AAAATC	ATTTTG	6	8	13887734	13887781	48	1	151	CAAACGCAACCATAGTGC	54.85	50	4.4	AACAAAAACACACGCTTCC	55.07	42.11	3.46
1952	HVSSRT480	20609	CM018614.1	AG	AG	2	21	14025120	14025161	42	1	140	AATGCATCTCCAGAAAGGC	55.54	47.37	4.35	CTTCTACCTACACGTTCCC	54.34	52.63	3.97
1953		20669	CM018614.1	AT	AT	2	20	14064076	14064115	40	1	159	AACATGTTTTCCACCTCCC	55.26	47.37	4.3	GGTTAGTGATAGGGTTGTGG	55.14	50	4.17
1954		20671	CM018614.1	AT	TA	2	16	14065104	14065135	32	1	203	CAATGAGTCGAGTCTTCCG	55.49	52.63	4.3	ATGTCATGAAGTTGATGTGG	53.57	40	4.17
1955		20751	CM018614.1	AG	CT	2	18	14105295	14105330	36	1	194	CCAGACTCTTTCCCTTTCG	55.24	52.63	3.46	TGTTGTTCTGTCTGGATGG	54.71	47.37	3.51
1956		20802	CM018614.1	AT	TA	2	16	14142180	14142211	32	1	145	TGACCTACGATGTTCTTGC	54.95	47.37	4.01	TGCTTCATTCAGTGAACCC	55.4	47.37	4.11
1957		20900	CM018614.1	AT	TA	2	17	14226997	14227030	34	1	199	TTCTGACCTAAAAGACGCC	54.84	47.37	5.68	CTTTTGAAACCCTTGCTCC	54.48	47.37	4.7
1958	HVSSRT481	21250	CM018614.1	AG	TC	2	28	14485229	14485284	56	1	197	CTCTCTCTCTCTCTCTCCC	54.31	57.89	4.3	TTTCTTGTCTTGTCTCGGC	55.48	47.37	5.54
1959		21697	CM018614.1	AG	CT	2	18	14777150	14777185	36	1	105	TGGTTTCACTGATGACAGC	55.44	47.37	4.4	CTGATGCATTTTCGGTTGG	55.08	47.37	3.77
1960	HVSSRT482	21739	CM018614.1	AG	GA	2	21	14804902	14804943	42	1	227	TCATCATCTTCTTGCCGC	55.12	50	6.53	GAGAAGAAGAAGGGTCAGC	54.92	52.63	4.26
1961	HVSSRT483	21749	CM018614.1	AAG	TCT	3	14	14809588	14809629	42	1	115	TGGATGGTTTTAACGACCG	55.54	47.37	4.79	GGATCTACCGAGGAAGAGG	55.7	57.89	3.69
1962		21988	CM018614.1	AAAATC	AATCAA	6	6	14996893	14996928	36	1	134	AACAAAAGCACACGATTCC	54.53	42.11	3.01	AATTTAAGGGAGCGTTTGG	53.52	42.11	3.28
1963		22060	CM018614.1	AAT	TTA	3	12	15051444	15051479	36	1	155	AAGAGGTGCAATTAGTGGC	55.48	47.37	5.01	GGAGATGAGGCCTATATGC	54.26	52.63	3.14
1964		22109	CM018614.1	AG	AG	2	18	15080065	15080100	36	1	142	TATGGATCTTCATGCGTGC	55.47	47.37	5.34	AGCTTAATAAATCTGGGCCC	55.14	45	5.8
1965		22125	CM018614.1	AT	AT	2	16	15094374	15094405	32	1	199	TGAGAATATGGGTGGGAGG	55.42	52.63	4.3	ACATTATATGCAGTCACGGG	55.32	45	5.28
1966		22143	CM018614.1	AT	TA	2	16	15106142	15106173	32	1	161	AAGTTCGAGAGCCTAAACG	54.98	47.37	3.6	TCGTATAAATTCGCAACGC	54.37	42.11	4.84
1967	HVSSRT484	22161	CM018614.1	AG	GA	2	24	15113558	15113605	48	1	168	GCAAACCCTTCTTGAAACC	54.79	47.37	3.27	CAAAGGAAGGCAGAAATGG	54.23	47.37	3.16
1968		22244	CM018614.1	AG	CT	2	16	15165986	15166017	32	1	155	TAACTCCGTTAACCACTCC	53.81	47.37	3.85	ATGGTAAGTTAGCCCTTGC	54.83	47.37	4.01
1969		22245	CM018614.1	AG	CT	2	18	15166020	15166055	36	1	155	TAACTCCGTTAACCACTCC	53.81	47.37	3.85	ATGGTAAGTTAGCCCTTGC	54.83	47.37	4.01
1970		22452	CM018614.1	AG	AG	2	20	15306766	15306805	40	1	125	AATTGCAAAAACGGAAGGG	54.76	42.11	3.95	GCTTCTCTTTTCCTTCCCC	55.47	52.63	4.81
1971		22522	CM018614.1	AG	AG	2	18	15342352	15342387	36	1	170	ACCAAGGATAAGGAATGCG	54.94	47.37	4.73	AGAACAGGAATCGGTACCC	56.12	52.63	3.69
1972	HVSSRT485	22535	CM018614.1	AAG	AAG	3	16	15351272	15351319	48	1	191	TGGAGAAAGGAGGCTAAGG	55.69	52.63	2.69	TTAGCCTTAACTGTCGAGC	54.65	47.37	5.03
1973		22677	CM018614.1	AT	AT	2	17	15438160	15438193	34	1	145	AAAAATTAGCTCCGCTTGC	54.67	42.11	4.01	AATTGCCGATCCAAAAACG	54.99	42.11	3.6
1974		22730	CM018614.1	ACC	ACC	3	12	15474769	15474804	36	1	169	TATCTACTGTCCACCACCC	55.08	52.63	4.61	TATGGTCTGGTCTGGTGG	55.11	55.56	4.61
1975		22736	CM018614.1	AG	CT	2	17	15475684	15475717	34	1	126	TTGACCTTTCCCGTAAACC	55.02	47.37	3.27	ACATAGAGCCAAGAACAGC	54.89	47.37	4.4
1976		22875	CM018614.1	AG	GA	2	18	15593824	15593859	36	1	153	GGATACACATAGACCGCG	54.74	55.56	6.46	TTTACCATGTTGCCCTTCC	55.35	47.37	3.46
1977		22878	CM018614.1	AG	AG	2	17	15600048	15600081	34	1	126	ATAACTATCTGCTCTGCCG	54.15	47.37	5.69	AATAGAGCAAGCTCAGAGC	54.67	47.37	4.09
1978		22956	CM018614.1	AT	TA	2	17	15635801	15635834	34	1	149	TTGAGATTGGAGTTGGACC	54.36	47.37	4.46	TGAACTGGGTGACTTTTCC	54.92	47.37	3.13
1979		23111	CM018614.1	AG	CT	2	19	15753802	15753839	38	1	141	GTGGAATTTGGATTTGGGG	54.17	47.37	4.96	CTTGCTAAATATGCTGCGG	54.66	47.37	5.69
1980		23161	CM018614.1	AG	GA	2	16	15788014	15788045	32	1	138	TGACAAAAACAGCCAAAGC	55.03	42.11	3.51	TTTAGCTTCGGCCATTACC	55.27	47.37	2.85
1981		23172	CM018614.1	AT	TA	2	18	15797042	15797077	36	1	161	AAGAAACTAATGCCATGGC	53.58	42.11	4.4	CGCTCAATGTAAATAATGGG	52.41	40	4
1982		23247	CM018614.1	AT	TA	2	19	15852996	15853033	38	1	135	TGGAGATACTGGTTGGTCC	55.7	52.63	4.46	AGACCAATGAACACAGCC	54.8	50	4.85
1983		23383	CM018614.1	AT	AT	2	16	15974981	15975012	32	1	217	TTTTGTGAAAGCTACTCTCG	53.61	40	4.04	TTTTATTCGCGACAAACCG	54.79	42.11	4.44
1984		23795	CM018614.1	AG	GA	2	17	16281685	16281718	34	1	153	ATGGAGGTTCGAGGATAGG	55.25	52.63	2.57	CTTGGGCCGTACTATATGC	55.25	52.63	3.14
1985		23840	CM018614.1	AT	TA	2	17	16332825	16332858	34	1	170	AACCTCATTGTCTATGGCC	54.5	47.37	5.36	TTTGGGGATCCTACTGTCC	55.67	52.63	4.02
1986	HVSSRT486	23871	CM018614.1	AT	AT	2	22	16357031	16357074	44	1	174	TATTGGGCTTTTATCGGGC	55.31	47.37	6.13	CTCCTCTGTTCCTCTTTGC	55.22	52.63	3.68
1987		23873	CM018614.1	AT	AT	2	17	16361776	16361809	34	1	132	TTGTTAGGGTTAAGAGGCG	54.5	47.37	5.52	CTCTGCTCTTCTCTGTTCC	54.64	52.63	3.62
1988		23918	CM018614.1	AAG	TTC	3	11	16408139	16408171	33	1	165	GACAATCATCAGTGATCAGC	54.2	45	4.26	TTTACTGCCTTCTCAAGCC	55.1	47.37	4.35
1989	HVSSRT487	24117	CM018614.1	AAG	TTC	3	17	16596035	16596085	51	1	173	CGTTGTCAAAATGAGAGCG	55.19	47.37	5.03	CAAGCGTTTTCCGTAAACC	55.37	47.37	3.27
1990		24575	CM018614.1	AG	AG	2	16	16942120	16942151	32	1	163	GCCATCTCTCTCAGATTAGC	55.13	50	3.09	GGTCCGAGATGATGTTAGC	55.2	52.63	3.09
1991		24676	CM018614.1	AT	TA	2	16	17020239	17020270	32	1	168	AAGAGGGATTGGAAACACC	54.63	47.37	4.16	TACGGAAATGTGGTGTTCC	55.12	47.37	3.62
1992		25175	CM018614.1	AG	CT	2	16	17381851	17381882	32	1	155	CCAGCTACGTATGTTCTCG	55.27	52.63	4.04	TAGAAGGGAAGAGGAGAGG	54.02	52.63	3.69
1993		25312	CM018614.1	AT	AT	2	16	17483027	17483058	32	1	135	TTTCCCCTGAAATCCAACC	54.92	47.37	3.77	TTGGTTGCACGTTTGTGG	56.79	50	4.17
1994	HVSSRT488	25329	CM018614.1	AG	AG	2	25	17492077	17492126	50	1	167	CCAATCCCAATATTGTGAGG	53.68	45	3.86	AGTCAGTCAGTAGTGTTGC	54.47	47.37	4.17
1995		25480	CM018614.1	AG	GA	2	19	17585530	17585567	38	1	125	CTTCACCAGAGCTCAAGC	55.38	55.56	4.01	AATAACGAAGCTGCAGAGC	56.02	47.37	4.09
[truncated: 1,848 more rows]
