# Supplementary material for: Comprehensive Characterization and Validation of Chromosome-Specific Highly Polymorphic SSR Markers From Pomegranate (Punica granatum L.) cv. Tunisia Genome
Source: Front Plant Sci. 2021 Mar 16;12:645055. doi: 10.3389/fpls.2021.645055 (PMC8007985; doi:10.3389/fpls.2021.645055)
Supplement: Supplementary Table 2 — Description of 906 highly variable class I SSRs selected for ePCR validation and their physical location and tract lengths across the eight chromosomes of ‘Tunisia’. [file Table_2.XLSX]

## Sheet: Sheet1
Supplementary Table S2	Description of 906 highly variable class I SSRs selected for ePCR validation and their physical location and track lengths across the 8 chromosomes of 'Tunisia'
Sl.No	Chromosome 1	id	sequence	start	end	motif	tract length	type	repeat	entry	product	Forward primer (5'-3')	tm1	gc1	stability1	Reverse primer (5'-3')	tm2	gc2	stability2
1	HvSSRT_1	154	CM018611.1	85996	86040	AAT	45	3	15	1	146	GTCCCTTGAACAGTCTGG	54.52	55.56	3.86	TCCATCGGTGCAATTAACG	56.02	47.37	3.18
2	HvSSRT_2	848	CM018611.1	443686	443727	GAA	42	3	14	1	200	TAATTAGCTAGCTTGCTACC	52.19	40	3.18	CTTTCCCCAAATTCCAACC	54.09	47.37	3.77
3	HvSSRT_3	1081	CM018611.1	541882	541925	AT	44	2	22	1	173	AACCAACCACCATAGAACG	55.11	47.37	3.95	AATGATGATGACTCCTGGC	54.6	47.37	4.85
4	HvSSRT_4	1359	CM018611.1	682233	682276	CT	44	2	22	1	187	CTCAGTTGTTGGATTCCCC	55.48	52.63	4.81	CCCCATAAGAAAGAATCCCC	55.14	50	4.81
5	HvSSRT_5	1970	CM018611.1	1044231	1044272	TTA	42	3	14	1	140	TTCATCAGATGCAGTGAGG	54.57	47.37	3.86	GAGAGGTGCAAGTAAGTGC	55.95	52.63	4.4
6	HvSSRT_6	2346	CM018611.1	1269203	1269250	AG	48	2	24	1	202	TGTTGTTACGCGAGAAGG	55.03	50	3.46	CTCCTCTCGTCTGTTTTCC	54.97	52.63	3.13
7	HvSSRT_7	2550	CM018611.1	1388287	1388328	TC	42	2	21	1	198	GACCGGAACATTGTAGTGG	55.63	52.63	4	GGGCAAGTGACTCTTTAGG	55.2	52.63	2.69
8	HvSSRT_8	2714	CM018611.1	1486576	1486620	TTC	45	3	15	1	188	GGTGCATATGACAGCTAGG	55.15	52.63	3.02	TGTTGTGGGAGATATGTCC	53.81	47.37	4.02
9	HvSSRT_9	3461	CM018611.1	1944548	1944601	GTATAT	54	6	9	1	225	AAGAAATGTTCTCCTGCCG	55.51	47.37	5.69	CAAATTATCTTGCGACGCC	55.31	47.37	5.68
10	HvSSRT_10	3539	CM018611.1	1983036	1983081	CT	46	2	23	1	115	TCCAAATACTTCTCACGGG	54.18	47.37	5.28	AAAGTGACATTTTGCACGG	54.83	42.11	4.94
11	HvSSRT_11	3559	CM018611.1	1987587	1987630	CTAT	44	4	11	1	151	CGATCAGAATCTACCCATGG	55.11	50	3.66	AGGACATACTGATGAGTGG	53.2	47.37	4
12	HvSSRT_12	4318	CM018611.1	2486957	2487000	TC	44	2	22	1	114	AATGAAGGCAAATGTGTGG	54.12	42.11	4.17	TAAGTCTAAGGGTTTGCCG	54.5	47.37	5.69
13	HvSSRT_13	5276	CM018611.1	3169487	3169528	AATCAA	42	6	7	1	139	ACAAAAACACACGCTTTCC	55.07	42.11	3.13	ATTATAAGGGGCCGTTTGG	54.88	47.37	3.28
14	HvSSRT_14	6654	CM018611.1	4238158	4238209	TA	52	2	26	1	144	TATACTTTTCTGCCGCTGC	55.71	47.37	5.25	TATTGGGCTTTTATCGGGC	55.31	47.37	6.13
15	HvSSRT_15	7108	CM018611.1	4588090	4588131	CT	42	2	21	1	171	TCAAGGTCTTCGAATGAGC	54.93	47.37	4.26	CCACATTTGTCCTCTCTCC	54.89	52.63	3.71
16	HvSSRT_16	7976	CM018611.1	5207305	5207346	TG	42	2	21	1	175	TGGATCCCCTCTTCAAACC	56.29	52.63	3.27	GGCCGGAGAGCTTAAAGC	58.19	61.11	3.51
17	HvSSRT_17	8740	CM018611.1	5723490	5723537	AAT	48	3	16	1	163	ACTCATATGCCAAAAGGGG	54.78	47.37	4.79	TTCTTAATGACACGAAGAGC	53.39	40	4.09
18	HvSSRT_18	10144	CM018611.1	6677070	6677129	CTTTTT	60	6	10	1	118	GATATGTTGACCCAAAAAGC	52.8	40	3.51	AGAAAAAGCTCAATCCACC	53.1	42.11	4.61
19	HvSSRT_19	10330	CM018611.1	6795851	6795898	AT	48	2	24	1	161	CCCTTCAAGCCTTCTATGG	54.92	52.63	2.74	AGTTGCTTATTTCCTGCCC	55.44	47.37	5.36
20	HvSSRT_20	10703	CM018611.1	7062833	7062874	AG	42	2	21	1	126	AAGGATTTATGGGCAGAGG	54.14	47.37	3.69	CATCCCTCAACAAGTCTCC	54.89	52.63	3.71
21	HvSSRT_21	10781	CM018611.1	7109875	7109916	AAAGAA	42	6	7	1	186	TAATGATGACATCCCCACG	54.33	47.37	4.94	AAATGAAAGGGGTTGTGGG	55.54	47.37	4.61
22	HvSSRT_22	11212	CM018611.1	7365533	7365574	ATACAT	42	6	7	1	203	GAAAATGCGAGAGAGTTGG	54.13	47.37	3.77	TATTGCTCGTGGGTTTTCC	55.5	47.37	3.13
23	HvSSRT_23	11376	CM018611.1	7463891	7463944	CT	54	2	27	1	160	TTTTCATTGGGTCCTCAGC	55.37	47.37	4.26	ACCCACCAATTCATGATGG	55.09	47.37	3.51
24	HvSSRT_24	11595	CM018611.1	7626989	7627034	CT	46	2	23	1	204	CTCTCAAAAGGAAGTGGGG	55.08	52.63	4.96	GAGAGAAACATGGAAGGGG	54.85	52.63	4.79
25	HvSSRT_25	11809	CM018611.1	7779243	7779287	TTC	45	3	15	1	196	AATCTCGTTTCAACCCAGC	55.82	47.37	4.85	GAGTCTTTTGTGATGCAGC	54.73	47.37	5.25
26	HvSSRT_26	12311	CM018611.1	8129276	8129321	CT	46	2	23	1	181	TCCCTTTGCTTTCCTTTCC	55.26	47.37	3.13	CGGTTTAGTGGAACATTGG	54	47.37	3.16
27	HvSSRT_27	12521	CM018611.1	8308686	8308729	GA	44	2	22	1	119	AAGAAATGGAGCAGTACGG	54.9	47.37	4.02	ATTCTCAGATGCCAACTCG	54.99	47.37	4.18
28	HvSSRT_28	12969	CM018611.1	8604438	8604489	AG	52	2	26	1	203	AGAGAGAGAGGTTTTGGGG	55.6	52.63	4.96	AACACAGTAACTGCTGCC	55.17	50	4.85
29	HvSSRT_29	13043	CM018611.1	8650237	8650280	GA	44	2	22	1	234	CCTGCAAAAAGATGTTCCG	55.01	47.37	4.3	ATGGTCTTGACAAGGTAGC	54.47	47.37	3.58
30	HvSSRT_30	13303	CM018611.1	8869688	8869743	GA	56	2	28	1	131	TGAGACGAAAAACAGAGGG	54.76	47.37	4.3	CTATTTCGAGCTCTCAGCC	55.22	52.63	4.85
31	HvSSRT_31	13575	CM018611.1	9083337	9083382	AG	46	2	23	1	135	CGAACGGCGTATAATATGC	54.33	47.37	3.14	TGGAACACGAAATTCTCCG	55.56	47.37	4.63
32	HvSSRT_32	14479	CM018611.1	9695700	9695745	CT	46	2	23	1	242	TCGAATCATTGGATTGGGG	54.91	47.37	4.96	GCAAGAAGGTGTTGAATGG	54.59	47.37	3.16
33	HvSSRT_33	14758	CM018611.1	10012578	10012619	CT	42	2	21	1	177	GATGTAAATGTAGGGGCCC	54.99	52.63	5.8	CTGGAGGAAGAGTTTAGCG	55.04	52.63	4.26
34	HvSSRT_34	15191	CM018611.1	10337568	10337623	CT	56	2	28	1	199	TCAATTACAGCAGCCATCC	55.25	47.37	3.51	AGTGTTTAGTAGCAGCAGC	55.24	47.37	5.25
35	HvSSRT_35	15301	CM018611.1	10425759	10425804	GA	46	2	23	1	174	AATATATTGTGCGGACCCG	55.15	47.37	5.28	TGCAAGTTGTTCAATCTAGG	53.52	40	3.02
36	HvSSRT_36	15553	CM018611.1	10612833	10612886	ACATAT	54	6	9	1	149	GTCTTCTCACTCTCTGCC	54.02	55.56	4.85	GCTACATCATAGTTGAAACG	52.15	40	3.6
37	HvSSRT_37	16239	CM018611.1	11091075	11091146	CT	72	2	36	1	152	AGACTTCCCGAACCTATCC	55.49	52.63	2.59	GTAGAGGAAACAGAGCACG	55.38	52.63	5.34
38	HvSSRT_38	16359	CM018611.1	11200227	11200268	AG	42	2	21	1	168	AAAGTTCATGTGGGAAACG	53.8	42.11	3.6	CTTTGTGATCATGGCATCG	54.58	47.37	3.84
39	HvSSRT_39	16513	CM018611.1	11334519	11334564	CT	46	2	23	1	184	CAAATCATGACCCTTTCGC	54.78	47.37	4.7	TTCCATCCGTCAACTAACC	54.5	47.37	2.85
40	HvSSRT_40	17182	CM018611.1	11884488	11884529	GA	42	2	21	1	160	TAACAGAGCACATTGGTCC	54.79	47.37	4.46	TCCCTTTCCTCTTTCTTGC	54.67	47.37	4.01
41	HvSSRT_41	17646	CM018611.1	12220316	12220357	TC	42	2	21	1	182	TCCACTTCATCTGAAAGGG	54.03	47.37	3.95	TCTCTCTTTGGTCATATGCC	54.53	45	4.4
42	HvSSRT_42	17911	CM018611.1	12376160	12376207	TA	48	2	24	1	181	TTAGAAATCGGCTACCTGG	53.94	47.37	4.45	ATCAATCAGCTGGTCTTCG	54.99	47.37	3.79
43	HvSSRT_43	18115	CM018611.1	12527953	12528016	AG	64	2	32	1	212	CATGTTTGTCTGCTCTTGC	55.03	47.37	4.01	TCATTTCCCAGCTGATTCC	54.82	47.37	3.01
44	HvSSRT_44	18349	CM018611.1	12697536	12697585	TC	50	2	25	1	116	CTCTCTAACGCATTCTCCC	54.81	52.63	4.3	GGGAAGAATAGCACTCAGC	55.38	52.63	4.26
45	HvSSRT_45	18478	CM018611.1	12795415	12795460	AT	46	2	23	1	100	ATCACAGGTTCGGAATACC	54.25	47.37	2.73	TCATATAATGCATGGGCTCC	55.02	45	4.7
46	HvSSRT_46	19190	CM018611.1	13385753	13385800	AG	48	2	24	1	178	ATCCTGGCAAACGATTAGC	55.66	47.37	3.09	ATGAAAGGTTGTCCTGAGC	55.08	47.37	4.26
47	HvSSRT_47	19202	CM018611.1	13397924	13397967	AG	44	2	22	1	122	AAGCCAAGCATTCACAGG	55.52	50	4	AGCTTAGGGTTTCTGAAGC	54.77	47.37	3.86
48	HvSSRT_48	19242	CM018611.1	13426716	13426759	GA	44	2	22	1	190	ATCAAGAACAATCGGGTCG	55.32	47.37	4.79	TTTTCTCCACATCCTCACG	54.83	47.37	4.35
49	HvSSRT_49	19973	CM018611.1	14000729	14000774	TC	46	2	23	1	127	ACCTCAAATAGCTTTTCCCC	55.29	45	4.81	GGAGGAATCAACAATGAGC	53.73	47.37	4.26
50	HvSSRT_50	20374	CM018611.1	14306134	14306175	TA	42	2	21	1	179	ACAGCGAATCAAGTAATGC	53.8	42.11	3.56	ACTCAACTCCCAACATCG	54.2	50	3.84
51	HvSSRT_51	20482	CM018611.1	14393900	14393961	TC	62	2	31	1	249	TATGAGCCTAAGCCAAACC	54.52	47.37	3.27	CATGATTGTGAGGCTTAGC	53.85	47.37	3.09
52	HvSSRT_52	21118	CM018611.1	14897025	14897066	TC	42	2	21	1	184	CCCTTTCTTCATCTCTCCC	54.22	52.63	4.3	AGAGATACGCAACTTTCCC	54.59	47.37	3.97
53	HvSSRT_53	21221	CM018611.1	14981456	14981501	GA	46	2	23	1	155	GGAGGATGACTTTTCTCCC	54.54	52.63	4.3	TTCTTCAGAGCCTCTTTCC	54.07	47.37	3.13
54	HvSSRT_54	21222	CM018611.1	14982961	14983002	AT	42	2	21	1	165	GTTTGAGCAGGGTAAGGG	54.89	55.56	3.95	ACACATCACTTTCAGGTGG	55.01	47.37	4.61
55	HvSSRT_55	21239	CM018611.1	15003371	15003421	AAT	51	3	17	1	192	CATTGGTACCATCCAGTCG	55.4	52.63	4.18	TGCGATGAAATAGATCGGG	54.87	47.37	5.14
56	HvSSRT_56	22100	CM018611.1	15752820	15752867	AG	48	2	24	1	215	CTCCAGCTAAGGCAATCC	54.75	55.56	3.01	ACTTGCATCACCAACTCC	54.8	50	3.85
57	HvSSRT_57	22108	CM018611.1	15754205	15754264	GAA	60	3	20	1	182	CTCGTCCTACTCCTCTCG	55.23	61.11	4.04	CTTCTTCTTCTTCTTCGACG	53.87	45	5.12
58	HvSSRT_58	22959	CM018611.1	16509171	16509212	AG	42	2	21	1	186	GAGGCTACGGTATTAGTGC	54.91	52.63	4.4	GAGGAGAAGCAGAAATGGG	55.26	52.63	4
59	HvSSRT_59	23009	CM018611.1	16551878	16551943	AG	66	2	33	1	178	AGCACGCAACTATATGAGC	55.5	47.37	4.26	TCTTTGTGGGTCAACTTGG	55.23	47.37	3.61
60	HvSSRT_60	23217	CM018611.1	16743105	16743146	TC	42	2	21	1	151	TTCCCTTCTCCTTCACTCC	55.61	52.63	3.85	CAGAACAGATCGCCTATCG	55.33	52.63	2.92
61	HvSSRT_61	23468	CM018611.1	16961322	16961369	TC	48	2	24	1	143	CCTTCACTTCACTCTACGC	55.38	52.63	4.42	ATGGAAGATTCTGCCTTCG	54.96	47.37	3.79
62	HvSSRT_62	23642	CM018611.1	17126461	17126504	CT	44	2	22	1	128	CACTCCATCCGATTATTTCC	53.56	45	3.13	ACGTATTACATGGCGATCG	55.33	47.37	3.69
63	HvSSRT_63	23732	CM018611.1	17219384	17219428	TCT	45	3	15	1	131	AAATCTCTCTCCCCTCTCC	54.72	52.63	3.71	ACCTTGGCTTGCTAAACC	55.1	50	3.27
64	HvSSRT_64	23953	CM018611.1	17381810	17381859	AG	50	2	25	1	214	TAGCTCGATGAAAGGAGGG	55.91	52.63	4.3	CTTTTCCCTTCTTCCTCCG	55.2	52.63	4.63
65	HvSSRT_65	24498	CM018611.1	17975246	17975289	AG	44	2	22	1	181	AGCACCCCTGATATACTCG	55.67	52.63	4.18	TCTCTTGGTTCGAAGAACC	54.45	47.37	3.62
66	HvSSRT_66	24872	CM018611.1	18354300	18354341	GGGGTC	42	6	7	1	220	GGGACCTCCGACGATTCG	59.59	66.67	3.34	ACTGAAAGGGAAGGAGGGG	58.21	57.89	4.79
67	HvSSRT_67	24925	CM018611.1	18396561	18396602	GGGGTC	42	6	7	1	220	GGGACCTCCGACGATTCG	59.59	66.67	3.34	ACTGAAAGGGAAGGAGGGG	58.21	57.89	4.79
68	HvSSRT_68	25115	CM018611.1	18623927	18623968	ATT	42	3	14	1	187	AGAAAGAAAAGGATGGGCG	55.48	47.37	6.13	TATTGATCGATGAACGCCC	55.18	47.37	6.13
69	HvSSRT_69	25697	CM018611.1	19646033	19646086	TC	54	2	27	1	164	CTTATTTAACCGCCAACGC	55.22	47.37	4.84	CCTCCCTTACAATTCTCCG	54.67	52.63	4.63
70	HvSSRT_70	25914	CM018611.1	20128717	20128758	CT	42	2	21	1	145	CCCCTTCCATCATTTTCCC	55.49	52.63	3.97	CAGGAGAATGAGCAGAACC	55.3	52.63	3.62
71	HvSSRT_71	26739	CM018611.1	21667171	21667224	AAG	54	3	18	1	167	TGGAATCCACTGTAACTGC	54.79	47.37	4.4	GCTGTCTCCCTCTTCTCC	56	61.11	3.71
72	HvSSRT_72	26791	CM018611.1	21715696	21715763	AG	68	2	34	1	174	ATTTAAGCCATACCCTCCC	53.8	47.37	4.3	TTCAACTCTTCTTCTTCTCC	52.17	40	3.71
73	HvSSRT_73	27231	CM018611.1	22139305	22139354	TC	50	2	25	1	168	GATGAACAGTGAACTCAAGG	53.95	45	3.61	GAGACATCAAAGGTCCTGC	55.61	52.63	4.85
74	HvSSRT_74	27808	CM018611.1	22685917	22685960	GA	44	2	22	1	127	TGCTTTCTGAGGGAAAACC	55.3	47.37	3.27	CCTCTTCTTTTTCTCCAAGG	53.5	45	3.61
75	HvSSRT_75	28483	CM018611.1	23637463	23637504	TA	42	2	21	1	172	TACTGGCCTAGGGATATCG	54.71	52.63	2.92	ACTATTACTTTCGGGTCACG	54.93	45	4.35
76	HvSSRT_76	28736	CM018611.1	23903579	23903620	TTA	42	3	14	1	113	ACCACCAGTGTAATTATCCC	54.4	45	3.85	TCGATCTTATTCTTCGCCG	54.95	47.37	6.46
77	HvSSRT_77	28887	CM018611.1	24156524	24156565	AG	42	2	21	1	120	CTTTGATTGGAATGGCAGC	55.03	47.37	5.25	TCTCTCTCCCTCTCTCTCC	55.75	57.89	3.71
78	HvSSRT_78	29358	CM018611.1	24773127	24773176	CT	50	2	25	1	228	CGATAAGGAATTTTCGGCG	54.72	47.37	6.46	TTTCCGATTTGAGAGGAGC	54.9	47.37	4.7
79	HvSSRT_79	29653	CM018611.1	25168958	25169017	CT	60	2	30	1	173	AAAATTATGCCGGGAAAGC	54.29	42.11	3.51	TGGGTAATGTGGTTCTTGC	55.38	47.37	4.01
80	HvSSRT_80	29680	CM018611.1	25186215	25186256	AGA	42	3	14	1	153	GAGGGAAAGTGTTGAACCC	55.72	52.63	4.11	TTTCTCAGGGACTTCCTCC	55.61	52.63	4.3
81	HvSSRT_81	29980	CM018611.1	25708187	25708228	TC	42	2	21	1	234	TTGTAAACCGTAGCAGAGC	55.26	47.37	4.09	TAGCGTTCAACAGAACACC	55.49	47.37	4.16
82	HvSSRT_82	30970	CM018611.1	27315988	27316043	GT	56	2	28	1	221	TAAGTGGTCATTTCAGGGG	54.01	47.37	4.79	CCATGGCTATAGTGCAACC	55.74	52.63	3.77
83	HvSSRT_83	31171	CM018611.1	27594554	27594601	AG	48	2	24	1	154	ATTTAAGCCATACCCTCCC	53.8	47.37	4.3	TCTTCCTCTTCTTCTTCTCC	53.4	45	3.71
84	HvSSRT_84	31534	CM018611.1	27966832	27966881	GA	50	2	25	1	145	AGGAAACAGAGAGAGAGGG	54.99	52.63	4.3	CTTGAAGACTCCTCGAACC	54.97	52.63	3.62
85	HvSSRT_85	31768	CM018611.1	28161032	28161073	GT	42	2	21	1	193	ATAGAAAACAGCAGGGAGC	54.85	47.37	4.7	TTAAGTAAGCTCTCTGAGGG	53.49	45	4.3
86	HvSSRT_86	32076	CM018611.1	28752931	28752990	GCTTG	60	5	12	1	170	TTGAAATGGTTGGGTGAGG	55.27	47.37	3.86	TTCCAGCTTTCTTCCTAGC	54.47	47.37	3.42
87	HvSSRT_87	32225	CM018611.1	28873530	28873589	GAA	60	3	20	1	191	AGTTCAATTGGCACAGAGG	55.39	47.37	3.69	TTTTGACCACTGCTTCTCC	55.33	47.37	3.71
88	HvSSRT_88	36125	CM018611.1	35660525	35660612	GA	88	2	44	1	236	CTTCCAAAGACAGCAAAGC	54.92	47.37	3.51	TTGCCTAGAAGAGAGGAGG	55.08	52.63	4.3
89	HvSSRT_89	37256	CM018611.1	37623441	37623510	AG	70	2	35	1	221	AGCTGCTGGTATTTGATCG	55.38	47.37	3.69	CTTATGATCTCTTGCCCGC	55.87	52.63	6.13
90	HvSSRT_90	37360	CM018611.1	37719360	37719421	TC	62	2	31	1	175	ATTTCGGACCTTCCTCTCC	56.11	52.63	3.71	AAGCCATACTTCTCCTTGC	54.85	47.37	4.01
91	HvSSRT_91	37687	CM018611.1	38136995	38137038	AT	44	2	22	1	182	GCTTTCTCTTGTTTAAACCC	52.66	40	4.11	TCAAAACTTAAATGCGGCC	54.58	42.11	6.13
92	HvSSRT_92	37809	CM018611.1	38261630	38261697	CT	68	2	34	1	150	GTTTTCGGTCAAAAGCTCC	54.95	47.37	4.7	AAGAAAACCCAAAACAGGC	54.25	42.11	4.85
93	HvSSRT_93	38473	CM018611.1	39367801	39367842	ATT	42	3	14	1	158	TTATCGACACAGTAGCAGC	54.75	47.37	5.25	TCGTAGAATCGTGAATCGC	55.29	47.37	4.58
94	HvSSRT_94	38483	CM018611.1	39379646	39379723	TCT	78	3	26	1	220	ACAAACGTGTCAGGTACG	54.95	50	3.67	CTTCTTCTCATCCTGCTCC	54.67	52.63	4.7
95	HvSSRT_95	38507	CM018611.1	39400793	39400838	TA	46	2	23	1	136	GGTTGAGGCATTTTTAGGC	54.63	47.37	3.93	TCGAGACATGCCATATTAGC	55.13	45	3.09
96	HvSSRT_96	38702	CM018611.1	39574345	39574388	CT	44	2	22	1	153	CTATTTTCCAGCCATCACG	53.87	47.37	4.35	TGATGTTTGTTTGTGTGCG	55.18	42.11	5.34
97	HvSSRT_97	38838	CM018611.1	39689878	39689928	AGA	51	3	17	1	108	GGGAGAAAGAAAGAAAACGG	54.52	45	4.44	TTCCTTGTTCTTCTTCTTCC	52.73	40	3.46
98	HvSSRT_98	38920	CM018611.1	39791473	39791526	GA	54	2	27	1	196	AAAAGACTCGAGTTGTCCG	55.21	47.37	4.79	ATACGCGACCTCTACTGG	55.5	55.56	4
99	HvSSRT_99	39316	CM018611.1	40195383	40195436	TCT	54	3	18	1	151	TCATGTCATGTGTTCTTAGC	53.34	40	3.09	CAGAAATCAAGATGGGTGC	54.04	47.37	5.01
100	HvSSRT_100	40173	CM018611.1	41009225	41009270	CT	46	2	23	1	139	GAGAGAGTCATCTGTTCCG	54.46	52.63	4.3	AGAGAGAAGAGAGAGAGGG	53.75	52.63	4.3
101	HvSSRT_101	40554	CM018611.1	41379213	41379260	AG	48	2	24	1	113	TTATGGGCTGAGAGAGACG	55.94	52.63	4.18	TCAGCCTTGTTTACTTCCC	54.68	47.37	3.97
102	HvSSRT_102	40679	CM018611.1	41486389	41486450	TC	62	2	31	1	201	CACTGCCTCTCATATGTCC	54.76	52.63	4.02	CTATCGGTGCAAATAACCC	53.54	47.37	4.11
103	HvSSRT_103	40813	CM018611.1	41626568	41626618	AAG	51	3	17	1	222	AACTGAGAGAGAAGTTGGC	54.42	47.37	4.52	ATTCAAACAGGTCAGAGCC	55.08	47.37	4.7
104	HvSSRT_104	40828	CM018611.1	41650464	41650511	GA	48	2	24	1	102	CTCTTGGATGAGCTGTAGG	54.37	52.63	3.18	AACTTCTCCTATGCACACC	54.47	47.37	4.16
105	HvSSRT_105	40829	CM018611.1	41650603	41650656	GAA	54	3	18	1	172	GAGAGTTGGTGTGCATAGG	55.31	52.63	2.57	CTTGTTTTCTCGCTTGACC	54.67	47.37	4.02
106	HvSSRT_106	40865	CM018611.1	41672768	41672811	TC	44	2	22	1	135	GTAGCATGGAAAATGACGC	54.9	47.37	5.19	GTGGGGATTAAGATCTGCC	55.01	52.63	4.85
107	HvSSRT_107	41248	CM018611.1	41995546	41995590	AAT	45	3	15	1	150	ATCAAGATAAGTCCGTGCC	54.67	47.37	5.01	TATCCGGACCTTAAGTGGG	55.48	52.63	4.61
108	HvSSRT_108	41542	CM018611.1	42223812	42223859	CCACCT	48	6	8	1	100	CTTTGAGAGGCCCTAAACC	55.17	52.63	3.27	GCAGTTAAGGAAGTGGAGG	55.2	52.63	4.3
109	HvSSRT_109	41662	CM018611.1	42323402	42323465	GA	64	2	32	1	176	TGTGATCATCTTGTTGCCC	55.48	47.37	5.36	ATCACTAACAACACCCACC	54.68	47.37	4.61
110	HvSSRT_110	41903	CM018611.1	42517700	42517781	AC	82	2	41	1	256	GGAGGAAAAGCTGTACACG	55.96	52.63	4.49	GATCTATCGGTCGGTTTCC	54.91	52.63	3.13
111	HvSSRT_111	41921	CM018611.1	42524658	42524699	GA	42	2	21	1	169	GAAGTCGTAGTCATGCTCC	55.16	52.63	4.7	CCTAGCGTATATTTCCCCC	54.18	52.63	5.4
112	HvSSRT_112	42003	CM018611.1	42590099	42590146	ATA	48	3	16	1	210	AAAGAGAGAGAGAGGAGGC	55.1	52.63	4.7	ATTTTCCGGTGGAATCTCG	55.29	47.37	4.04
113	HvSSRT_113	42382	CM018611.1	42876752	42876811	GA	60	2	30	1	249	TTTCTCGTGCATCTTGTCC	55.55	47.37	4.02	TACGAAATGAGTTCCACCG	54.96	47.37	4.94
114	HvSSRT_114	42388	CM018611.1	42885771	42885818	TA	48	2	24	1	188	GCATGGTTCAACTTGTTGG	55.2	47.37	3.77	AGAAACGAAGTGTTCTGGG	55.06	47.37	4.45
115	HvSSRT_115	42728	CM018611.1	43121668	43121715	AG	48	2	24	1	161	ACAGTTTGAGAAAGGCAGG	55.32	47.37	4.85	AAGTGTGAAAATGTGCTGC	54.82	42.11	5.25
116	HvSSRT_116	42756	CM018611.1	43155786	43155827	TAT	42	3	14	1	106	GGATTCGACTTTTGGTTGG	54.3	47.37	3.77	ATAGTACTAGGAGCAGTAGC	52.79	45	3.58
117	HvSSRT_117	42986	CM018611.1	43345410	43345457	AG	48	2	24	1	193	CTCACATCATCGTCTTCCC	55.11	52.63	3.97	CCCAGAGAGAAGAAGAAGG	53.86	52.63	3.46
118	HvSSRT_118	43265	CM018611.1	43555995	43556044	GA	50	2	25	1	172	GGAGAATCGAGGATGGGG	56.14	61.11	4.96	CACGTTTCTCTTCTCTCCC	54.97	52.63	4.3
119	HvSSRT_119	44228	CM018611.1	44214321	44214372	ACAT	52	4	13	1	129	TATTATAGGCAGGAGGGGG	54.51	52.63	5.4	AGCTTTTTCCTTTGCTTGC	55.08	42.11	4.01
120	HvSSRT_120	44498	CM018611.1	44389351	44389398	CTT	48	3	16	1	142	TCTGCTTCTTCTGCTTTGG	55.42	47.37	3.28	AAAGCAAGAAAGGGATGGG	55.33	47.37	4
121	HvSSRT_121	44499	CM018611.1	44389532	44389603	CTT	72	3	24	1	217	CACTTTTGGTTAGGCATGC	54.97	47.37	4.06	AGCTTAGAGAGAGAGCTGG	55.21	52.63	4.85
122	HvSSRT_122	44657	CM018611.1	44567199	44567268	CT	70	2	35	1	124	CAGGATCGACAACATACCG	55.54	52.63	4.02	AGGCCTGAGATGAGAAAGG	56.09	52.63	3.11
123	HvSSRT_123	44901	CM018611.1	44775561	44775608	AAT	48	3	16	1	237	GAAGTAGGGGTGATTTTAGC	53.37	45	3.09	AAAGGCTATCAAAACCCCC	54.99	47.37	5.4
124	HvSSRT_124	45284	CM018611.1	45069134	45069179	TC	46	2	23	1	219	TTGTGCAATCTGTTTCTGC	54.52	42.11	4.26	TTACGAGTGACGAAGAAGC	55.03	47.37	3.86
125	HvSSRT_125	45476	CM018611.1	45203898	45203955	AT	58	2	29	1	100	CGACCAATGCAATTTACCC	54.76	47.37	3.69	GCATGGTTTGAGCTTATCC	54.13	47.37	2.59
126	HvSSRT_126	45548	CM018611.1	45253827	45253868	GA	42	2	21	1	188	AGCAGTTTGTTTGGTTTGC	55.33	42.11	3.68	AGTGGAGGGAAAATTCTGC	55.05	47.37	4.26
127	HvSSRT_127	45979	CM018611.1	45531356	45531427	AAG	72	3	24	1	170	TACTTCCCTTATAACCCCG	52.85	47.37	5.73	TTGGGTCGTCAAATTAGGG	54.77	47.37	3.53
128	HvSSRT_128	46603	CM018611.1	46009292	46009337	GA	46	2	23	1	176	AGTTTAGGCTTTGACCAGG	54.67	47.37	4.45	TGAATCCTTCGCTTTCAGG	55.21	47.37	3.86
129	HvSSRT_129	47396	CM018611.1	46573781	46573822	AATCAA	42	6	7	1	149	CATCTCATTTGTCCTTTTCC	52.12	40	3.13	AGGTTAAGGTTGTGTTTGG	52.93	42.11	3.28
130	HvSSRT_130	47478	CM018611.1	46632166	46632213	TC	48	2	24	1	216	ATAGGGAAGCAAAAGGAGC	54.81	47.37	4.7	AATACAGAAGCAGCAGACG	55.34	47.37	4.18
131	HvSSRT_131	47647	CM018611.1	46780182	46780229	CTT	48	3	16	1	135	GTATCTCGTCATCCCATGC	55.27	52.63	4.06	TGAAGAGGGTTTGCATAGC	55.17	47.37	2.97
132	HvSSRT_132	47856	CM018611.1	46949044	46949091	TTC	48	3	16	1	154	CTTTTGAATGTTCCCACCC	54.13	47.37	4.61	TAGAATAGAGCATCACCCG	53.43	47.37	5.28
133	HvSSRT_133	47950	CM018611.1	47019650	47019693	AG	44	2	22	1	133	AATAAAATGGCGGGAGAGG	54.9	47.37	3.69	CAAGGTCTCCATCAGTTGC	55.91	52.63	4.17
134	HvSSRT_134	47954	CM018611.1	47020043	47020090	TC	48	2	24	1	208	AACACAACGCAAAAAGACC	55.07	42.11	3.85	CTAGGAGAGATGTGCAAGC	55.1	52.63	4.01
135	HvSSRT_135	49800	CM018611.1	48372696	48372739	CATA	44	4	11	1	189	CGGACCAATAGTAGAACTGG	54.99	50	4	ATCCCTTTCAAGCAGAAGC	55.46	47.37	3.86
136	HvSSRT_136	50008	CM018611.1	48521447	48521488	AG	42	2	21	1	227	ACCTTCCTCCAACATTTCC	54.63	47.37	3.13	TAGACCCAATGGAGGAAGC	56.08	52.63	3.86
137	HvSSRT_137	50129	CM018611.1	48625323	48625370	CTGT	48	4	12	1	236	TCCTAAGTCTCGACTGTCC	55.18	52.63	4.02	ATAGGTGAGCAGGATGAGG	55.55	52.63	3.86
138	HvSSRT_138	50564	CM018611.1	48968864	48968911	GA	48	2	24	1	139	TTCAAACACCAGACATCGG	55.45	47.37	4.18	GAAGTCACCCATGGAATCG	55.69	52.63	3.34
139	HvSSRT_139	51073	CM018611.1	49311737	49311778	AG	42	2	21	1	116	AAATGCCTCTTTCCCATCC	55.09	47.37	3.51	ATCGTCATTGAGCACTAGC	55.11	47.37	3.42
140	HvSSRT_140	51162	CM018611.1	49392937	49392981	TAA	45	3	15	1	208	GCCAGTCATCTTCATCACC	55.68	52.63	4.02	TGTGGGCATCAAAATCACC	56.07	47.37	4.02
141	HvSSRT_141	51766	CM018611.1	49801273	49801326	TA	54	2	27	1	178	ACCATCATCACTTTTCCCG	55.17	47.37	5.14	TTCGGTTGAGAGAAATGCG	55.96	47.37	4.73
142	HvSSRT_142	51858	CM018611.1	49876433	49876489	TTC	57	3	19	1	208	CTTCTGGGTGATGCTTGG	55.31	55.56	3.61	AGGAAGGACATAATTGGCG	54.94	47.37	5.69
143	HvSSRT_143	52811	CM018611.1	50464791	50464838	AG	48	2	24	1	180	CTTCGAATGGAACTCAGGG	55.31	52.63	4.45	GAATTTTTGCCCATCCTCC	54.28	47.37	4.3
144	HvSSRT_144	54282	CM018611.1	51392317	51392370	AT	54	2	27	1	237	AGAATTTGCCGTTCAAAGG	54.17	42.11	3.11	CTTGAGCGGTTCATAATGC	54.59	47.37	3.56
145	HvSSRT_145	55075	CM018611.1	51956184	51956227	TC	44	2	22	1	146	CTCTACTATGGCCAGTAGC	53.85	52.63	3.58	GATGTCTTATAAGGCCGGG	54.83	52.63	5.73
146	HvSSRT_146	55205	CM018611.1	52051817	52051858	TTA	42	3	14	1	195	ATTTTGGTGGTACAGATTCC	53.13	40	3.01	GAATGCGCACATGTATAGC	54.78	47.37	2.97
147	HvSSRT_147	55574	CM018611.1	52314630	52314671	CT	42	2	21	1	123	AACAGCAAGCAGATAGTGG	55.19	47.37	4	TGAACTGGCAATGAAGTGG	55.71	47.37	4
148	HvSSRT_148	55578	CM018611.1	52315518	52315571	AAG	54	3	18	1	126	ATTGGGTAGAAGTGAAAAGG	52.75	40	3.11	CATGCAGAGTAGGGTACG	54.21	55.56	3.67
149	HvSSRT_149	55796	CM018611.1	52472106	52472149	GA	44	2	22	1	184	GCCCATACATACACGTGC	55.97	55.56	5.34	GCTGAAGTGTCCCTAAGC	55.04	55.56	3.09
150	HvSSRT_150	56675	CM018611.1	53170941	53170990	TC	50	2	25	1	108	ATGAGGAATGTCCATCTGG	53.85	47.37	3.86	CGAAGTGAAGTTTTGGAAGC	55.52	45	3.86
151	HvSSRT_151	57000	CM018611.1	53357430	53357501	AG	72	2	36	1	163	TGAGATGACGTATGTGTCG	54.49	47.37	4.35	GATGATGAGTGGTCAGACG	55.15	52.63	4.18
152	HvSSRT_152	57019	CM018611.1	53364924	53364991	GA	68	2	34	1	152	AGTATACCGACGTAGAGGG	54.73	52.63	4.3	ACTTGTCTTTTCACTCCCG	55.06	47.37	5.14
153	HvSSRT_153	57021	CM018611.1	53366091	53366146	AG	56	2	28	1	151	CAATGAAGGAAGAGGACGG	55.31	52.63	4.79	AAATTTGAAGCACCGAAGC	54.9	42.11	3.86
154	HvSSRT_154	58368	CM018611.1	54277901	54277960	GAGG	60	4	15	1	249	TATTTCTCCGCAAGTTGGC	55.91	47.37	4.52	GAAATCTGAAGAAACGGCC	54.41	47.37	6.13
155	HvSSRT_155	58729	CM018611.1	54513674	54513718	AAT	45	3	15	1	132	TGACGGTAAAGTTGACACC	55.09	47.37	4.16	CCTGAAAGAGACTAGCACG	55.07	52.63	5.34
156	HvSSRT_156	58918	CM018611.1	54658176	54658217	GA	42	2	21	1	209	TCATCCAATGGATTCGACG	55.1	47.37	5.12	TTGGATGCCAAAGTTGACC	56	47.37	4.02
157	HvSSRT_157	59175	CM018611.1	54804644	54804689	AT	46	2	23	1	149	GTCACGAATTCAATAACCCG	54.82	45	5.28	TCGCATTAAAGCAATTGGG	54.34	42.11	4.12
158	HvSSRT_158	60196	CM018611.1	55286423	55286464	CTT	42	3	14	1	130	ATCAACAAAGGCGATGTCC	55.89	47.37	4.02	TATTACTCTCCCCTCGAGC	54.98	52.63	5.03
159	HvSSRT_159	60679	CM018611.1	55529447	55529490	GA	44	2	22	1	144	CAGCATGATCCTCTTCACC	55.37	52.63	4.02	AGAGAGAACTTTCCCTCCC	55.28	52.63	4.3
Sl.No	Chromosome 2	id	sequence	start	end	motif	tract length	type	repeat	entry	product	forward	tm1	gc1	stability1	reverse	tm2	gc2	stability2
1	HvSSRT_160	298	CM018612.1	239408	239455	TC	48	2	24	1	227	AGTGCAATGATGTACCTCG	55.01	47.37	4.63	CAGGCCTTGTAGAAGTTGG	55.51	52.63	3.77
2	HvSSRT_161	399	CM018612.1	287207	287256	TC	50	2	25	1	213	TCTTCCCGCACAAAATAGC	55.91	47.37	2.97	TTGAGCAATCCTTCGTAGG	54.6	47.37	3.18
3	HvSSRT_162	540	CM018612.1	338702	338747	CT	46	2	23	1	135	TTTCTCCTTAGCTCCCTCC	55.37	52.63	4.3	GAATTGCACAGAGTTGAGC	54.73	47.37	4.26
4	HvSSRT_163	693	CM018612.1	402335	402376	AG	42	2	21	1	180	TTGAGGAATACAGCGTACC	54.31	47.37	3.34	TTGTTTGCAAGTTGATGGC	55.1	42.11	4.4
5	HvSSRT_164	930	CM018612.1	489463	489514	CT	52	2	26	1	167	TATCTGTGTGTGTGACTCC	53.83	47.37	3.85	TGGATGTAACTTTACCCTGC	55.04	45	4.85
6	HvSSRT_165	1291	CM018612.1	681948	682009	TC	62	2	31	1	205	GAAGTGTCACAGCTATCCC	55	52.63	3.85	AAGACACCAACAAGTACCC	54.61	47.37	3.69
7	HvSSRT_166	1293	CM018612.1	682091	682146	GA	56	2	28	1	216	CTCTCTCTCTCTCACTCCC	54.94	57.89	4.3	CGTTGACCCTTAGAATCCC	54.98	52.63	3.85
8	HvSSRT_167	1598	CM018612.1	846470	846529	CATA	60	4	15	1	139	CGCATTTTCATGGAAGACC	54.78	47.37	3.85	TTCATGTTCTACTGCGTGG	55.25	47.37	4.94
9	HvSSRT_168	2262	CM018612.1	1293154	1293227	AT	74	2	37	1	177	AACCATTCCACAACAAACC	53.95	42.11	3.27	GGAGATTACCAATATCCGC	52.68	47.37	5.54
10	HvSSRT_169	4188	CM018612.1	2694224	2694265	TAT	42	3	14	1	174	AAAATTACACGGATAGAGGG	52.36	40	4.3	AACTTGCGAATTGAAGCC	53.97	44.44	4.35
11	HvSSRT_170	5476	CM018612.1	3657772	3657813	CT	42	2	21	1	150	CCTCTCCCTTTTCTGTTCC	54.77	52.63	3.62	AGATTCGATCTTTTCCCCG	54.67	47.37	5.73
12	HvSSRT_171	6557	CM018612.1	4448301	4448342	TTA	42	3	14	1	211	CATATGCGGAAGAGGATGG	55.23	52.63	3.51	GCCCTATGTTTTCATGTGC	54.74	47.37	4.57
13	HvSSRT_172	6730	CM018612.1	4552142	4552189	CCCGCC	48	6	8	1	143	ATTAGTCTCAGTTGGCAGC	54.89	47.37	5.25	TGGAGGAAGGTATGGTGG	55.07	55.56	4.61
14	HvSSRT_173	6908	CM018612.1	4707109	4707150	CT	42	2	21	1	145	TCTCTATCCCTTCCTCAGC	54.85	52.63	4.26	AACCTTTGTAATCGAACTCG	53.7	40	4.18
15	HvSSRT_174	7128	CM018612.1	4888208	4888249	AT	42	2	21	1	206	ACACAAATGACTCCACACC	55.33	47.37	4.16	CGGATCAGAAGAAAACAAGG	54.32	45	3.61
16	HvSSRT_175	7460	CM018612.1	5153576	5153625	TC	50	2	25	1	119	GCAATATCCCTCTCTGTCG	54.88	52.63	4.35	GGAGAGACTGACTGAAAGC	54.95	52.63	3.51
17	HvSSRT_176	7482	CM018612.1	5176511	5176556	CT	46	2	23	1	138	ATATGCGTGGATTGTAGCC	55.13	47.37	3.93	TGTTCTAACTGTGACCACC	54.34	47.37	4.61
18	HvSSRT_177	7486	CM018612.1	5179329	5179385	AAT	57	3	19	1	140	GAGTCGTACTCTCTACTGC	53.91	52.63	4.4	CTCAGCAAGACAGACTACC	54.65	52.63	3.18
19	HvSSRT_178	8240	CM018612.1	5762087	5762128	TC	42	2	21	1	189	CAGAGGACAACGTAAGACC	54.98	52.63	3.85	TTCTTTGTTCGGGGTTAGC	55.43	47.37	3.09
20	HvSSRT_179	8652	CM018612.1	6127545	6127586	AAT	42	3	14	1	152	TGGCTTCAAATGTTCAAAGG	54.66	40	3.11	TCTGTCTCATTCATGCACC	54.89	47.37	5.01
21	HvSSRT_180	8697	CM018612.1	6165020	6165061	GA	42	2	21	1	180	CACCTATCATCGTCGAACC	55.24	52.63	3.62	GGAACCGGTACTTGAACC	54.95	55.56	3.62
22	HvSSRT_181	8985	CM018612.1	6383756	6383797	TA	42	2	21	1	171	CATGCACAGTACCTAACCC	55.29	52.63	4.11	CTTAAACCAACCCACAATGG	54.74	45	3.16
23	HvSSRT_182	9269	CM018612.1	6588433	6588480	AG	48	2	24	1	178	ATGGGGTTCATGATGTAGC	54.58	47.37	3.58	GGGACTACTCTCATTGTCG	54.44	52.63	4.35
24	HvSSRT_183	10503	CM018612.1	7444361	7444410	CT	50	2	25	1	247	CGACTTCTAGGTCATGCG	55	55.56	4.73	AGCAGATATAAGCGGTCC	53.46	50	4.46
25	HvSSRT_184	10594	CM018612.1	7506883	7506930	TTA	48	3	16	1	206	TGCCGACTGTAAAACATGG	55.84	47.37	3.66	GAAATGCTGATGATTCGGG	54.24	47.37	5.14
26	HvSSRT_185	11097	CM018612.1	7922215	7922286	CT	72	2	36	1	182	CAAGATCATCGGCAAGCC	56.26	55.56	4.35	TTCCCAAAGTTCAGTGAGC	55.33	47.37	4.26
27	HvSSRT_186	11230	CM018612.1	8023406	8023451	CT	46	2	23	1	169	CGAGAATGTATGGAAATGGC	54.54	45	4.4	AAGCAAGCCCAGAATTCC	55.16	50	3.01
28	HvSSRT_187	11413	CM018612.1	8173120	8173167	ATG	48	3	16	1	172	TAGCTCAATCTGCTTCAGC	54.99	47.37	4.26	TGGTTCCAAAACAGAAGGG	55.19	47.37	3.95
29	HvSSRT_188	11829	CM018612.1	8492166	8492209	TC	44	2	22	1	158	CCTAATTTACTTGGGCCCC	55.19	52.63	5.8	TTCGGAATGAAAAGGCACC	56.11	47.37	5.01
30	HvSSRT_189	12453	CM018612.1	8976785	8976826	CT	42	2	21	1	219	TTGATTGGGCTTGAAATGC	54.52	42.11	3.56	TTGATCGAATCTGCTCTCC	54.39	47.37	3.71
31	HvSSRT_190	12841	CM018612.1	9286911	9286956	AG	46	2	23	1	203	TCTTGCCATTTTCACTCCC	55.37	47.37	4.3	TCTGGTGTTCTGGTTTTGC	55.95	47.37	3.68
32	HvSSRT_191	12951	CM018612.1	9363137	9363214	AG	78	2	39	1	142	CTTCATCTGCAGTCTCTCC	54.71	52.63	3.71	TAATCTTTGGGGGTGAAGC	54.72	47.37	3.86
33	HvSSRT_192	13320	CM018612.1	9684330	9684383	AG	54	2	27	1	128	ACCCAATTGGATCTTTCCG	55.14	47.37	4.3	TAGATCAGGTGTAGGTGCC	55.5	52.63	5.01
34	HvSSRT_193	14119	CM018612.1	10325724	10325771	AAT	48	3	16	1	176	AATTGGTAATGAGTCCGGC	55.26	47.37	6.13	AATCACACGGTCAAAAAGC	54.53	42.11	3.51
35	HvSSRT_194	15299	CM018612.1	11322263	11322306	CT	44	2	22	1	130	CTCACTCACTCCCTTTTCC	54.81	52.63	3.13	TTGCTCTGTCATTAGCTGG	54.89	47.37	4.85
36	HvSSRT_195	15613	CM018612.1	11619094	11619153	TTC	60	3	20	1	209	CTTTCTGGATTTACGTGCG	54.57	47.37	5.34	CAGAACAAATTGCATGGGG	54.93	47.37	4.96
37	HvSSRT_196	17095	CM018612.1	12892313	12892378	TC	66	2	33	1	217	TAAACCCACAGTTCCCTCC	56.23	52.63	4.3	TGAATTCTTCAGGTCGACG	54.98	47.37	5.12
38	HvSSRT_197	17191	CM018612.1	12989769	12989834	CT	66	2	33	1	123	TTTTTCAAAATCCACCCCG	54.04	42.11	5.73	CGATCAGTGAGATTTGGGG	55.38	52.63	4.96
39	HvSSRT_198	17281	CM018612.1	13058477	13058521	TTC	45	3	15	1	208	GTGGCCGAAACAGTAACC	56.02	55.56	2.85	CTTCTTCTTCTCCTCCTGC	54.6	52.63	4.85
40	HvSSRT_199	17283	CM018612.1	13058607	13058648	AGA	42	3	14	1	167	GAAGGGAGGAGTGAGAGG	55.24	61.11	3.69	AGTACAAACCGTCATCTCG	54.68	47.37	4.04
41	HvSSRT_200	17287	CM018612.1	13060178	13060225	TC	48	2	24	1	156	ATGTTGCATGTTGTTGTCC	54.48	42.11	4.02	TCTTCCTTCTTCCTCACCC	55.61	52.63	4.61
42	HvSSRT_201	17374	CM018612.1	13125384	13125431	AG	48	2	24	1	129	ACAAGTCCAGGAGGTTACC	55.93	52.63	2.85	CGATTGGAAGGTCTGTTCG	56.06	52.63	3.95
43	HvSSRT_202	17748	CM018612.1	13441402	13441449	AG	48	2	24	1	164	GAATTACAAGTCTTTGGAGC	52.19	40	4.7	AAATTCCTGGAGGATGGC	54.13	50	4.4
44	HvSSRT_203	17893	CM018612.1	13540507	13540551	TCT	45	3	15	1	225	GGATGAACTCGAAATTCTGG	54.1	45	3.86	TGATTGGGAACTCTTTACG	52.25	42.11	3.18
45	HvSSRT_204	17913	CM018612.1	13554309	13554350	CTT	42	3	14	1	172	CTTCTGACCATGGCTTTCC	55.88	52.63	3.13	GGTCTTGGGCAGAAGAGC	57.69	61.11	4.09
46	HvSSRT_205	18341	CM018612.1	13897504	13897557	AG	54	2	27	1	129	GAGCAAATGAAAGTTGGGC	55.27	47.37	5.36	TCTCTGATCCTCATTTCTGC	54.56	45	4.26
47	HvSSRT_206	18381	CM018612.1	13934288	13934329	CT	42	2	21	1	160	CTCTACACACGCTAACGG	54.94	55.56	4.44	TTTCCTTGAGAGAATCGGC	54.9	47.37	5.54
48	HvSSRT_207	18945	CM018612.1	14439989	14440045	AGA	57	3	19	1	180	GTTTCTCCACAATCGATGC	54.52	47.37	3.91	ACGAATGAACTCAGCTTCC	55.24	47.37	3.46
49	HvSSRT_208	18962	CM018612.1	14447742	14447791	GA	50	2	25	1	211	AACGCCAAATTCAAGAACC	54.49	42.11	3.62	CTGCCTTGAAAGAATCACG	54.43	47.37	4.35
50	HvSSRT_209	19098	CM018612.1	14529395	14529442	AG	48	2	24	1	163	ACTTGAAGTCTTGAAGGGC	55.01	47.37	5.19	TTAGATGTTTGAGCTGGCC	55.17	47.37	5.36
51	HvSSRT_210	19305	CM018612.1	14711990	14712033	AG	44	2	22	1	145	ATCATAACGATTCGGGAGC	54.86	47.37	4.7	TTGCGGATGGAATTGAAGG	55.87	47.37	3.46
52	HvSSRT_211	19782	CM018612.1	15049112	15049156	ATA	45	3	15	1	145	GAATTGTATGTCATGGGTCG	54.19	45	4.79	GACAAGTGAAATCCCCTCC	55.17	52.63	4.3
53	HvSSRT_212	20656	CM018612.1	15813011	15813086	AG	76	2	38	1	162	ATGGATCTCATGCATGACG	55.14	47.37	4.35	GTGTCAGCAAACAAAGTCC	54.86	47.37	3.85
54	HvSSRT_213	20893	CM018612.1	16022052	16022096	AAT	45	3	15	1	205	GCATCTTTGCTACCGAGG	55.55	55.56	4.63	GCTGAAGAGTGAAATGTGG	54.01	47.37	4.17
55	HvSSRT_214	21431	CM018612.1	16458108	16458151	AG	44	2	22	1	174	GATTTTCGAAGCCGTCCG	56.64	55.56	4.79	TACATCTTTCCCTTGCAGC	55.17	47.37	5.25
56	HvSSRT_215	22962	CM018612.1	19340857	19340906	AGCCG	50	5	10	1	153	CATTTTCCGGCTTTCTTCC	54.67	47.37	3.46	TGAAAATGTGTGGTGGAGG	55.3	47.37	4.3
57	HvSSRT_216	24403	CM018612.1	21856267	21856308	TC	42	2	21	1	177	TTAGAAACTCTTTGCCCCC	54.64	47.37	5.4	GAGAGAGAGAGAGACTTGC	53.75	52.63	4.01
58	HvSSRT_217	25278	CM018612.1	22631976	22632023	GAT	48	3	16	1	132	AAACATGTGGCATTCTCCC	55.75	47.37	4.3	CAAATATGGAAAACGGGCC	54.72	47.37	5.8
59	HvSSRT_218	25811	CM018612.1	23030982	23031026	GAA	45	3	15	1	157	TGTTCCCAATGCTGATAGG	54.51	47.37	2.57	ACTACTCTGTCACGTTTCG	54.65	47.37	3.46
60	HvSSRT_219	25866	CM018612.1	23066074	23066118	AAG	45	3	15	1	137	TCATTCATTTCATCCGCCG	56.08	47.37	6.46	TGACTGAATCGAAGAAGCC	54.93	47.37	4.35
61	HvSSRT_220	26228	CM018612.1	23325702	23325757	AT	56	2	28	1	173	GCGATTTCAGCCTAATTTGG	55.41	45	3.28	ATATCTTCTGCTAGGCACG	54.15	47.37	5.34
62	HvSSRT_221	26337	CM018612.1	23428298	23428343	AG	46	2	23	1	102	GAACCAAGGGAACAGAGC	55.25	55.56	4.09	CTTAACCTCGAGCTTAGCC	55.12	52.63	3.93
63	HvSSRT_222	26370	CM018612.1	23456353	23456394	ATT	42	3	14	1	214	CACCACCCTTACATACGG	54.38	55.56	4.02	CCGATCAACATCCTTTCCC	55.66	52.63	3.97
64	HvSSRT_223	26437	CM018612.1	23496170	23496229	TC	60	2	30	1	209	CTCGCTTTCTCTCTATGCC	55.22	52.63	4.4	ACACAAAAGAGAGACAGGG	54.31	47.37	4.45
65	HvSSRT_224	26667	CM018612.1	23668935	23668979	AAT	45	3	15	1	165	TCCTACAACCTTAGTCGGG	55.43	52.63	5.14	TACAACGCTTCCTTGAAGG	55.15	47.37	3.46
66	HvSSRT_225	26706	CM018612.1	23698943	23698990	CT	48	2	24	1	160	ATGACGACACATGTTCTCC	54.93	47.37	3.71	GTAGAGAGAGGAGATGGAGG	55.25	55	4.3
67	HvSSRT_226	26911	CM018612.1	23864578	23864641	GA	64	2	32	1	177	CATTCGAAGCTTCCGAGG	55.59	55.56	4.63	CTGTCCTCTTCTATTGGGC	54.65	52.63	5.36
68	HvSSRT_227	26928	CM018612.1	23875150	23875195	GA	46	2	23	1	174	CATTCGAAGCTTCCGAGG	55.59	55.56	4.63	TGGTGTTATGTGTCTGTCC	54.41	47.37	4.02
69	HvSSRT_228	27185	CM018612.1	24135996	24136065	GA	70	2	35	1	241	TGAGTTTAGCTTGTTGGGG	54.99	47.37	4.96	TAAGGACTCGTAGCTGAGC	55.97	52.63	4.26
70	HvSSRT_229	27198	CM018612.1	24146418	24146469	CT	52	2	26	1	194	AAAATCTCGACCGATCTCG	54.86	47.37	4.04	GAGAATCGTGAGCTATGGG	54.88	52.63	4
71	HvSSRT_230	27388	CM018612.1	24317038	24317085	AAT	48	3	16	1	128	GAAATTTTGGGTTGGGTCG	54.88	47.37	4.79	CCGATTTCTTTCTCTCCCC	54.97	52.63	4.81
72	HvSSRT_231	27737	CM018612.1	24651325	24651366	AT	42	2	21	1	169	ATACGATCTAGCGTGGTCC	56.13	52.63	4.46	TCAAAATGACATGCAGGGG	55.76	47.37	4.79
73	HvSSRT_232	27889	CM018612.1	24738717	24738764	GAA	48	3	16	1	169	CATCTCTCTCTCTCTCCCC	54.98	57.89	4.81	AATCCCTCTCTCTCTCTCC	54.11	52.63	3.71
74	HvSSRT_233	28011	CM018612.1	24836878	24836919	TAA	42	3	14	1	139	AGCACATAATGACGAATGC	53.87	42.11	3.56	AGCCAATTAAGCCTAGTGG	54.5	47.37	4
75	HvSSRT_234	28135	CM018612.1	24928359	24928408	AG	50	2	25	1	133	GATGAATTCTGTCGATGCG	54.44	47.37	4.73	TGTGAATTCGAAGCAAAGC	54.64	42.11	3.51
76	HvSSRT_235	29921	CM018612.1	26429211	26429252	AAT	42	3	14	1	219	TAATTGAGGCTGGTGGGC	56.91	55.56	5.36	ACTTTCACTAACACGTGGC	55.79	47.37	5.01
77	HvSSRT_236	30371	CM018612.1	26757318	26757385	GA	68	2	34	1	204	TTGTTTCTGTGAGCTCCGG	57.69	52.63	5.14	CCAACCCATATGCGCACG	59.28	61.11	5.34
78	HvSSRT_237	31978	CM018612.1	27995145	27995186	GA	42	2	21	1	158	GTCAAGAATGTGTGTGTGC	54.97	47.37	4.57	AAGACATCTGTACCCCTCC	55.37	52.63	4.3
79	HvSSRT_238	32089	CM018612.1	28075032	28075079	TC	48	2	24	1	160	AGATGTTCTCTCTCCCTCG	55.23	52.63	4.63	CCCATTCAATTCAACAGCC	54.62	47.37	4.85
80	HvSSRT_239	32455	CM018612.1	28344372	28344483	CT	112	2	56	1	184	TCTTCTTCCTCTTCTTCTCC	53.4	45	3.71	ACCGAAGAAGAAACAGAGC	55.16	47.37	4.09
81	HvSSRT_240	32684	CM018612.1	28512078	28512122	TTA	45	3	15	1	181	CTTCAAATGCTAGCAGTGC	54.8	47.37	4.4	CATCCCCGATAATTAGCCC	54.86	52.63	5.19
82	HvSSRT_241	32710	CM018612.1	28529404	28529445	TTA	42	3	14	1	178	CTTCAAATGCTAGCAGTGC	54.8	47.37	4.4	CATCCCCGATAATTAGCCC	54.86	52.63	5.19
83	HvSSRT_242	32862	CM018612.1	28666168	28666273	TC	106	2	53	1	295	CTGAATCAATGCGCAATCC	55.25	47.37	3.01	TTCATCAGTTCTTGGAGGC	54.78	47.37	4.7
84	HvSSRT_243	33001	CM018612.1	28773464	28773505	GAA	42	3	14	1	103	TGAATATCACTGCGTTGGG	55.29	47.37	4.12	ATTGCACACATCCACAACC	56.4	47.37	3.77
85	HvSSRT_244	33054	CM018612.1	28810053	28810096	AG	44	2	22	1	184	CCATTGTCAGACCATCTCC	54.96	52.63	3.71	TTGAATTTGCAGGCAAACG	55.52	42.11	3.6
86	HvSSRT_245	33728	CM018612.1	29225410	29225471	TC	62	2	31	1	162	CTGTGAACCAAAACACTGC	55.16	47.37	4.4	ATCAATGCTAGTCCTTGCG	55.38	47.37	4.85
87	HvSSRT_246	34643	CM018612.1	29965522	29965569	AG	48	2	24	1	146	TACCTAACTCCCATTTGCC	54.1	47.37	4.52	CATTCACTCCCATGAGAGG	54.64	52.63	3.69
88	HvSSRT_247	34862	CM018612.1	30124273	30124320	CT	48	2	24	1	149	CAATCCACTGACGAGAAGG	55.34	52.63	3.46	CACAGACAGAGAGAGAAGC	54.67	52.63	3.86
89	HvSSRT_248	35506	CM018612.1	30582196	30582291	TTC	96	3	32	1	213	ATCATCTCGCTATTGACGC	55.3	47.37	5.19	TTCGAGAACAGGGTAGAGG	55.45	52.63	3.69
90	HvSSRT_249	35508	CM018612.1	30582352	30582396	GAA	45	3	15	1	167	CTTCCTCTCTCCTCTACCC	54.88	57.89	3.69	ACAGTAACCTCTCTCTCTCC	55.01	50	3.71
91	HvSSRT_250	36377	CM018612.1	31139160	31139207	GA	48	2	24	1	146	AGGTGTAAGAAAGAAGACGG	54.73	45	4.79	TCACATAAAAGAGCACTCG	52.73	42.11	4.18
92	HvSSRT_251	36480	CM018612.1	31190886	31190933	CT	48	2	24	1	178	TCTCTAGTCAAGTCGTCCC	55.18	52.63	4.46	GTACTGGTCAAGTGAGAGG	54.24	52.63	3.69
93	HvSSRT_252	37054	CM018612.1	31586780	31586823	ATAG	44	4	11	1	144	AAAAACTGGTCCACTCGG	54.74	50	4.63	CACCTTAGCAGCTAAGACC	55	52.63	3.85
94	HvSSRT_253	37221	CM018612.1	31689218	31689259	ATC	42	3	14	1	185	GTACATGTCAGTGTGCTGG	55.95	52.63	4.85	TGTTTTGTCACCAGATGGG	55.3	47.37	4
95	HvSSRT_254	37802	CM018612.1	32044646	32044687	AAT	42	3	14	1	197	GTCAGTGTTTGTTGTGTCC	54.49	47.37	4.02	ACTTCATTCTCACACCACC	54.7	47.37	4.61
96	HvSSRT_255	37883	CM018612.1	32094633	32094680	CT	48	2	24	1	191	TAGGGCTCCAATGAACTCG	56.53	52.63	4.18	CAGGGACAGAACATAGAGC	54.69	52.63	4.09
97	HvSSRT_256	38121	CM018612.1	32252715	32252765	GAA	51	3	17	1	119	AGGTGAGGAGAATCTGACC	55.39	52.63	4.02	GTCTTCTTCTTGAGGTCGG	54.97	52.63	4.79
98	HvSSRT_257	38725	CM018612.1	32674632	32674679	AG	48	2	24	1	164	CAAAACCCCAAACCTTTCG	55.11	47.37	3.46	TGAAGGCTGACGTTAATGG	55.22	47.37	3.16
99	HvSSRT_258	39115	CM018612.1	32956073	32956120	GGGATG	48	6	8	1	200	GCACTGTTTTCGCTTTAGG	55.05	47.37	2.69	CAAATCAGCAAACCACACC	55.2	47.37	4.16
100	HvSSRT_259	39521	CM018612.1	33251804	33251863	TTC	60	3	20	1	172	CAAGAGAAGAGGCTCAAGG	54.91	52.63	3.61	TGACACCTTCAAATTCAACC	54	40	3.77
101	HvSSRT_260	41067	CM018612.1	34422430	34422479	TC	50	2	25	1	208	TAGTCAGGGACCAAATTGC	54.76	47.37	3.56	GATACACCGACGTTGATGG	55.85	52.63	3.51
102	HvSSRT_261	41467	CM018612.1	34690519	34690560	TTA	42	3	14	1	137	CGACCTCTTCATGGTAAGC	55.42	52.63	3.09	GAGCCGAGAATTCCTATGC	55.57	52.63	3.14
103	HvSSRT_262	42355	CM018612.1	35356418	35356459	AAT	42	3	14	1	206	ACCCTTACAATATTCCATGG	52.24	40	3.66	TTTTCATCCTTGACACGG	52.48	44.44	4.94
104	HvSSRT_263	42401	CM018612.1	35374791	35374854	TC	64	2	32	1	213	CAAATGACCAGACTACCCC	54.86	52.63	4.95	CTGTTTTCTGCAAGTAGCC	54.32	47.37	3.93
105	HvSSRT_264	42831	CM018612.1	35699068	35699131	AG	64	2	32	1	169	GAGGGGAAGAAAAGAGAGG	54.14	52.63	3.69	AACGCCACAAATAACTACC	53.28	42.11	3.18
106	HvSSRT_265	42893	CM018612.1	35749137	35749178	AT	42	2	21	1	237	ATCGGAGTCACAATATGCC	54.74	47.37	4.4	TGAAGTTGGACCAATGTCG	55.45	47.37	4.35
107	HvSSRT_266	43032	CM018612.1	35868436	35868483	AC	48	2	24	1	107	TGGTCACATGGAATAGACG	54.29	47.37	4.18	GACTCCATTGTTTCATGCG	54.82	47.37	4.73
108	HvSSRT_267	43574	CM018612.1	36303017	36303086	AG	70	2	35	1	128	AGGTACCATGTCTATGTGC	53.93	47.37	4.57	TTTGGGCCAATGATGATGG	55.8	47.37	3.51
109	HvSSRT_268	44143	CM018612.1	36775593	36775640	CT	48	2	24	1	149	ATGAATACGTACACAGAACC	52.77	40	3.62	CTTTGGTGCCTCAAAAGC	54.6	50	3.51
110	HvSSRT_269	44653	CM018612.1	37139446	37139490	AGA	45	3	15	1	159	AGGGTAAAACTCAACCACC	54.57	47.37	4.61	GGAGAGATCGAACTTTCCC	54.7	52.63	3.97
111	HvSSRT_270	44816	CM018612.1	37253205	37253254	GA	50	2	25	1	217	GATTTCCCGACTTTACCCG	55.72	52.63	5.28	ATAGCATGGCACTGTATCG	54.85	47.37	2.92
112	HvSSRT_271	45178	CM018612.1	37505184	37505246	TTA	63	3	21	1	223	AGAAGCCCCAACAACAGC	57.82	55.56	4.4	ATGTACACTGACGAAGGCC	57.17	52.63	5.19
113	HvSSRT_272	45389	CM018612.1	37642695	37642738	TC	44	2	22	1	105	TATCCAAGCACATATGGCC	54.67	47.37	5.36	CACTTCGTAGTAGCTGTGG	55.09	52.63	4.17
114	HvSSRT_273	45916	CM018612.1	38004204	38004248	AGA	45	3	15	1	168	GAGAAGTCACCTGAATCGG	55.04	52.63	4.18	GATACTGGACGAACATGGG	55.09	52.63	4
115	HvSSRT_274	46372	CM018612.1	38328184	38328231	GA	48	2	24	1	110	GGAACACTATACGTACGGC	55.26	52.63	5.68	TTCTCCGGTCTTGTTTACG	54.89	47.37	3.18
116	HvSSRT_275	46956	CM018612.1	38753832	38753873	TCA	42	3	14	1	144	GCTGTTGTTAATGTTGGTGG	55.46	45	4.61	CATGGGCAACTTTGGAGG	55.93	55.56	4.3
117	HvSSRT_276	47186	CM018612.1	38948170	38948215	AG	46	2	23	1	132	ACTTTACGAGCAAGCTAGG	54.63	47.37	3.02	ATCTCTCTTCCCACTCTCC	54.76	52.63	3.71
118	HvSSRT_277	47217	CM018612.1	38972208	38972253	AG	46	2	23	1	147	ATGGTTCCTCAAGTCAACC	54.67	47.37	3.77	CAAGCGGTATTCTCTCTCC	54.81	52.63	3.71
119	HvSSRT_278	47242	CM018612.1	38983905	38983946	AG	42	2	21	1	195	GAAAGTCCAGATCTGAGCG	55.44	52.63	5.03	ATTCGACAGCTGATGTGG	54.71	50	4.17
120	HvSSRT_279	48227	CM018612.1	39631073	39631114	AG	42	2	21	1	179	TCCTTACCCTTCAACTTGC	54.68	47.37	4.01	AATATGAAGCGTGAGAGGG	54.35	47.37	4.3
121	HvSSRT_280	48922	CM018612.1	40129817	40129878	CT	62	2	31	1	177	AAGAAGAAGAAGAGAAACGG	52.89	40	4.44	CTTTAGGGTTTGCCTTTGC	54.87	47.37	3.68
122	HvSSRT_281	49243	CM018612.1	40335359	40335400	ATT	42	3	14	1	228	TGCAGTGCTCTGAATTTCC	55.81	47.37	3.13	TAAATCTCCAGGAACAGCC	54.12	47.37	4.85
123	HvSSRT_282	49876	CM018612.1	40814290	40814347	AG	58	2	29	1	207	CGAATTTGCAGAGTGAAGG	54.43	47.37	3.46	CCTGTCATGCAGTATCTCC	54.76	52.63	3.71
124	HvSSRT_283	50810	CM018612.1	41504459	41504512	TATTTT	54	6	9	1	204	AAGGGTGAGTCCTTGATCC	56	52.63	3.36	TGCCATTTATTTTGCTCACG	55.25	40	4.35
125	HvSSRT_284	51019	CM018612.1	41638564	41638629	GA	66	2	33	1	126	TCAGACACAGAGGAAGAGG	55.36	52.63	3.69	TGCTCTGTCAAACTCAACC	55.36	47.37	3.77
126	HvSSRT_285	51108	CM018612.1	41704525	41704623	AAG	99	3	33	1	265	GTTCTTGTGAGCTGATTGG	54.01	47.37	3.16	TTGCCAGGACAAATTGACC	56	47.37	4.02
127	HvSSRT_286	52137	CM018612.1	42400274	42400323	TC	50	2	25	1	157	TTTTGACTCTTCTGTGGCC	55.33	47.37	5.36	CATTAGGAACCTCTGCAGG	54.96	52.63	4.85
128	HvSSRT_287	52404	CM018612.1	42596226	42596267	AC	42	2	21	1	185	AGTAGGGACTGGAAGAAGC	55.72	52.63	3.86	CAGGAAAGGAAAGGAGAGC	55.19	52.63	4.09
129	HvSSRT_288	52686	CM018612.1	42800039	42800082	AG	44	2	22	1	156	TTCGAGAAAACTCCCATGC	55.52	47.37	4.06	GAGAGAACAACGACAGGG	54.68	55.56	4.45
130	HvSSRT_289	53415	CM018612.1	43258726	43258771	AT	46	2	23	1	198	GATATGGGGTTCATGACGG	55.13	52.63	4.79	TCACGATCCAATTTTTCACG	54.64	40	4.35
131	HvSSRT_290	53898	CM018612.1	43542418	43542477	AG	60	2	30	1	226	CACAAAATAGAAGCGGTGG	54.41	47.37	4.61	GTTAGACCACGTATGCGG	55.3	55.56	5.69
132	HvSSRT_291	53973	CM018612.1	43609764	43609817	ATT	54	3	18	1	173	GAAATCCAACTCCCACTCC	55.17	52.63	3.85	CATGCATAGAGAGTCACGG	55.22	52.63	4.94
133	HvSSRT_292	54000	CM018612.1	43618707	43618750	AT	44	2	22	1	151	GAGAAGAAAAATGGACGGC	54.41	47.37	5.68	TATGTTGTGGATCTTCGGC	54.99	47.37	5.54
134	HvSSRT_293	54009	CM018612.1	43623222	43623263	CT	42	2	21	1	234	CCCAGAAAAGGACTATCGG	54.67	52.63	4.18	GCCTCCAAATCCAAAAAGG	54.51	47.37	3.11
135	HvSSRT_294	54042	CM018612.1	43636497	43636538	AT	42	2	21	1	100	GTTCATGCAAACTCAAGGC	55.3	47.37	4.35	CTATTCCTTCCCTCTCCCC	55.52	57.89	4.81
136	HvSSRT_295	54237	CM018612.1	43724563	43724610	TAT	48	3	16	1	115	TGATCATGCTCTTGACAGG	54.57	47.37	4	AACTCCAAGGGCAAATCC	54.72	50	3.01
137	HvSSRT_296	54858	CM018612.1	44037698	44037741	AG	44	2	22	1	216	GGGGCTTCAAATTTCATGC	55.31	47.37	4.06	TTCTCATTTAGCAGCCACC	55.17	47.37	4.61
138	HvSSRT_297	54980	CM018612.1	44102649	44102690	CT	42	2	21	1	114	CGATTTCGAATTCGGTTCC	54.65	47.37	3.62	GAAAGCAAATGCAAATCGC	54.59	42.11	4.58
139	HvSSRT_298	55165	CM018612.1	44186358	44186457	CT	100	2	50	1	144	ATATTAACCACCCATTTCCC	52.51	40	3.97	TGTGGTTAAAGTGAGGAGG	53.98	47.37	4.3
140	HvSSRT_299	55257	CM018612.1	44234287	44234331	GACCA	45	5	9	1	167	GAAATGGAAGAGAGGGCC	54.63	55.56	5.8	GTCATGGTCATGGTCATGG	55.66	52.63	3.66
141	HvSSRT_300	55259	CM018612.1	44234516	44234557	AT	42	2	21	1	171	TCGCACATATTACGAGAGC	54.95	47.37	4.09	ATCGTAGCTCAAGGAAAGC	55	47.37	3.51
142	HvSSRT_301	55668	CM018612.1	44392080	44392123	AG	44	2	22	1	162	CACTACACTACACCACACC	54.88	52.63	4.16	AGTGTTAAGTGTTCTCCGC	55.18	47.37	5.54
Sl.No	Chromosome 3	id	sequence	start	end	motif	tract length	type	repeat	entry	product	forward	tm1	gc1	stability1	reverse	tm2	gc2	stability2
1	HvSSRT_302	215	CM018613.1	127962	128003	AG	42	2	21	1	215	TGACAATATTTCAGCTCGC	53.5	42.11	5.03	TTACTCTTGCGTCCATTCC	54.91	47.37	3.01
2	HvSSRT_303	679	CM018613.1	314973	315014	AG	42	2	21	1	204	GAGAGAGAGAGAGAGAGCG	55.5	57.89	5.03	CATTCATCACTTTCACCGG	54.1	47.37	5.28
3	HvSSRT_304	800	CM018613.1	347195	347262	CT	68	2	34	1	174	CTCGTGAGTTAACTCCTCC	54.36	52.63	4.3	TGAGGAAGGAAAGATGAACG	55.09	45	3.95
4	HvSSRT_305	1049	CM018613.1	448906	448979	TC	74	2	37	1	170	CTGTTTGACTGGAAGAGCC	55.84	52.63	4.7	TAGGCCACAAAACATCAGG	55.07	47.37	3.86
5	HvSSRT_306	1091	CM018613.1	463189	463248	ATA	60	3	20	1	132	AAATAGGATAATTGTGGGGG	52.19	40	5.4	TGTCTCCAGTAATTATCCCG	53.96	45	5.14
6	HvSSRT_307	1240	CM018613.1	527355	527398	GA	44	2	22	1	181	ACATTTGGTTTCCTGAGCC	55.68	47.37	4.7	ATTGAGCTTTCGACATTGC	54.4	42.11	3.56
7	HvSSRT_308	2632	CM018613.1	1370251	1370292	AG	42	2	21	1	187	CTCTCTCTCTCTCTGAAAGG	53.65	50	3.11	TCTAAGTTCTAACCCGTCG	53.67	47.37	5.12
8	HvSSRT_309	2844	CM018613.1	1514637	1514680	AG	44	2	22	1	152	TTTTGAGGAGCTACCATGG	54.43	47.37	3.66	ACTCAACGTAAAGTGACCC	54.77	47.37	4.46
9	HvSSRT_310	3134	CM018613.1	1709909	1709954	TA	46	2	23	1	152	AGGAATTTTTGGGATGGGG	54.94	47.37	4.96	AATATTGGGATGCATGCCC	55.64	47.37	5.36
10	HvSSRT_311	3215	CM018613.1	1758686	1758727	TC	42	2	21	1	133	CTCTCTTCGTTCTCTCTGC	54.79	52.63	4.26	TGAGATTTGAGAATCCGCC	54.97	47.37	6.13
11	HvSSRT_312	4423	CM018613.1	2578536	2578583	TAA	48	3	16	1	130	GGTGAACATTTACTAACACG	52.28	40	4.49	TAAGTCAATCATGTGCTGC	53.36	42.11	5.25
12	HvSSRT_313	4727	CM018613.1	2824776	2824817	AT	42	2	21	1	169	GATGTTTGTGAACCGAAGC	55.05	47.37	3.86	CTGGAGGTATGTTCTTGGC	55.28	52.63	4.52
13	HvSSRT_314	5075	CM018613.1	3072891	3072936	CT	46	2	23	1	117	TCTGTTCTTCGTTTTCCCC	55.04	47.37	4.81	CTTCAGAAAACAGAGGGGG	55.08	52.63	5.4
14	HvSSRT_315	5294	CM018613.1	3257811	3257858	CT	48	2	24	1	191	CCTCCTGACTTGCCTCGG	59.42	66.67	4.63	AGGATTTTTCTCGTGTCCCC	57.51	50	4.81
15	HvSSRT_316	5991	CM018613.1	3816887	3816942	CT	56	2	28	1	151	GAAAAGCAACAAAAACGAGC	54.95	40	5.03	GAGTGAGTGTGAACTGACG	55.64	52.63	4.35
16	HvSSRT_317	6718	CM018613.1	4384458	4384499	CT	42	2	21	1	203	AAATATCTGAAGTTCGGCG	53.19	42.11	6.46	ACATTGTAGGGAATCGTGG	54.56	47.37	4.94
17	HvSSRT_318	7163	CM018613.1	4728920	4728994	TCT	75	3	25	1	201	CGTGGCTTCTACTTCACG	55.55	55.56	4.35	TTTGGGTGAATCAGGTTGG	55.27	47.37	3.77
18	HvSSRT_319	7435	CM018613.1	4925539	4925584	AG	46	2	23	1	119	GAGACGAGAGAAAAAGGGG	54.93	52.63	4.79	GTGACCACTACATGTCAGC	55.65	52.63	4.26
19	HvSSRT_320	7480	CM018613.1	4962837	4962880	AG	44	2	22	1	118	GAGACGAGAGAAAAAGGGG	54.93	52.63	4.79	GTGACCACTACATGTCAGC	55.65	52.63	4.26
20	HvSSRT_321	7768	CM018613.1	5173497	5173538	TCT	42	3	14	1	129	TGGTGTTGTACGTTCAAGG	55.39	47.37	3.61	TTAAAGGGGGAAAAAGGGG	54.45	47.37	4.79
21	HvSSRT_322	7811	CM018613.1	5214849	5214890	TTC	42	3	14	1	175	CTGAACTTCAACCTCCTCG	55.27	52.63	4.63	CCATCTTCTTGCTCCTTCC	55.26	52.63	3.46
22	HvSSRT_323	7933	CM018613.1	5323491	5323534	AG	44	2	22	1	161	ATGGAGGGAACTGTAGTGG	55.69	52.63	4	TCTCAGCTTTTCCATGTCG	55.24	47.37	4.35
23	HvSSRT_324	8450	CM018613.1	5726400	5726445	AT	46	2	23	1	191	AGGTTTCATCTGGTTTCGG	55.1	47.37	4.3	CTGTCCTATGGTAGAGGGG	55.25	57.89	4.79
24	HvSSRT_325	8913	CM018613.1	6130326	6130369	CT	44	2	22	1	165	CCCATCTTTCCCATCTTCC	54.89	52.63	3.46	AAATTAGAAGCCGCAAACG	54.72	42.11	3.6
25	HvSSRT_326	10165	CM018613.1	7003521	7003562	CT	42	2	21	1	119	AGAAAAGGGGAAATGTTGC	53.69	42.11	4.17	TATGTGCCAATTCAAAGCC	53.9	42.11	4.35
26	HvSSRT_327	10342	CM018613.1	7155596	7155637	TC	42	2	21	1	216	CTTCTTCTCCTCCTCCTCC	55.5	57.89	4.3	ATTATCTGCTGCCACTGC	55.07	50	4.4
27	HvSSRT_328	10453	CM018613.1	7225043	7225110	CT	68	2	34	1	160	ACTTACTCTTTTCTCCCGC	54.52	47.37	6.13	ATAGAAGAGAGAACAGGCG	53.69	47.37	5.52
28	HvSSRT_329	10620	CM018613.1	7350951	7350994	AG	44	2	22	1	205	ACATTGCTTGCAGATACCC	55.55	47.37	3.69	GAACTCAGCCTGACATGC	55.78	55.56	4.06
29	HvSSRT_330	10846	CM018613.1	7537275	7537320	AG	46	2	23	1	192	TTGAAATTCCTCCCTGAGC	54.74	47.37	4.26	ACGAATCTCAAGAAGGTCG	54.67	47.37	4.79
30	HvSSRT_331	11261	CM018613.1	7819798	7819845	TTA	48	3	16	1	139	ACTTCATTCGAGGTAACCG	54.65	47.37	4.44	TGCAATAACCTCTTTTACGC	54.32	40	4.42
31	HvSSRT_332	11624	CM018613.1	8050554	8050604	AAT	51	3	17	1	206	TTGAGAAACGGGTGATACC	54.5	47.37	2.73	GCCCTTAACTGCAAAATGG	54.94	47.37	3.16
32	HvSSRT_333	11830	CM018613.1	8200613	8200660	AT	48	2	24	1	141	AATGACTACATCCATGCCC	54.58	47.37	5.36	AAACCAGCAAAAGAAGACG	54.14	42.11	4.18
33	HvSSRT_334	12702	CM018613.1	8834823	8834870	TC	48	2	24	1	183	ATTCCTCCTTTCTTTGTCC	52.03	42.11	4.02	AAGAAAGCAATTGAGGAGG	52.78	42.11	4.3
34	HvSSRT_335	12728	CM018613.1	8843421	8843474	ATT	54	3	18	1	169	TTGGAGCTTCTCATTCACC	54.78	47.37	4.02	TTGGACCTTCTTTGCAACC	55.92	47.37	3.77
35	HvSSRT_336	13170	CM018613.1	9169997	9170038	TC	42	2	21	1	177	AAGAGAACAAGACTGTCCC	54	47.37	4.46	TTATATGCGATGCCCTTCC	54.79	47.37	3.46
36	HvSSRT_337	13405	CM018613.1	9344645	9344690	GA	46	2	23	1	235	TACCAGTAAAACCTGCAGC	55.11	47.37	5.25	TCTACAAGTTTGTGAGGCG	55.18	47.37	5.52
37	HvSSRT_338	13606	CM018613.1	9476776	9476839	TC	64	2	32	1	158	TTTCTCCATCTCCCTTCCC	55.66	52.63	3.97	ACGGTCCGTAATAACTTGC	55.34	47.37	4.01
38	HvSSRT_339	13610	CM018613.1	9478051	9478104	AG	54	2	27	1	217	TCTCGGTTTCGAATTAGCC	55.03	47.37	3.93	GAATGATGAGGCCTACACC	55.04	52.63	4.16
39	HvSSRT_340	14804	CM018613.1	10349497	10349560	CT	64	2	32	1	135	CCCCCTAATGAGGTAACCC	56.14	57.89	4.11	GATTTCTTCCCTGGATGGC	55.62	52.63	4.4
40	HvSSRT_341	14815	CM018613.1	10358495	10358536	TC	42	2	21	1	167	GCTTGTTTTCTGATTTGCG	53.85	42.11	4.85	TCTTCATTGGCGATGAACC	55.59	47.37	3.62
41	HvSSRT_342	15014	CM018613.1	10518801	10518848	GA	48	2	24	1	159	CCACCACATCATTACGAGG	55.4	52.63	4.63	GCTACACTCATCTTCCACC	55	52.63	4.61
42	HvSSRT_343	15850	CM018613.1	11182274	11182318	ATA	45	3	15	1	231	GAAAGTTTGGCGCATAACC	55.4	47.37	2.85	AAAGTGGGGTCTTGAAACG	55.65	47.37	3.6
43	HvSSRT_344	16176	CM018613.1	11400579	11400640	CT	62	2	31	1	186	TGCCCTTCATTTGGTTACC	55.35	47.37	2.85	TAAGAAGCTGGGTCTTTGG	54.36	47.37	3.28
44	HvSSRT_345	16388	CM018613.1	11547509	11547553	TAT	45	3	15	1	233	TAGCAATGGCCAATTCCC	54.9	50	3.97	GCGTGGGACTAAATTAAGC	54.19	47.37	3.09
45	HvSSRT_346	16696	CM018613.1	11775451	11775510	GA	60	2	30	1	129	CAATCTGGTCCAATCTCCC	54.92	52.63	4.3	GAGCTTCATCATGTCTCCC	55.06	52.63	4.3
46	HvSSRT_347	17214	CM018613.1	12179132	12179177	CT	46	2	23	1	158	GTCCCAGCTAAGAGATTGG	54.65	52.63	3.16	CTTTCCTGCTACACTGGG	54.59	55.56	4.45
47	HvSSRT_348	17251	CM018613.1	12206399	12206444	TC	46	2	23	1	219	ATGCCAAAAATTAGCGAGC	54.74	42.11	5.03	CTTATAAGTGAGCTCCCCC	54	52.63	5.4
48	HvSSRT_349	17342	CM018613.1	12258969	12259014	AG	46	2	23	1	166	ACTGCCATTATCCCATTGG	54.85	47.37	3.16	TTCTGCTTGAACACAGAGG	55.05	47.37	3.69
49	HvSSRT_350	17752	CM018613.1	12508657	12508720	GA	64	2	32	1	205	AGTTTATCCACTGGTGAGC	54.47	47.37	4.26	TCTTCTCTCTCCTTCCACC	55.01	52.63	4.61
50	HvSSRT_351	17942	CM018613.1	12633059	12633100	TC	42	2	21	1	178	CTTGGGATGACGAAAGCC	55.76	55.56	4.35	CCACTGAACTGTCCTATGC	55.31	52.63	3.14
51	HvSSRT_352	18008	CM018613.1	12683393	12683434	TTA	42	3	14	1	148	CCATTTGCACATGATTTTCC	53.74	40	3.13	CTAATCGGTCGTCACTACC	54.57	52.63	3.18
52	HvSSRT_353	18035	CM018613.1	12705724	12705767	AG	44	2	22	1	184	AGTTACGGATTCGGCTGG	56.75	55.56	4.85	AAAACTCTCGGCTCACACG	58.1	52.63	4.49
53	HvSSRT_354	18121	CM018613.1	12780341	12780384	CT	44	2	22	1	132	CGACCTTGTCCAGATTAGG	54.7	52.63	2.69	TAGAGGGTGAAGAGAGAGG	54.06	52.63	3.69
54	HvSSRT_355	19113	CM018613.1	13521749	13521790	AT	42	2	21	1	162	ATCTCCTTACAACGTCTGG	53.9	47.37	3.86	ATTTGTGGATCGATGTAGC	52.82	42.11	3.58
55	HvSSRT_356	19136	CM018613.1	13538309	13538362	AGA	54	3	18	1	142	AGAGGAAGAGGGAAGAAGG	54.96	52.63	3.46	AAGAAAATTTTGGGCTCCG	54.13	42.11	4.63
56	HvSSRT_357	20422	CM018613.1	14582999	14583042	CT	44	2	22	1	152	AAGAATCCCATTCGGAAGC	55.24	47.37	3.86	ATGAGGATGTCAAACGAGC	55.31	47.37	5.03
57	HvSSRT_358	20782	CM018613.1	14880148	14880241	TC	94	2	47	1	216	ATCACCACGGAAGAAAAGG	55.1	47.37	3.11	GCAATTAACCCTAAGTGCG	54.49	47.37	5.34
58	HvSSRT_359	20874	CM018613.1	14963867	14963914	AG	48	2	24	1	127	AGGAGGAGAATGTACCTGG	55.05	52.63	4.45	TCTCAGACCTCTCATTCCC	55.08	52.63	3.97
59	HvSSRT_360	21307	CM018613.1	15295798	15295857	TTA	60	3	20	1	204	TTGACAAAACGGACAAACC	54.36	42.11	3.27	ATCCATTCCATTCTCCCC	53.07	50	4.81
60	HvSSRT_361	21667	CM018613.1	15600240	15600284	CGGCT	45	5	9	1	156	TGAAAATGTGTGGTGGAGG	55.3	47.37	4.3	GTCTTAAGCATTTTCCGGC	54.79	47.37	6.13
61	HvSSRT_362	21698	CM018613.1	15637692	15637748	ATT	57	3	19	1	172	TAGGTGGTTGAGTTTTCGG	54.73	47.37	4.3	TAGCGGGACTTTTTGTACC	54.82	47.37	3.34
62	HvSSRT_363	21802	CM018613.1	15737376	15737421	CT	46	2	23	1	152	CCGGGAATCTTATCTTGGG	54.7	52.63	4.12	CAATGGGGGTCGATTATGG	55.4	52.63	2.74
63	HvSSRT_364	21922	CM018613.1	15795699	15795740	ATA	42	3	14	1	189	AGCTAAAGATGACACTGGG	54.15	47.37	4.45	ACATAGGATAATTGATGGCG	52.91	40	5.69
64	HvSSRT_365	22078	CM018613.1	15910989	15911053	GATTA	65	5	13	1	242	GGCATTGACCTTTTTAACCC	55.11	45	4.11	ACAGACAGTTTTACCTCTCG	54.77	45	4.04
65	HvSSRT_366	22293	CM018613.1	16109514	16109587	CT	74	2	37	1	239	GATTTGATTCCAAAGTGGC	52.41	42.11	5.01	TGATAAGAAATAGTGGGAGC	52.05	40	4.7
66	HvSSRT_367	22716	CM018613.1	16446809	16446876	TA	68	2	34	1	188	TGATATACCTGTTACGCGC	54.93	47.37	6.86	CACTTTCACAGTCTCAGGG	55.15	52.63	4.45
67	HvSSRT_368	22949	CM018613.1	16667173	16667216	CT	44	2	22	1	203	CAGCACACCTCAGATAAGG	54.99	52.63	2.69	TTTCCAGTTCCCTCATTCG	54.79	47.37	3.34
68	HvSSRT_369	23537	CM018613.1	17246259	17246300	GA	42	2	21	1	163	ACAGATAGGGAAGAGAGGG	54.41	52.63	4.3	CTTCCCCTTCCATAAACCC	54.79	52.63	4.11
69	HvSSRT_370	23556	CM018613.1	17268102	17268155	GA	54	2	27	1	164	TTGTCCATGTCTGTGAACC	55.03	47.37	3.62	TGTCCTCTTCTTCCTCTGC	56.05	52.63	4.26
70	HvSSRT_371	23617	CM018613.1	17311358	17311405	AG	48	2	24	1	235	CAATTCCCTCATTCAATCGC	55.11	45	4.58	TCATTCATCGTCTATGCCG	54.9	47.37	5.69
71	HvSSRT_372	23748	CM018613.1	17485555	17485606	TG	52	2	26	1	214	GCAAGGTTGTTAGAATCACG	55.02	45	4.35	ACACACACACACACAACC	55.67	50	3.77
72	HvSSRT_373	23749	CM018613.1	17485607	17485660	GT	54	2	27	1	187	CTAGAATCGGTTAAGGGTCG	55.1	50	4.79	ACACACACACACACAACC	55.67	50	3.77
73	HvSSRT_374	23753	CM018613.1	17485758	17485815	GT	58	2	29	1	229	GTGTGTGTGTGTGTGTGG	56.51	55.56	4.17	GATTGTTCCCAACATCAAGG	54.54	45	3.61
74	HvSSRT_375	24392	CM018613.1	18387333	18387384	GA	52	2	26	1	151	TTGGGGAAGAGAAGAAAGC	54.67	47.37	3.51	GATAGCATTAATGGGCTTCC	53.87	45	3.46
75	HvSSRT_376	25559	CM018613.1	20401567	20401612	TA	46	2	23	1	178	TTTGGAATTTCGATGAGCG	54.11	42.11	5.03	AGAAGAAGGTTAAGGTGGC	54.35	47.37	5.01
76	HvSSRT_377	26826	CM018613.1	22586545	22586601	TTA	57	3	19	1	191	CCCAAACCCGTTAAAATGG	54.54	47.37	3.16	AACATTTGGAGTGGAGTGG	54.98	47.37	4
77	HvSSRT_378	27602	CM018613.1	24005224	24005268	AGCCG	45	5	9	1	148	CATTTTCCGGCTTTCTTCC	54.67	47.37	3.46	TGAAAATGTGTGGTGGAGG	55.3	47.37	4.3
78	HvSSRT_379	27790	CM018613.1	24387040	24387083	AG	44	2	22	1	114	TCCTTGCTCTATCCCTAGC	55.25	52.63	3.42	AGGATTTTTCTCAACTCAGC	53.5	40	4.26
79	HvSSRT_380	28209	CM018613.1	25142376	25142417	AAG	42	3	14	1	178	GCAGTGTAGGCAAATTGC	54.8	50	3.56	AAAATATACGGGTGGCAGG	54.92	47.37	4.85
80	HvSSRT_381	28221	CM018613.1	25148242	25148309	CT	68	2	34	1	195	AGAACCCCTAGCTTAGTCC	55.06	52.63	3.85	CCCTTCTCTTCTCTGTTCG	54.65	52.63	3.95
81	HvSSRT_382	28330	CM018613.1	25248499	25248550	CA	52	2	26	1	156	GTTCCACAATCATTCAGCC	54.36	47.37	4.85	TGCTTGAACTGAATAGGGG	54.43	47.37	4.79
82	HvSSRT_383	28612	CM018613.1	25482780	25482823	CT	44	2	22	1	183	GGTTGTGATCAAAGGTTTGC	55.74	45	3.68	CATGATAGGTAGAACCGTGG	55.06	50	4.94
83	HvSSRT_384	28862	CM018613.1	25732379	25732420	GA	42	2	21	1	114	GGAAAGAGTGAGTCCAAGG	54.81	52.63	3.61	TGCAACATGACAACTAGCC	55.82	47.37	3.93
84	HvSSRT_385	29213	CM018613.1	26111209	26111262	TTTGAT	54	6	9	1	210	AATTTCCTTCCAGGCTTCC	55.01	47.37	3.46	ACAAAAACACACGTTTCCC	54.66	42.11	3.97
85	HvSSRT_386	29252	CM018613.1	26136693	26136740	ATAA	48	4	12	1	142	ATAGCCATATGCCCAAAGG	54.62	47.37	3.11	GAAATGCTTGATCCGATCC	53.94	47.37	3.36
86	HvSSRT_387	29604	CM018613.1	26702761	26702805	AGA	45	3	15	1	145	CAATGTGTCTCTGTTTGCG	55.08	47.37	4.85	AAATCCCGTAGCAAAATGC	54.33	42.11	3.56
87	HvSSRT_388	29711	CM018613.1	26792318	26792385	TAGA	68	4	17	1	154	TTTTTCCTAAACCTCAGAGC	53.11	40	4.09	ACAGTACAACTTGTTTGCG	54.2	42.11	4.85
88	HvSSRT_389	29716	CM018613.1	26796680	26796721	AAG	42	3	14	1	121	AAAAGAAGGGCTGAACTGG	55.28	47.37	4	ACGAGATAAGGCAACAAGG	54.9	47.37	3.61
89	HvSSRT_390	29792	CM018613.1	26931129	26931193	GGCTC	65	5	13	1	191	TTAGCCACCCATAGAGAGG	55.14	52.63	3.69	AAGTGAACCACGGAAATCG	55.86	47.37	3.34
90	HvSSRT_391	30663	CM018613.1	28050179	28050226	GA	48	2	24	1	183	ACTTCGATGCAGACTAAGC	55.04	47.37	3.09	ATAAGGTAGCCTCTCTGCC	55.56	52.63	4.85
91	HvSSRT_392	30965	CM018613.1	28296839	28296926	CT	88	2	44	1	211	TGTACAAACCGTCATCTCG	55	47.37	4.04	CTTCTTCTTCGGGAACAGG	55.24	52.63	4
92	HvSSRT_393	31063	CM018613.1	28356839	28356880	AAT	42	3	14	1	162	AGGATTCGAAAGATTTCTGG	52.98	40	3.86	TCCGAAGTAAAAACCTTTGG	53.73	40	3.28
93	HvSSRT_394	33235	CM018613.1	30110944	30110989	AG	46	2	23	1	171	CTATGAGGGAGAATGAGCC	54.1	52.63	4.7	CAAGAGATTGCAACCATCG	54.51	47.37	3.84
94	HvSSRT_395	33242	CM018613.1	30113788	30113831	GTAT	44	4	11	1	166	GAGTTTGGTCCTGTCATGG	55.51	52.63	3.66	GTCTTCTCGAAAATCTTCCG	54.19	45	4.3
95	HvSSRT_396	33322	CM018613.1	30174720	30174779	TC	60	2	30	1	121	CACTTTCCCTCTGTTCTCC	54.81	52.63	3.71	GAAAAGGGGAGTAATGGGG	54.79	52.63	4.96
96	HvSSRT_397	33408	CM018613.1	30240356	30240400	TTA	45	3	15	1	145	ACTCATTTTGTCCTTTTCCC	53.65	40	3.97	AGGAATCGAGTGAGAAAGG	53.88	47.37	3.11
97	HvSSRT_398	34260	CM018613.1	30960934	30960977	TC	44	2	22	1	129	TACTTCCCCTTCTTCCTCC	54.95	52.63	4.3	CAAGCACAGATACAGAGGG	54.99	52.63	4.3
98	HvSSRT_399	34815	CM018613.1	31330435	31330476	GA	42	2	21	1	114	AACGGATAAGTTAACGTTGG	53.67	40	3.77	TTTTTAACCACCCACGTCC	55.64	47.37	4.79
99	HvSSRT_400	34966	CM018613.1	31439615	31439656	TC	42	2	21	1	157	ATAAGCCTTCCTCTTTGCC	54.81	47.37	4.52	TTGAAGGAACATTTCTGCC	53.43	42.11	4.85
100	HvSSRT_401	35118	CM018613.1	31612014	31612055	AAAAAG	42	6	7	1	186	TCAGGTCCATTAAGTCCCC	55.67	52.63	4.81	GTCCATTTCACCAAACTGC	54.9	47.37	4.4
101	HvSSRT_402	35214	CM018613.1	31683806	31683847	AG	42	2	21	1	215	TGGGCCTAAATCTTTCGG	54.21	50	4.3	GAAACATCTGACAATTACGG	52.32	40	4.02
102	HvSSRT_403	35331	CM018613.1	31762728	31762775	TC	48	2	24	1	173	GGCTGCAATCAATACAAGC	55.15	47.37	4.01	TCTCAGTTCGGAAAGAAGC	54.86	47.37	3.86
103	HvSSRT_404	35966	CM018613.1	32259855	32259902	TC	48	2	24	1	205	GTGGAAGAGTGGAATCACC	55.2	52.63	4.02	CAGTACAACCAGCCATAGC	55.69	52.63	2.97
104	HvSSRT_405	36255	CM018613.1	32482856	32482915	TTA	60	3	20	1	220	CCATGTTGACTCTACATCGG	55.66	50	4.18	TCATTCCATTCTCGAGTACC	54.29	45	3.34
105	HvSSRT_406	37036	CM018613.1	33063987	33064030	AG	44	2	22	1	140	TCTATTGTGAAGTGCTTCCC	55.06	45	3.97	CTCCACTCCCATAACTAGC	54.04	52.63	3.42
106	HvSSRT_407	37851	CM018613.1	33584440	33584495	TC	56	2	28	1	146	CTTCTTCAGATGCATGTTCG	54.81	45	3.95	ATTTGCCACGTCTTCTACC	55.22	47.37	3.18
107	HvSSRT_408	38314	CM018613.1	33976860	33976901	GA	42	2	21	1	166	CATGTTGTTGGTCGTTGC	55.09	50	4.17	TCATCTGTCTCTCCCTTCC	55.08	52.63	3.46
108	HvSSRT_409	38361	CM018613.1	34005228	34005269	GAGGCG	42	6	7	1	178	CATCTTTCACCCATCTCCC	54.92	52.63	4.3	CCTAACCGTCCCAATTCC	54.66	55.56	3.01
109	HvSSRT_410	39344	CM018613.1	34690583	34690630	AG	48	2	24	1	180	AGATGGAAGCATTTCTGGC	55.54	47.37	4.85	AAGGGAACAAAATTGCCG	53.81	44.44	5.69
110	HvSSRT_411	39666	CM018613.1	34879559	34879682	CT	124	2	62	1	219	AATTCGAGAGCAGCATAGC	55.48	47.37	2.97	TCCAATTTTCCTCTCTCTGC	55.05	45	4.26
111	HvSSRT_412	39987	CM018613.1	35069037	35069080	GATA	44	4	11	1	164	AAAGTTAACGAGTTCACCC	52.81	42.11	4.61	TCTCCAAATATCTCCAGTGC	54.53	45	4.4
112	HvSSRT_413	40201	CM018613.1	35214356	35214399	GA	44	2	22	1	163	TACCGACGATAAGGAATGC	54.5	47.37	3.56	AGAATTGGAATCGGAACCG	55.29	47.37	4.44
113	HvSSRT_414	40491	CM018613.1	35436443	35436532	TC	90	2	45	1	239	CTTGCTATATTCCCTTTCCC	53.09	45	3.97	TTGACGTAACATGTTCTGC	53.67	42.11	4.26
114	HvSSRT_415	42228	CM018613.1	36622656	36622699	AG	44	2	22	1	137	ATGGACAGGGAGATAAGGG	55.09	52.63	3.95	ACTTGTCTTCTTCAAGCCC	55.01	47.37	5.19
115	HvSSRT_416	42588	CM018613.1	36857867	36857926	GA	60	2	30	1	151	GCTACAGTATCAAGCAAGC	53.91	47.37	4.01	GGCATTTGTTTCTTTTGGG	53.22	42.11	4.12
116	HvSSRT_417	42848	CM018613.1	37079163	37079208	AG	46	2	23	1	160	TTCTGTTCCTTTTTCCCGG	55.31	47.37	5.73	CATAGACTCGCATCTCTGC	55.32	52.63	4.26
117	HvSSRT_418	44845	CM018613.1	38468412	38468487	GA	76	2	38	1	177	ACTGAAAATATGAGCCGGG	54.94	47.37	5.73	GACCTCAATGGGAGTTAGC	54.97	52.63	3.09
118	HvSSRT_419	45117	CM018613.1	38641592	38641635	CT	44	2	22	1	104	AAACCAGCTGTCTATGAGC	54.89	47.37	4.26	GAGAACGAGACACAGAGC	54.83	55.56	4.09
119	HvSSRT_420	46491	CM018613.1	39550902	39550943	AAG	42	3	14	1	117	CCCTTAAAAGTACTTGCGC	54.42	47.37	6.09	AATGTGGTTGGTTAAGGGG	54.92	47.37	4.79
120	HvSSRT_421	46532	CM018613.1	39567274	39567315	AAG	42	3	14	1	149	ATAACCAAAAACATCCCGG	53.17	42.11	5.73	AATCCATGATAGCAGTCGG	54.42	47.37	4.79
121	HvSSRT_422	47080	CM018613.1	39793907	39793956	AG	50	2	25	1	118	TTGCATCCATCATCTCACC	54.93	47.37	4.02	AAGCTCCCATCTCATCTGG	56.17	52.63	3.86
122	HvSSRT_423	47240	CM018613.1	39846954	39847010	ATA	57	3	19	1	161	AACTGAGTTCGTGCAATGC	56.85	47.37	3.56	GGTGTGTGTGTATCTAGTCG	55.35	50	4.18
Sl.No	Chromosome 4	id	sequence	start	end	motif	tract length	type	repeat	entry	product	forward	tm1	gc1	stability1	reverse	tm2	gc2	stability2
1	HvSSRT_424	300	CM018614.1	169912	169959	TTC	48	3	16	1	161	TCCGTTGATTCAGTGTTCC	55.15	47.37	3.62	ACAGATCCTTCTCATGTGC	54.57	47.37	4.57
2	HvSSRT_425	533	CM018614.1	277839	277886	AGA	48	3	16	1	185	CTTCGAGAATAGAGCGAGG	54.65	52.63	4.63	AGTACAAACCGTCATCTCG	54.68	47.37	4.04
3	HvSSRT_426	727	CM018614.1	342984	343033	AG	50	2	25	1	216	AGAGAGAGAGAGAGTTGGG	54.39	52.63	4.12	CCCATCTTCTTTCCTCTGC	55.26	52.63	4.26
4	HvSSRT_427	1317	CM018614.1	589555	589622	AT	68	2	34	1	232	GTACACTAGAAGGGAGACG	53.76	52.63	4.18	GCACTTTGTTCGTATCTCG	54.31	47.37	4.04
5	HvSSRT_428	1897	CM018614.1	934208	934251	CT	44	2	22	1	167	AATCTGCTCTGAAACTGCC	55.49	47.37	4.85	AACACTTCATTCCCTGTCC	54.67	47.37	4.02
6	HvSSRT_429	2294	CM018614.1	1169495	1169536	AG	42	2	21	1	211	GCACAAGTTTGTTTGTTGG	53.86	42.11	3.77	CAACAGAACATCGAACTGC	54.78	47.37	4.4
7	HvSSRT_430	2339	CM018614.1	1185307	1185348	AT	42	2	21	1	131	CCCTCTTGTCATCATTGGC	55.96	52.63	4.52	TGGCACTGAAGATAATGGG	54.51	47.37	4
8	HvSSRT_431	2502	CM018614.1	1250655	1250696	AC	42	2	21	1	175	TCTAGCTTTCGTGATCAGC	54.74	47.37	4.26	CATTGAGAGCCCAATTTGG	54.31	47.37	3.28
9	HvSSRT_432	2514	CM018614.1	1256412	1256457	CA	46	2	23	1	147	TTGGAACCATCGTCTATGC	54.99	47.37	3.14	CTTTAATGTTGCACTCCGG	54.41	47.37	5.14
10	HvSSRT_433	2529	CM018614.1	1264373	1264420	CT	48	2	24	1	148	AAATCCCAACCCTAATGCC	55.07	47.37	4.4	TTATCGCCACAATGGATCG	55.48	47.37	3.69
11	HvSSRT_434	2897	CM018614.1	1476929	1476979	CTT	51	3	17	1	205	GCAATTGGATATGCTACGC	54.74	47.37	4.42	TGATTATTCCAGTTCAAGCC	53.25	40	4.35
12	HvSSRT_435	2969	CM018614.1	1507446	1507493	TCC	48	3	16	1	172	CATCTTCATGGCTTGTTCG	54.51	47.37	3.95	TGAGAGAGACTGGGTTGG	55.05	55.56	3.77
13	HvSSRT_436	3200	CM018614.1	1658864	1658923	AAG	60	3	20	1	177	GACAAAGTCATCATGTGCC	54.4	47.37	5.01	TGAGTATCATTAGTCGCCG	54.23	47.37	6.46
14	HvSSRT_437	3235	CM018614.1	1682136	1682183	GAA	48	3	16	1	134	AAAGAGCTGACAACCTTCC	55.01	47.37	3.46	AACTTGTTCTGCTTCCTCC	55.01	47.37	4.3
15	HvSSRT_438	5645	CM018614.1	3196340	3196383	AG	44	2	22	1	149	TTGTCGTAATCAGACCTGC	54.95	47.37	4.85	TTTATTTCCAATCGCACGC	54.81	42.11	5.34
16	HvSSRT_439	6321	CM018614.1	3636071	3636142	TCT	72	3	24	1	216	TTGGGCTGGAAGATCAGG	56.17	55.56	3.86	CCACTTAGAGTTCCGTTCC	54.95	52.63	3.62
17	HvSSRT_440	6795	CM018614.1	3997052	3997097	AG	46	2	23	1	142	TTTTTCGTCTGTTTCCCCC	55.63	47.37	5.4	ACGTCTTCCTCTTTACACG	54.61	47.37	4.49
18	HvSSRT_441	7133	CM018614.1	4244155	4244234	GA	80	2	40	1	169	CGATTCGTAACTATTGGTGC	54.64	45	5.01	AAGAAACAGACTCCCTTCG	54.43	47.37	3.79
19	HvSSRT_442	7265	CM018614.1	4325390	4325447	TC	58	2	29	1	193	CTCTCTTTCTCCACTCTGC	54.64	52.63	4.26	GACCCCCTGATTCAATAGC	55.01	52.63	2.97
20	HvSSRT_443	8460	CM018614.1	5180880	5180936	GCC	57	3	19	1	198	CAGGATATGAAGTGGAGGC	54.73	52.63	4.7	ACGTCATCCATTCAGTTCG	55.35	47.37	3.95
21	HvSSRT_444	8580	CM018614.1	5283087	5283140	TTA	54	3	18	1	145	CTAGGGATGAGATGATTGGC	55.07	50	4.52	TGTCCATTAAGCACAGTGG	55.1	47.37	4
22	HvSSRT_445	9247	CM018614.1	5824538	5824585	TTA	48	3	16	1	187	GAGTGAGTCCTACTGTTGC	54.97	52.63	4.17	AGACCAAATTGATCCTGGC	55.12	47.37	4.85
23	HvSSRT_446	9708	CM018614.1	6159810	6159865	AG	56	2	28	1	182	TTTTCTTATCTTCCCCGGG	54.1	47.37	5.73	TAATGGTACCACACACAGC	54.81	47.37	4.4
24	HvSSRT_447	9878	CM018614.1	6267311	6267352	ATA	42	3	14	1	201	CGACATTATCGCTTCGGG	55.79	55.56	5.14	ATCAAACTCTTCCGTTGGC	55.82	47.37	4.52
25	HvSSRT_448	10281	CM018614.1	6544654	6544695	AG	42	2	21	1	142	ATTGGCTGAATATCGTGGG	55.01	47.37	4.61	TTAAATACCTCCGACAGCG	54.73	47.37	5.18
26	HvSSRT_449	10515	CM018614.1	6688008	6688059	AG	52	2	26	1	147	CACACACACACAAACACG	54.98	50	4.49	GTTAATCTTGAGCGGTTGC	54.83	47.37	4.17
27	HvSSRT_450	11371	CM018614.1	7309119	7309160	AATCAA	42	6	7	1	145	ACAAAAACACACGTTTCCC	54.66	42.11	3.97	AGAATTAGTATTTGGGGCCG	55.18	45	6.13
28	HvSSRT_451	11920	CM018614.1	7683954	7683999	TG	46	2	23	1	227	AATCGGCCTTTAATGATGC	53.78	42.11	3.91	ACTCATTAACCGAGTTGGG	54.48	47.37	4.12
29	HvSSRT_452	11977	CM018614.1	7725456	7725499	CT	44	2	22	1	170	CTTCTTCTTCTTGCCATCG	53.82	47.37	3.84	ACATATGTGGGTTTGTGGC	55.76	47.37	5.01
30	HvSSRT_453	12243	CM018614.1	7918357	7918443	TAA	87	3	29	1	238	GTCAGGGTCATTCTTTGCC	56.2	52.63	4.52	TTTTCTATTGCTGCCCTGC	56.17	47.37	4.85
31	HvSSRT_454	12500	CM018614.1	8087144	8087185	AG	42	2	21	1	151	AGATTCGGTTAAGCTGAGC	55	47.37	4.26	TGTCCATTCTATCCTCCCC	55.1	52.63	4.81
32	HvSSRT_455	12709	CM018614.1	8236441	8236482	CTT	42	3	14	1	124	ACCATATGTTTGTCGATTGC	54.37	40	3.56	AGTTCAAAGTCAAAACCGC	54.46	42.11	5.68
33	HvSSRT_456	12919	CM018614.1	8397721	8397766	CT	46	2	23	1	194	CGAATACGGATGGAGTACC	54.61	52.63	3.34	GAAAGGTCAGAAGCTCACC	55.54	52.63	4.02
34	HvSSRT_457	13092	CM018614.1	8520152	8520193	AT	42	2	21	1	138	GTTGCACCACTGGTATAGG	55.29	52.63	2.57	TCTTGAGACCTAAGTCCGC	56.18	52.63	5.54
35	HvSSRT_458	13233	CM018614.1	8614185	8614242	AT	58	2	29	1	193	TATTTACACCATGGACGCG	55.42	47.37	6.01	AACAGGACAGTTACACACG	55.11	47.37	4.49
36	HvSSRT_459	13495	CM018614.1	8812310	8812355	TC	46	2	23	1	111	TCCTCCTCCTTTCTCTTCG	55.44	52.63	3.79	ATTTGGTGAGGAGTTCTGC	55.08	47.37	4.26
37	HvSSRT_460	13800	CM018614.1	9040085	9040130	TA	46	2	23	1	143	ATTCGTTTAGTGTACAAGGC	53.65	40	4.35	CAATGAGGATCGGACTTCC	55.08	52.63	3.46
38	HvSSRT_461	14230	CM018614.1	9328956	9328999	GA	44	2	22	1	146	GTCTTTTGTGTCCGTGAGC	56.88	52.63	4.26	CACGTCAACCCCTATGCG	58.21	61.11	4.73
39	HvSSRT_462	14280	CM018614.1	9354327	9354371	AGA	45	3	15	1	115	GGTAGTAGAGAAGGTGGGG	55.49	57.89	4.96	TTTTCACTATCTCCCCACG	54.18	47.37	4.94
40	HvSSRT_463	14859	CM018614.1	9895826	9895876	TTC	51	3	17	1	215	AGTATTCACTGCTTGTGCC	55.51	47.37	5.01	TTAGGTGTTCGGCATAACC	54.89	47.37	2.85
41	HvSSRT_464	15090	CM018614.1	10080492	10080571	CT	80	2	40	1	229	CAACACCAATTCACCAAGC	55.2	47.37	4.01	TGGTGTCTTACGATTAACCC	54.8	45	4.11
42	HvSSRT_465	15893	CM018614.1	10672545	10672590	GA	46	2	23	1	166	CGACAAGGGGAATGTATGG	55.36	52.63	2.74	TACCTTCAACCTACCTCCG	55.43	52.63	4.63
43	HvSSRT_466	16343	CM018614.1	11013740	11013784	AAG	45	3	15	1	197	CCTCACATGGTTAAGGAGG	54.54	52.63	4.3	CCTCAAAACCCCATTTCCC	56.04	52.63	3.97
44	HvSSRT_467	16577	CM018614.1	11170462	11170505	AT	44	2	22	1	132	AACTTTGGTGATGACAAGC	53.78	42.11	4.01	TAAAGAAGATTTCACGCGC	54.17	42.11	6.86
45	HvSSRT_468	16830	CM018614.1	11340607	11340648	GA	42	2	21	1	208	GAGTTGACCGACCAAAGG	55.29	55.56	3.11	GAAATCTCTGACGATTGGC	53.91	47.37	4.52
46	HvSSRT_469	17035	CM018614.1	11452312	11452361	AG	50	2	25	1	223	GAAGAGAGAGAGGGTAGGG	54.88	57.89	3.53	TCCCTTTCTCTTCTTTGCC	54.67	47.37	4.52
47	HvSSRT_470	17099	CM018614.1	11497653	11497700	AGA	48	3	16	1	119	GGAACAATTATCTTGTGCCC	54.62	45	5.36	GCCTTGCCTCTATCTTTCC	55.35	52.63	3.13
48	HvSSRT_471	17528	CM018614.1	11817264	11817307	TC	44	2	22	1	187	GGTAAAATACACAAACCTGG	52.04	40	4.45	CAATTGCATTAACTCGAGC	52.72	42.11	5.03
49	HvSSRT_472	17711	CM018614.1	11938799	11938840	TC	42	2	21	1	216	CTGTTATCCGCATGTCCC	55.21	55.56	4.46	CTTTGCACATGTCAACTGG	54.93	47.37	4
50	HvSSRT_473	17732	CM018614.1	11961373	11961416	AG	44	2	22	1	133	TATGAAGAAAGGGACGACG	54.35	47.37	5.12	CTCTCTCCCGCTTAATTCG	55.23	52.63	3.34
51	HvSSRT_474	17944	CM018614.1	12093912	12093953	ATT	42	3	14	1	216	GCAACATAATCCTTTTTGGC	53.75	40	4.52	AATTTAGATCTCCCCTTTGC	52.89	40	3.68
52	HvSSRT_475	18318	CM018614.1	12359728	12359773	TC	46	2	23	1	151	AACAATCGGATGAGCAACG	56.33	47.37	4.1	TAATCGAGTGACACCAACC	54.54	47.37	3.77
53	HvSSRT_476	18683	CM018614.1	12609139	12609180	CT	42	2	21	1	143	ACGTCAAACTTCAGTCAGC	55.81	47.37	4.26	TCCTCAGGTAAGATCTCGG	54.9	52.63	4.63
54	HvSSRT_477	18931	CM018614.1	12785328	12785371	TC	44	2	22	1	134	AGCGCGAAAAATCAAAAGG	55.32	42.11	3.11	GAAAGAGAAGGATGGCAGG	55.26	52.63	4.85
55	HvSSRT_478	19590	CM018614.1	13286002	13286067	GA	66	2	33	1	156	TTGTGTGTATGTGTTGGGG	55.31	47.37	4.96	ATTCTACTGTACCTCCCCC	54.71	52.63	5.4
56	HvSSRT_479	20409	CM018614.1	13887734	13887781	ATTTTG	48	6	8	1	151	CAAACGCAACCATAGTGC	54.85	50	4.4	AACAAAAACACACGCTTCC	55.07	42.11	3.46
57	HvSSRT_480	20609	CM018614.1	14025120	14025161	AG	42	2	21	1	140	AATGCATCTCCAGAAAGGC	55.54	47.37	4.35	CTTCTACCTACACGTTCCC	54.34	52.63	3.97
58	HvSSRT_481	21250	CM018614.1	14485229	14485284	TC	56	2	28	1	197	CTCTCTCTCTCTCTCTCCC	54.31	57.89	4.3	TTTCTTGTCTTGTCTCGGC	55.48	47.37	5.54
59	HvSSRT_482	21739	CM018614.1	14804902	14804943	GA	42	2	21	1	227	TCATCATCTTCTTGCCGC	55.12	50	6.53	GAGAAGAAGAAGGGTCAGC	54.92	52.63	4.26
60	HvSSRT_483	21749	CM018614.1	14809588	14809629	TCT	42	3	14	1	115	TGGATGGTTTTAACGACCG	55.54	47.37	4.79	GGATCTACCGAGGAAGAGG	55.7	57.89	3.69
61	HvSSRT_484	22161	CM018614.1	15113558	15113605	GA	48	2	24	1	168	GCAAACCCTTCTTGAAACC	54.79	47.37	3.27	CAAAGGAAGGCAGAAATGG	54.23	47.37	3.16
62	HvSSRT_485	22535	CM018614.1	15351272	15351319	AAG	48	3	16	1	191	TGGAGAAAGGAGGCTAAGG	55.69	52.63	2.69	TTAGCCTTAACTGTCGAGC	54.65	47.37	5.03
63	HvSSRT_486	23871	CM018614.1	16357031	16357074	AT	44	2	22	1	174	TATTGGGCTTTTATCGGGC	55.31	47.37	6.13	CTCCTCTGTTCCTCTTTGC	55.22	52.63	3.68
64	HvSSRT_487	24117	CM018614.1	16596035	16596085	TTC	51	3	17	1	173	CGTTGTCAAAATGAGAGCG	55.19	47.37	5.03	CAAGCGTTTTCCGTAAACC	55.37	47.37	3.27
65	HvSSRT_488	25329	CM018614.1	17492077	17492126	AG	50	2	25	1	167	CCAATCCCAATATTGTGAGG	53.68	45	3.86	AGTCAGTCAGTAGTGTTGC	54.47	47.37	4.17
66	HvSSRT_489	25692	CM018614.1	17736856	17736897	CT	42	2	21	1	207	AACTGACCTCCATCTCCC	55.09	55.56	4.3	CAAGGAAAAGTGAGTTCGG	53.95	47.37	4.3
67	HvSSRT_490	25999	CM018614.1	17958711	17958764	TA	54	2	27	1	124	TTTTCCCCAATATGCTTGC	53.86	42.11	4.01	AACAAAGGAGATATCCGGC	54.63	47.37	6.13
68	HvSSRT_491	26480	CM018614.1	18376809	18376852	CT	44	2	22	1	205	CTCTTCCTCTTCATCGAGC	54.83	52.63	5.03	CAAGAGCAAAAATGGTGGC	55.57	47.37	5.01
69	HvSSRT_492	26611	CM018614.1	18483416	18483493	TCT	78	3	26	1	216	CCCTTCTTCTTCATGCCC	54.95	55.56	5.36	AAGAGGAAGGTGGAGAAGG	55.6	52.63	3.46
70	HvSSRT_493	26684	CM018614.1	18566577	18566638	AC	62	2	31	1	204	CAGAACCACATCACTATTCC	53.4	45	3.01	TAGTGGGTTAGTGATGTGG	53.43	47.37	4.17
71	HvSSRT_494	27009	CM018614.1	18863943	18863999	AGA	57	3	19	1	191	AGTCCCTCATTTATGCAGC	54.92	47.37	5.25	GACTTGCTCTCGGTAATCC	55.12	52.63	3.01
72	HvSSRT_495	27417	CM018614.1	19278480	19278523	CT	44	2	22	1	106	CCAATTCAGTGCTTTAGCG	54.82	47.37	4.26	GAGAGAGAGAGAGAGAGCG	55.5	57.89	5.03
73	HvSSRT_496	27434	CM018614.1	19288186	19288242	GAA	57	3	19	1	187	GCCTAGGGTCTCAATTTCC	54.93	52.63	3.13	CTTGCAAAAGTGTCCATCG	55.04	47.37	3.84
74	HvSSRT_497	27897	CM018614.1	19757998	19758051	TTA	54	3	18	1	172	TTCTGCCAATGGATGATGG	55.2	47.37	3.51	TGAATACCAAGGTACACACC	54.68	45	4.16
75	HvSSRT_498	28422	CM018614.1	20597422	20597463	CT	42	2	21	1	144	GAAGACGAGAAGCTCATCC	55.14	52.63	3.51	ATGGTATTTGCAAAGACGC	54.37	42.11	5.19
76	HvSSRT_499	30026	CM018614.1	22984177	22984221	TTC	45	3	15	1	167	TTCCCTGTTCTTCTTCTTCC	54.58	45	3.46	GTGTGTAGAGAAGTTGGCG	55.99	52.63	5.69
77	HvSSRT_500	30147	CM018614.1	23150358	23150401	TC	44	2	22	1	124	CCTCTTCTTCTTCTCCAAGG	54.77	50	3.61	TTGCTATGCTTTCTGAGGG	54.85	47.37	4.3
78	HvSSRT_501	30780	CM018614.1	24451020	24451067	GA	48	2	24	1	206	TTATCACTTCGAATGCCCC	54.95	47.37	5.8	TACAACCAAAATCCCGAGC	55.5	47.37	5.03
79	HvSSRT_502	30991	CM018614.1	24695981	24696024	TA	44	2	22	1	106	TCCTCATTCTGTGTATGCG	54.71	47.37	4.73	AAAATATTGGTCAAGCGCG	54.79	42.11	6.86
80	HvSSRT_503	31157	CM018614.1	24851587	24851634	AATCAA	48	6	8	1	153	CAACAAAAACATACGTTCCC	53.39	40	3.97	GAAAATTCACTTAGGGTGCG	54.99	45	5.34
81	HvSSRT_504	31311	CM018614.1	25043710	25043760	TAT	51	3	17	1	177	CATCGACTCTTTGTATGCC	53.61	47.37	4.4	AGCAATTATCCCATTTCCC	52.53	42.11	3.97
82	HvSSRT_505	31420	CM018614.1	25131219	25131262	AT	44	2	22	1	161	CATTTTTCTAGGGTCCCTCC	55.1	50	4.3	CCAATCCGAGTCATCTTCC	55.08	52.63	3.46
83	HvSSRT_506	31479	CM018614.1	25211485	25211538	TAG	54	3	18	1	169	AACGCAATAAAAGAAGGCC	54.26	42.11	5.19	AATTTTGTCCCCTTGGAGC	55.65	47.37	4.7
84	HvSSRT_507	31812	CM018614.1	25538829	25538879	CTT	51	3	17	1	130	GAAGGGAAGAAGAAAGGGG	54.74	52.63	4.79	TGGAGGTTTGTGTATGTGC	55.42	47.37	4.57
85	HvSSRT_508	32045	CM018614.1	25720856	25720901	AT	46	2	23	1	214	GGAAAATTGTCACTCTGCG	54.74	47.37	5.18	CTGATGCTCCACAAGACC	55.03	55.56	3.85
86	HvSSRT_509	32609	CM018614.1	26218370	26218415	GA	46	2	23	1	146	TATGTGCGTGTGTGTATGC	56.05	47.37	3.14	AGTACCCATCAGAGAAGGG	55.05	52.63	3.95
87	HvSSRT_510	32647	CM018614.1	26253253	26253310	AG	58	2	29	1	256	ACCACAAGCAACTAGAAGG	54.7	47.37	3.46	CCATCAATTGAAACACCCG	54.67	47.37	5.28
88	HvSSRT_511	32858	CM018614.1	26439413	26439454	AG	42	2	21	1	162	TTGCAAAGATGTACTTAGGG	52.89	40	3.53	ATAGCTGTCATTGTCATGC	53.11	42.11	4.06
89	HvSSRT_512	33060	CM018614.1	26575692	26575737	AT	46	2	23	1	113	GTCAGGTCCTTTTCTGACG	55.58	52.63	4.35	AAGAAGAAAGAGGAGGGGG	55.57	52.63	5.4
90	HvSSRT_513	33061	CM018614.1	26575751	26575819	TTC	69	3	23	1	250	GTCCTTTTCTGACGTGGC	56.04	55.56	5.01	GCCACCCATGTTAGAAAGG	55.87	52.63	3.11
91	HvSSRT_514	33071	CM018614.1	26581294	26581337	AT	44	2	22	1	132	TTGTTCATGTCCTGTTGGG	55.3	47.37	4.12	TTGCACTGTAATCTTCCCC	54.76	47.37	4.81
92	HvSSRT_515	33611	CM018614.1	26948286	26948337	CT	52	2	26	1	126	CTCGATTAGGGTGGTAGGG	55.99	57.89	3.53	AAAAAGAAAAAGCAGCGGG	55.1	42.11	6.13
93	HvSSRT_516	33619	CM018614.1	26953953	26953994	AG	42	2	21	1	209	GAACTAGTGGTGGCTATCG	54.82	52.63	2.92	GTGCATGTCTCGTTGTAGG	56.06	52.63	3.18
94	HvSSRT_517	34052	CM018614.1	27335980	27336097	CT	118	2	59	1	298	AATGATCTCACCTTGGTCG	54.58	47.37	4.79	GAATCGTTCAACCATGTGG	54.41	47.37	4.17
95	HvSSRT_518	34173	CM018614.1	27406609	27406652	TC	44	2	22	1	146	ATCCACTCTATTGCATGGG	54.26	47.37	4	GCGTACTTCTCTATGACCG	54.98	52.63	4.79
96	HvSSRT_519	34410	CM018614.1	27591413	27591454	AG	42	2	21	1	132	ATGAAGAGGAAGACGGAGG	55.82	52.63	4.3	TGCCTTCTCTCCTTCTACC	55.41	52.63	3.18
97	HvSSRT_520	34730	CM018614.1	27885820	27885861	CTC	42	3	14	1	188	AATCGACTCATTGACCTCG	54.74	47.37	4.63	TTGACTTGGGTATCAGTGG	54.05	47.37	4
98	HvSSRT_521	35142	CM018614.1	28225721	28225764	AG	44	2	22	1	123	TTTTGGCTGAGAGAATTGG	53.11	42.11	3.16	CAAAACCTTTCCCTCAACC	54.06	47.37	3.77
99	HvSSRT_522	35159	CM018614.1	28237929	28237974	AT	46	2	23	1	186	TGCCATGGAAAACAAATGG	54.41	42.11	3.16	GATCGCGTTTTATCAGTGC	55.05	47.37	4.4
100	HvSSRT_523	35220	CM018614.1	28296001	28296062	CT	62	2	31	1	193	CTCCCCTTATACCCTCTCG	55.37	57.89	4.04	TTTTCCTTCGATATGGGGC	54.92	47.37	5.8
101	HvSSRT_524	35910	CM018614.1	28856098	28856147	AT	50	2	25	1	168	GTATGACAGTGACCTTTCG	53.17	47.37	3.46	TGTGGTGTCTCTTATTTCCC	54.66	45	3.97
102	HvSSRT_525	36641	CM018614.1	29487017	29487058	TAA	42	3	14	1	217	TTCTTTGTTTTCCCGTCCC	55.63	47.37	4.46	CTACAAGGTGTCGACAGG	54.37	55.56	4
103	HvSSRT_526	36749	CM018614.1	29586980	29587036	AAG	57	3	19	1	218	AGGAAAGCCCCAAATAAGC	55.41	47.37	3.09	TGCATTTCCTTCTTTTGGC	54.44	42.11	4.52
104	HvSSRT_527	38834	CM018614.1	31156280	31156321	AT	42	2	21	1	188	CACTGACTAGGTGTTGTGG	55.17	52.63	4.17	GAACTTCTGTCGATGTCCC	55.35	52.63	4.46
105	HvSSRT_528	38858	CM018614.1	31168786	31168833	AG	48	2	24	1	160	ATCCGAGGAAGAAGGAACC	56.11	52.63	3.62	ATAGCCGACAATGTCATGG	55.05	47.37	3.66
106	HvSSRT_529	39468	CM018614.1	31647519	31647562	GA	44	2	22	1	173	TTTTACAGTTGCTCCGAGC	55.86	47.37	5.03	CCTCTATTCCCTCCTCTCC	54.92	57.89	3.71
107	HvSSRT_530	39579	CM018614.1	31727071	31727116	AG	46	2	23	1	166	AAAGCTGGATGATGATCGG	55.03	47.37	4.18	TTTGGCAGCTCTGAATACC	55.17	47.37	2.73
108	HvSSRT_531	41024	CM018614.1	32832040	32832081	CT	42	2	21	1	129	AGAGGGAACATTCACTTGC	55.08	47.37	4.01	TGCTTCAATTCACTCAAGC	53.9	42.11	4.01
109	HvSSRT_532	41210	CM018614.1	32987983	32988026	AG	44	2	22	1	128	ACATGAAAACTGGCTCTGG	55.39	47.37	3.86	AAGGGATAGCATGATTGGG	54.21	47.37	4.12
110	HvSSRT_533	41652	CM018614.1	33311235	33311276	AAT	42	3	14	1	155	TATATACAGTAGCAGCCGC	53.95	47.37	6.53	GTTGCACTATTAAGCCTTGG	54.66	45	3.61
111	HvSSRT_534	41897	CM018614.1	33488272	33488321	CT	50	2	25	1	125	ACTATATTCTCTCTCCCTGC	53.02	45	4.85	TGCTCAAACCGATTAGTCC	54.91	47.37	3.85
112	HvSSRT_535	42661	CM018614.1	34039694	34039761	TG	68	2	34	1	218	AATATACGCAGTGTTTCAGC	54.12	40	4.26	AAGCACGATTCACTTCTCG	55.68	47.37	4.04
113	HvSSRT_536	43414	CM018614.1	34564392	34564436	GAACC	45	5	9	1	152	GGGTTTGAAATCTTGTGGC	54.87	47.37	5.01	TTATGGTCCAAAGCACACC	55.38	47.37	4.16
114	HvSSRT_537	43603	CM018614.1	34706742	34706797	CT	56	2	28	1	192	CAGCTTCGTGATAGACTGG	55.15	52.63	4	GGGACACAATAGCAATGGG	55.94	52.63	4
115	HvSSRT_538	44391	CM018614.1	35290997	35291040	TA	44	2	22	1	153	ATAACATTTTGTGCCGTCC	53.96	42.11	4.79	GGCATTTGAAAGTTGGTGG	55.17	47.37	4.61
116	HvSSRT_539	44830	CM018614.1	35586316	35586369	TTA	54	3	18	1	156	GTCCATTGTATGAAGGGGG	54.9	52.63	5.4	CGGATCAGATTCAAAACGC	54.93	47.37	4.84
117	HvSSRT_540	46019	CM018614.1	36536718	36536771	TTC	54	3	18	1	144	TGTTGCCTAAATTCAGGGG	55.03	47.37	4.79	TTGACCTTGTCAGAGAACG	54.79	47.37	3.95
118	HvSSRT_541	46252	CM018614.1	36720788	36720832	GAA	45	3	15	1	162	CAAATCCACACTCGTTTGG	54.64	47.37	3.28	GAAACTCACACACCAAACG	54.91	47.37	3.6
119	HvSSRT_542	46338	CM018614.1	36793335	36793382	GA	48	2	24	1	122	AAAATCAAAGGCGAGAGGG	55.48	47.37	4.3	TATATACTCCTCCCCTCCG	53.64	52.63	4.63
120	HvSSRT_543	48388	CM018614.1	38176832	38176875	AG	44	2	22	1	196	AAACTGCATTCTCAGAGCC	55.49	47.37	4.7	AGAGATGGACGAGACTGG	54.95	55.56	4
121	HvSSRT_544	48478	CM018614.1	38228474	38228527	TTC	54	3	18	1	164	TCGGGTAATTTGATGAGTCC	54.85	45	3.85	TTCTCCTCTTGTCATCACG	54.24	47.37	4.35
122	HvSSRT_545	48538	CM018614.1	38262464	38262505	CT	42	2	21	1	125	GAGGACCCCTACAAAAACC	55.07	52.63	3.27	TCAAGCACGTAACAAATGC	54.65	42.11	3.56
123	HvSSRT_546	49230	CM018614.1	38766713	38766758	AG	46	2	23	1	149	ATTCATAAGGACGTAGGGC	54.01	47.37	5.19	ATTAGGGAATTAGGGTGCG	54.28	47.37	5.34
124	HvSSRT_547	49486	CM018614.1	39007013	39007056	CT	44	2	22	1	128	AAGAGAAGAGTTGCAGAGC	54.83	47.37	4.09	ACACGTTTTAGTCAGTCGG	55.22	47.37	4.79
125	HvSSRT_548	49507	CM018614.1	39010577	39010618	CT	42	2	21	1	166	AAGTCAAGAAGCCATGTCC	55.08	47.37	4.02	TCACACACAGAAACGAAGC	56.12	47.37	3.86
126	HvSSRT_549	49593	CM018614.1	39053046	39053131	GA	86	2	43	1	265	TAGGTGATGGGATTTTGCG	55.26	47.37	4.85	GGAAGAGGGTATCAATGGC	55.01	52.63	4.4
127	HvSSRT_550	50011	CM018614.1	39303451	39303496	AT	46	2	23	1	155	AGTGATAATTGCAATGGAGG	53.3	40	4.3	GAAGACGCAATTAAGCTGC	55.22	47.37	5.25
128	HvSSRT_551	50136	CM018614.1	39391563	39391604	TTA	42	3	14	1	154	AAGGTTGAGATGTACTGCG	54.93	47.37	5.18	ACAATGTTTGAGGAAAAGGC	54.65	40	4.35
129	HvSSRT_552	50691	CM018614.1	39732713	39732754	TC	42	2	21	1	164	TGTACCTCAGGCTCTACG	54.98	55.56	3.51	GTATCGCATGAAATTCGGG	54.38	47.37	5.14
130	HvSSRT_553	50963	CM018614.1	39869240	39869291	TC	52	2	26	1	119	CAGAAAAGAAAACCCAAACC	53.13	40	3.27	AGAACTGGACACGTTTCG	54.94	50	3.46
131	HvSSRT_554	51008	CM018614.1	39883214	39883257	ATAC	44	4	11	1	132	AAGAAGAACATCCTCTCGG	53.88	47.37	4.63	ATTGCTCGAGATTTGTCCC	55.28	47.37	4.46
Sl.No	Chromosome 5	id	sequence	start	end	motif	tract length	type	repeat	entry	product	forward	tm1	gc1	stability1	reverse	tm2	gc2	stability2
1	HvSSRT_555	61	CM018615.1	43505	43546	AG	42	2	21	1	169	TACTCCCTTCACTTCTCCC	54.99	52.63	4.3	TATTAATCGGGCATCAGGC	54.79	47.37	4.85
2	HvSSRT_556	255	CM018615.1	130113	130164	GA	52	2	26	1	209	AAGAGAGGCATAAGCTGGG	56.48	52.63	4.45	TAGCTCGCTGTATGCATGC	58.1	52.63	4.06
3	HvSSRT_557	359	CM018615.1	182032	182081	CT	50	2	25	1	144	CTAATTAATTTGCCCTGCGG	55.09	45	5.69	GACTGACCACAGATCATGC	55.71	52.63	4.06
4	HvSSRT_558	844	CM018615.1	372742	372787	AG	46	2	23	1	206	TGGAAGTTGAAGGTAGTTGG	54.89	45	3.77	TAAGGAATTGTGGTCCAGC	54.76	47.37	4.85
5	HvSSRT_559	1367	CM018615.1	643409	643458	ATATT	50	5	10	1	213	CAATTTACAAGAAGGACGGC	54.99	45	5.68	TTCGAGAAGAGAAGACACG	54.33	47.37	4.49
6	HvSSRT_560	1981	CM018615.1	1040043	1040092	AG	50	2	25	1	154	ATGGGTGAAAATGCAGACC	55.75	47.37	3.85	TAAAGAAGCAAGCAAACCC	53.76	42.11	4.11
7	HvSSRT_561	2369	CM018615.1	1274556	1274601	TC	46	2	23	1	125	CTCTCTGGTCACTTCATCC	54.3	52.63	3.51	ACAGTACATACGCAGAAGC	55.05	47.37	3.86
8	HvSSRT_562	2997	CM018615.1	1694466	1694511	GA	46	2	23	1	106	GTGTTAGAAGATCGAGCCC	55.12	52.63	5.19	AGGAGAAGATATAGGGGCG	55.01	52.63	6.13
9	HvSSRT_563	4090	CM018615.1	2399341	2399382	AG	42	2	21	1	194	TGGGATTGGATTGAAGTGG	54.71	47.37	4	CTCGATTCTTTCTCGGACC	55.16	52.63	4.46
10	HvSSRT_564	4303	CM018615.1	2548311	2548355	AAT	45	3	15	1	155	CGATAAAAATCGAGCAGTCG	55.05	45	4.18	AGTCATCACGAAACATCGC	56.06	47.37	4.58
11	HvSSRT_565	4875	CM018615.1	2925121	2925166	TA	46	2	23	1	150	AAAATTGCTTCGACCATGC	54.97	42.11	4.06	GTGAGGTGTTAGGTCAACC	55.14	52.63	3.77
12	HvSSRT_566	6201	CM018615.1	3843601	3843768	GA	168	2	84	1	282	AGTCAAAACCAAGAAGGGG	54.87	47.37	4.79	ATCTTGCGCTTGGATATCG	55.57	47.37	2.92
13	HvSSRT_567	6405	CM018615.1	3945059	3945102	AT	44	2	22	1	224	TAAGGATTGCTCATACGCC	54.76	47.37	5.68	TCCTTCACCTTTCACTTGC	55.33	47.37	4.01
14	HvSSRT_568	6581	CM018615.1	4081369	4081418	TC	50	2	25	1	171	AATGGATCCTCATTGCTCC	54.56	47.37	4.7	AACCTTGGTTGTCACTAGC	55.02	47.37	3.42
15	HvSSRT_569	6964	CM018615.1	4389747	4389804	GA	58	2	29	1	194	ATATTTTCAGCTCTGCCCC	54.89	47.37	5.8	GAGAGAAGGACAATCGAGG	54.42	52.63	4.63
16	HvSSRT_570	6971	CM018615.1	4397364	4397405	TC	42	2	21	1	167	TATGTAAGTTGCAGCTCCG	55.02	47.37	4.63	GGGTTTCGTTTTCCTTTGC	55.52	47.37	3.68
17	HvSSRT_571	7657	CM018615.1	4874686	4874727	AG	42	2	21	1	185	ATCGAAAAGAGCTCATCCC	54.65	47.37	3.85	GCGAATGAACAGCTAAGG	53.57	50	2.69
18	HvSSRT_572	7709	CM018615.1	4902661	4902702	CT	42	2	21	1	225	CGTCCAACATCTTCACACC	56.26	52.63	4.16	GGTATGAAGCTTCACTGGG	55.28	52.63	4.45
19	HvSSRT_573	8550	CM018615.1	5483735	5483778	GA	44	2	22	1	179	TTGATCGATCAGTTACCGC	55.14	47.37	5.68	GATGAATGAGTACCTCGCC	55.2	52.63	5.54
20	HvSSRT_574	9587	CM018615.1	6119092	6119133	GA	42	2	21	1	126	AATTGCTGAGCTTGAGACC	55.49	47.37	3.85	TACAAACTCCAGCCAAACC	55.31	47.37	3.27
21	HvSSRT_575	9677	CM018615.1	6163409	6163478	TC	70	2	35	1	154	TTTGTTGCCTTCTTGTTCC	53.99	42.11	3.62	ATGAGAGAAGCATCTGACC	53.94	47.37	4.02
22	HvSSRT_576	9751	CM018615.1	6236255	6236308	TTC	54	3	18	1	187	GAGAAACCTCCAGCAATGG	55.88	52.63	3.16	ATTGTCTGACTGATCTGCG	55.03	47.37	5.18
23	HvSSRT_577	9902	CM018615.1	6333979	6334020	CTTTTT	42	6	7	1	138	TGGAAAAAGAGGGTTGAGC	55.3	47.37	4.26	AATTGCTAGAAATTGCCCG	54.02	42.11	6.13
24	HvSSRT_578	9932	CM018615.1	6354552	6354593	AAG	42	3	14	1	132	AATGACTTCTTGCTCCTCG	54.92	47.37	4.63	CCTTCTGATCTGCAATGCC	56.36	52.63	4.4
25	HvSSRT_579	10038	CM018615.1	6429391	6429434	TTTC	44	4	11	1	186	TATCTTACCTACCTGGCCC	54.8	52.63	5.8	TCTAGAGAACCGAGAAGGG	54.82	52.63	3.95
26	HvSSRT_580	10197	CM018615.1	6553937	6554053	AGA	117	3	39	1	243	ATCTGTGGTGGACTTTTCC	54.67	47.37	3.13	TTCTTCTTCTTCTGATTCCG	52.67	40	4.3
27	HvSSRT_581	10447	CM018615.1	6719910	6719953	AG	44	2	22	1	136	AATACAAAATCCCAACGCG	54.39	42.11	6.01	AGGGAGGAAGATAAGGTGG	55.01	52.63	4.61
28	HvSSRT_582	10766	CM018615.1	6951015	6951094	CT	80	2	40	1	276	TTCTCGATTTTTCCCTCGG	54.91	47.37	4.63	TTGAGATTCGTCTTGGTGG	54.83	47.37	4.61
29	HvSSRT_583	11384	CM018615.1	7417296	7417339	TC	44	2	22	1	160	CTCACAGTGAAGAGGAAGC	55.26	52.63	3.86	ATAATCAGAAGTTGCGGGC	55.66	47.37	6.13
30	HvSSRT_584	12338	CM018615.1	8096475	8096518	AG	44	2	22	1	165	CTCGTGTCAACTTGTAGGG	55.28	52.63	3.53	AGTTGTTGCTCTTCTCAGC	55.45	47.37	4.26
31	HvSSRT_585	13472	CM018615.1	8840351	8840401	AGA	51	3	17	1	179	CAAAAAGGAAAGGAGACGC	54.64	47.37	5.19	GTCAGGTCCTTTTCTGACG	55.58	52.63	4.35
32	HvSSRT_586	13532	CM018615.1	8887047	8887098	AG	52	2	26	1	241	CTTCTACTTCTGCTGCTCC	55.03	52.63	4.7	GTTAAAAGCAGCACAGCC	54.73	50	4.85
33	HvSSRT_587	14175	CM018615.1	9417761	9417824	AG	64	2	32	1	180	TGAAATGAAGGGTCCTTGC	55.37	47.37	4.01	CTTCCTCTGTGAATTCCCC	54.85	52.63	4.81
34	HvSSRT_588	14270	CM018615.1	9482847	9482890	AT	44	2	22	1	187	GAATGGATTAGTGAGGCCC	55.01	52.63	5.8	GATCTAGAACGCTACTGCC	54.93	52.63	4.85
35	HvSSRT_589	15579	CM018615.1	10460998	10461039	TC	42	2	21	1	181	TCGTTCCTCATCTCCTCC	54.93	55.56	4.3	TAAGCCATTCACAGCTTCC	55.17	47.37	3.46
36	HvSSRT_590	16547	CM018615.1	11182706	11182756	AGA	51	3	17	1	148	AAGAAGAGGATACGAGGGG	55.17	52.63	4.79	TCCTCCTCCTTCGTATTCC	55.18	52.63	3.01
37	HvSSRT_591	16551	CM018615.1	11183029	11183094	AGA	66	3	22	1	119	AAGAAGACCACAAAGGAGG	54.27	47.37	4.3	AGGATCAAGCCCTTACTCC	55.76	52.63	3.85
38	HvSSRT_592	16612	CM018615.1	11221252	11221313	TC	62	2	31	1	208	TGCTCATATACATGCCAGC	55.12	47.37	4.85	ATTACACATGAAAGTGCGG	53.68	42.11	5.69
39	HvSSRT_593	16742	CM018615.1	11337963	11338025	AGA	63	3	21	1	124	AGGAAACAGAGAGAGAGGG	54.99	52.63	4.3	CGAATTTTCTCAACTCCGC	54.86	47.37	5.54
40	HvSSRT_594	16892	CM018615.1	11443776	11443821	AG	46	2	23	1	204	TCATGCATTAGGGTGTTGG	55.14	47.37	3.77	ACCACATGAATTCCCTAAGG	54.69	45	2.69
41	HvSSRT_595	16955	CM018615.1	11481249	11481306	CT	58	2	29	1	144	TCGAGACATATCCAGATTGG	54.06	45	3.16	ACATCCCCCAAACTTATGG	54.35	47.37	2.74
42	HvSSRT_596	17940	CM018615.1	12170999	12171042	CT	44	2	22	1	152	ATTTCGTCTCAATTTGCCG	54.41	42.11	5.69	TCTCCCTCATCTATGGAGC	54.92	52.63	4.7
43	HvSSRT_597	18390	CM018615.1	12527758	12527805	AG	48	2	24	1	147	TTTTGGGTGAGTGTGAGG	54.29	50	3.86	TCTCTCTCTACATAGTCACG	52.82	45	4.35
44	HvSSRT_598	18452	CM018615.1	12587998	12588048	GAA	51	3	17	1	140	GATCCACTCTAGGGTGAGG	55.59	57.89	3.86	TTATTGTGACTCCTCGTCG	54.38	47.37	5.12
45	HvSSRT_599	19011	CM018615.1	12952399	12952452	CT	54	2	27	1	157	ACTCCAACCAAATCCATGG	55.02	47.37	3.66	TTTTTATCCACCGGTGAGC	55.5	47.37	4.26
46	HvSSRT_600	19412	CM018615.1	13187196	13187241	CT	46	2	23	1	183	AAGAAGAAGAAGAGCAGCC	54.8	47.37	4.85	CTGCTCTCTCTCTCTCTCC	55.35	57.89	3.71
47	HvSSRT_601	19483	CM018615.1	13233918	13233963	TG	46	2	23	1	205	AAAGGGTACAAGGACAAGC	54.99	47.37	4.01	GACATCATCAGAGGATCGC	55.29	52.63	4.58
48	HvSSRT_602	19852	CM018615.1	13488191	13488238	TC	48	2	24	1	156	TTGAATACGCAAAGAGGCC	55.91	47.37	5.19	ATGATATTACCGCCAAGGC	55.1	47.37	4.35
49	HvSSRT_603	19895	CM018615.1	13513199	13513266	AG	68	2	34	1	194	ATTCACGACAGATGACCC	53.95	50	4.46	ATTCGGAAAACTTGGGTGG	55.69	47.37	4.61
50	HvSSRT_604	19899	CM018615.1	13516359	13516403	ATT	45	3	15	1	212	GCTCAGAGCTTATTACCCC	54.74	52.63	4.95	AGTGACTGATCAGAGATCG	53.41	47.37	3.69
51	HvSSRT_605	20943	CM018615.1	14344582	14344632	AAG	51	3	17	1	156	TTTGGTCGGAAAGTACTGC	55.46	47.37	4.4	GGAGTCACTCGTAGTTTGG	54.98	52.63	3.28
52	HvSSRT_606	21015	CM018615.1	14398348	14398422	TCT	75	3	25	1	221	GTACAAACCGTCAAATCGC	55.18	47.37	4.58	CTTCTTCTTCTTCTCCGGG	54.62	52.63	5.73
53	HvSSRT_607	21016	CM018615.1	14398472	14398516	AGA	45	3	15	1	134	ATTCTTCTTCTCGTCCTGC	54.62	47.37	4.85	TCTTCTTCGACGATTCTTCC	54.95	45	3.46
54	HvSSRT_608	21503	CM018615.1	14731292	14731357	TCT	66	3	22	1	189	CAAGTGTTCCCTCGTATCC	55.02	52.63	2.59	TTCATACGTTTCCCACACC	55.12	47.37	4.16
55	HvSSRT_609	22194	CM018615.1	15301859	15301912	GA	54	2	27	1	171	GTGGAAGAAGAAGGGATCG	55	52.63	3.69	CCATTCCCATTCTCTTCCC	54.89	52.63	3.97
56	HvSSRT_610	22459	CM018615.1	15545326	15545373	CT	48	2	24	1	173	CCTTCTTCTTCTTCCTCGC	55.34	52.63	5.03	GAGAATCGTGAGCTGTGG	55.19	55.56	4.17
57	HvSSRT_611	22496	CM018615.1	15593452	15593509	GA	58	2	29	1	190	GAGAGTTCGTGAGCTGAGG	57.29	57.89	3.86	CTCTGCTAGACCGGCTCC	58.88	66.67	4.7
58	HvSSRT_612	23029	CM018615.1	16016351	16016396	CT	46	2	23	1	226	GGCCATTAAGAGAGCTGG	54.75	55.56	4.85	ACTGTTGTTCCCCTATTGC	55.06	47.37	3.56
59	HvSSRT_613	23258	CM018615.1	16189397	16189440	CT	44	2	22	1	147	ATATACTGCTCTGACCTGC	53.72	47.37	4.85	TTTTCCTCTATGAGCTGCG	55.01	47.37	5.18
60	HvSSRT_614	23302	CM018615.1	16239817	16239868	AG	52	2	26	1	164	CTCCAATCAAAAAGCTGGC	54.96	47.37	4.85	TTGTTGATCGATCCCTAGC	54.36	47.37	3.42
61	HvSSRT_615	23944	CM018615.1	16767217	16767258	ATG	42	3	14	1	157	AGCTTATTGAGGAGATTTCC	52.32	40	3.13	TATGTTTCGCGCTATTTCC	53.6	42.11	3.13
62	HvSSRT_616	24026	CM018615.1	16839637	16839678	TA	42	2	21	1	117	ATGAGCTTGTACCAAGTGG	54.78	47.37	4	TGGACAAAACCTACAAGGC	55.31	47.37	4.35
63	HvSSRT_617	24603	CM018615.1	17320143	17320198	GT	56	2	28	1	134	CCCCTTTAAATCCATCCCC	54.83	52.63	4.81	GACTGTTGCAGAGAGTAGG	54.65	52.63	3.18
64	HvSSRT_618	25177	CM018615.1	17803646	17803699	GA	54	2	27	1	161	AATTTCATTTGCAGTGGGC	54.82	42.11	5.36	GACTCTTTTCACCTCGTCG	55.72	52.63	5.12
65	HvSSRT_619	25214	CM018615.1	17837643	17837752	GA	110	2	55	1	197	CTGCTGTGGGAAGTTAAGG	55.51	52.63	2.69	GTTGACAATCGAACCAGGG	56.23	52.63	4.45
66	HvSSRT_620	25269	CM018615.1	17884966	17885022	AAT	57	3	19	1	223	CAATGATGACCTGCAATTCC	55	45	3.01	CTTGGTGAAGTCAAGGGC	55.57	55.56	5.19
67	HvSSRT_621	25479	CM018615.1	18094621	18094670	TC	50	2	25	1	165	GGTTTATGCCTCACACAGG	55.89	52.63	4	AAGCCACCACCAAGTAGC	57.18	55.56	3.58
68	HvSSRT_622	25614	CM018615.1	18233395	18233436	CT	42	2	21	1	183	AACGAGCTCACTTTCTTCC	55.16	47.37	3.46	TTTCTTCTTGCTCGAGACG	55.31	47.37	4.18
69	HvSSRT_623	26007	CM018615.1	18867548	18867593	AG	46	2	23	1	116	TCCTTGCTCTATCCCTAGC	55.25	52.63	3.42	AGGATTTTTCTCAACTCAGC	53.5	40	4.26
70	HvSSRT_624	26043	CM018615.1	18904792	18904835	CT	44	2	22	1	133	CTTAGTCTTCTTCTCCAAGG	52.35	45	3.61	CTTCTCCTTGCTCTATCCC	54.02	52.63	3.85
71	HvSSRT_625	26126	CM018615.1	18984950	18984997	AG	48	2	24	1	139	CTTCTCCTTGCTCTATCCC	54.02	52.63	3.85	CTTAGTCTTCTTCTCCAAGG	52.35	45	3.61
72	HvSSRT_626	27679	CM018615.1	21453165	21453216	AT	52	2	26	1	147	AGAGAACGAGATAGCAACC	54.01	47.37	3.77	TAACCACATCAAAGGCAGC	55.79	47.37	5.25
73	HvSSRT_627	27949	CM018615.1	21663678	21663723	TG	46	2	23	1	177	GAGAGGAATGCATTGGTCC	55.65	52.63	4.46	ATAATCATTGGAGCAGCCC	54.96	47.37	5.19
74	HvSSRT_628	27966	CM018615.1	21678606	21678653	TC	48	2	24	1	207	AAATTCCAGTCCCCTTTGG	54.9	47.37	3.28	TTCGGTGTGTAATTAGGCC	54.89	47.37	5.19
75	HvSSRT_629	28031	CM018615.1	21723341	21723382	AATCAA	42	6	7	1	144	ACAAAAACACACGTTTCCC	54.66	42.11	3.97	GAAAGTTTCCGATGGGCC	56.06	55.56	5.8
76	HvSSRT_630	29062	CM018615.1	22769203	22769256	TTC	54	3	18	1	147	AAGTTGCATACATGTTGCC	54.25	42.11	4.52	GGAATTGTAGAGCTTGGGG	55.24	52.63	4.96
77	HvSSRT_631	29117	CM018615.1	22837699	22837740	TA	42	2	21	1	144	TTTACAGGATGACCGATGC	54.99	47.37	3.91	TGGTTTAAGCGACTCAAGC	55.86	47.37	4.01
78	HvSSRT_632	29188	CM018615.1	22888018	22888062	TTA	45	3	15	1	122	AATTCTCAAAACCTTGCGG	54.17	42.11	5.69	CCCAATGCATTACCAAAGC	55.01	47.37	3.51
79	HvSSRT_633	29745	CM018615.1	23486120	23486161	TG	42	2	21	1	150	TTCCGTGACTTACAGATGC	54.95	47.37	3.91	GCATACTCTTACATTGGCG	53.99	47.37	5.69
80	HvSSRT_634	29836	CM018615.1	23567989	23568044	TC	56	2	28	1	176	GATGACCACCTTGATGACC	55.28	52.63	4.02	GATGTACTGGGTGGAATCG	55.09	52.63	3.34
81	HvSSRT_635	29850	CM018615.1	23585235	23585280	AG	46	2	23	1	215	CGCCTTCTCTTTAAATGGC	54.48	47.37	4.4	CCCGAACCTTAAGCATCG	55.57	55.56	3.84
82	HvSSRT_636	30487	CM018615.1	24118102	24118145	AT	44	2	22	1	204	CAAGTGAGCTCCCAATTCC	55.88	52.63	3.01	AGTTTTTCGAGGAGTTGGG	55.02	47.37	4.12
83	HvSSRT_637	30628	CM018615.1	24223503	24223548	AG	46	2	23	1	179	TTCTTCCCCTCAGTAACCC	55.59	52.63	4.11	CTCTTCTTCTCCTCCAACG	54.65	52.63	4.1
84	HvSSRT_638	31477	CM018615.1	24920050	24920103	AT	54	2	27	1	114	TTAAATGGTTAAACGGTGGG	53.77	40	4.61	ACGAATAAGCACTTGTCCC	55.22	47.37	4.46
85	HvSSRT_639	31638	CM018615.1	25043914	25043955	TCT	42	3	14	1	113	TAGGTCATCCCCATGAACC	55.75	52.63	3.62	AAAGGGTTGCTTACACTCC	54.99	47.37	3.85
86	HvSSRT_640	31975	CM018615.1	25359805	25359862	GA	58	2	29	1	243	TTTCCTTGAGAGAATCGGC	54.9	47.37	5.54	TTTTCTTCTTCTGGCAGGG	54.98	47.37	4.45
87	HvSSRT_641	32013	CM018615.1	25394887	25394928	CTC	42	3	14	1	180	ACCCGAATAGGAGTTACCC	55.47	52.63	3.69	GTTCCGACCAGAGAAATCC	55.32	52.63	3.01
88	HvSSRT_642	32555	CM018615.1	25866781	25866824	GA	44	2	22	1	199	ATCATCTCCATGTGCTTGG	54.91	47.37	3.61	TTTTGGTCAACCTACAGGC	55.31	47.37	4.85
89	HvSSRT_643	32694	CM018615.1	26009256	26009306	GAA	51	3	17	1	141	AAGCTTCATCAGATCAGCC	54.95	47.37	4.85	TCTTCCGACATTTCCATCG	55.02	47.37	3.84
90	HvSSRT_644	32724	CM018615.1	26031317	26031367	ATA	51	3	17	1	199	CGGTAGTCAATGTCTGTGG	55.35	52.63	4.17	AGTATGCATTTGGGATAACG	53.45	40	3.18
91	HvSSRT_645	32852	CM018615.1	26132727	26132852	GA	126	2	63	1	233	GCTCCCATTAGATTAGACCC	54.68	50	4.46	GTTCACGACTCTACTACCG	54.54	52.63	4.02
92	HvSSRT_646	34039	CM018615.1	27065957	27066004	CT	48	2	24	1	137	CTCTGCAGAAATGGAGAGG	54.98	52.63	3.69	TTGCTCGTTATTCACTCCC	54.91	47.37	4.3
93	HvSSRT_647	34745	CM018615.1	27587439	27587512	GA	74	2	37	1	263	AGCAGACATTCAAATTGGC	54.23	42.11	4.52	CATAACAGCAACATTCGGC	55.2	47.37	5.54
94	HvSSRT_648	34763	CM018615.1	27597813	27597866	ATT	54	3	18	1	228	TCCGCACTAATGTCATTCC	54.99	47.37	3.01	AGAAAATTTGACACTTCCCC	53.65	40	4.81
95	HvSSRT_649	35039	CM018615.1	27866324	27866365	GA	42	2	21	1	130	AGCTTATCCCCTCTACTCG	54.97	52.63	4.18	GGATGAGTTTCAGAGGACG	55.04	52.63	4.79
96	HvSSRT_650	35533	CM018615.1	28283524	28283661	GA	138	2	69	1	265	TACCGTTAGCAATTCCACC	54.89	47.37	4.61	CCTCTTCTTCTTCTCCAAGG	54.77	50	3.61
97	HvSSRT_651	36601	CM018615.1	29141442	29141483	TCT	42	3	14	1	177	GCATTGTTCATTGAGGAAGG	54.93	45	3.46	AAAGAAGCCAAGAAGGAGG	54.65	47.37	4.3
98	HvSSRT_652	37140	CM018615.1	29524320	29524379	CT	60	2	30	1	148	ACTCAATCGATTTGGACCC	54.86	47.37	4.46	GAAACTACCTAACTCCGGC	55.03	52.63	6.13
99	HvSSRT_653	37426	CM018615.1	29764011	29764052	AAT	42	3	14	1	124	CTTGCCTTTGTGTTTGAGG	54.82	47.37	3.86	GATCGACACATACAGGAGG	54.51	52.63	4.3
100	HvSSRT_654	37459	CM018615.1	29768386	29768463	AGT	78	3	26	1	248	TAGCAGTAGCAGGAGTAGG	54.9	52.63	3.18	AAAGGTCGGTAATACCACG	54.62	47.37	4.94
101	HvSSRT_655	37485	CM018615.1	29786217	29786260	GA	44	2	22	1	151	CCAACGAAGCAAATCATCG	55.23	47.37	3.84	CCTGTCGGATCATTCTAGC	54.88	52.63	3.42
102	HvSSRT_656	38100	CM018615.1	30181876	30181947	AG	72	2	36	1	214	AAAAGCTTGCCCATTTAGC	54.51	42.11	3.09	AGAGGAGATGAGAGAGACG	54.63	52.63	4.18
103	HvSSRT_657	38102	CM018615.1	30182018	30182059	CT	42	2	21	1	115	TCTCGTCTCTCTCATCTCC	54.65	52.63	3.71	AGAGAGAGAGAGAGAGAGC	53.91	52.63	4.09
104	HvSSRT_658	39060	CM018615.1	30853900	30853975	CT	76	2	38	1	170	AAACTACGGTTGGTTCTCC	54.73	47.37	3.71	TTTAGGAGCAGAGAGAGGC	55.82	52.63	4.7
105	HvSSRT_659	39370	CM018615.1	31040050	31040093	CT	44	2	22	1	141	TGTTTACTAGAGGGAGGCC	55.39	52.63	5.19	AAAAGGGGCTCTCTGAAGC	57.34	52.63	3.86
106	HvSSRT_660	39400	CM018615.1	31067359	31067404	CT	46	2	23	1	142	ACTAAAGGGAGTCCTCACC	55.3	52.63	4.02	AAGAAAAGGGGCTTTCTCG	55.4	47.37	4.04
107	HvSSRT_661	39797	CM018615.1	31284821	31284862	AG	42	2	21	1	134	TCATCAATTCCACCTCTGC	54.85	47.37	4.26	GTAAACTGCAATCGTCTTGG	55.02	45	3.61
Sl.No	Chromosome 6	id	sequence	start	end	motif	tract length	type	repeat	entry	product	forward	tm1	gc1	stability1	reverse	tm2	gc2	stability2
1	HvSSRT_662	121	CM018616.1	84837	84881	TAA	45	3	15	1	225	CCTAAATTTTGGCCAGTGC	54.94	47.37	4.4	ATGGAGTTAGGAAGGCAGG	56.07	52.63	4.85
2	HvSSRT_663	354	CM018616.1	220201	220248	TCTA	48	4	12	1	157	CATATCTCTCCTCGAAAAGC	53.33	45	3.51	CACACATACATGCATACGC	54.71	47.37	4.42
3	HvSSRT_664	594	CM018616.1	345240	345297	CT	58	2	29	1	117	GATCACACACAAACACACG	55.02	47.37	4.49	AAAATTGCATGCCTTAGCG	55.05	42.11	4.26
4	HvSSRT_665	659	CM018616.1	375217	375270	CT	54	2	27	1	174	ATGAGATTCAGACTCTGCG	54.41	47.37	5.18	AGATCATAAGGAGGAGGAGG	54.77	50	4.3
5	HvSSRT_666	1300	CM018616.1	753076	753185	TC	110	2	55	1	213	GTCAAATCGCAACTGACG	54.62	50	4.35	CTCCTGTTCCTGAAGAAGC	55.22	52.63	3.86
6	HvSSRT_667	1710	CM018616.1	1035004	1035049	CT	46	2	23	1	125	ACCCTAATCATTCACCACC	54.08	47.37	4.61	AGAAAGATTGGATTTTGCGG	54.54	40	5.69
7	HvSSRT_668	2638	CM018616.1	1732142	1732186	GCA	45	3	15	1	184	TTCAACCAGAACCCAATGG	55.27	47.37	3.16	TCAGAGATTTTTGGCCTCC	54.74	47.37	4.3
8	HvSSRT_669	3053	CM018616.1	2043535	2043576	TA	42	2	21	1	143	CATTGATTGCTTTTGTAGGC	53.49	40	3.93	CGGTTGTCCCTCATTAAGG	55.29	52.63	2.69
9	HvSSRT_670	3381	CM018616.1	2266728	2266769	AAT	42	3	14	1	159	TCTTTATGTAGCCCATGCG	55.06	47.37	4.73	GAGTCGTGTTAAAAGGTGC	54.39	47.37	5.01
10	HvSSRT_671	3388	CM018616.1	2272832	2272879	TA	48	2	24	1	219	ACGAAAATGGTGATCGTCC	55.63	47.37	4.79	TTTTGTCGATTGGTTAGCG	54.06	42.11	4.26
11	HvSSRT_672	3631	CM018616.1	2426056	2426097	ATT	42	3	14	1	163	AATTTGGCGCTTCATGTCC	56.88	47.37	4.02	TCTATATGTCCCCCTTCCG	54.92	52.63	4.3
12	HvSSRT_673	5497	CM018616.1	3858034	3858075	CT	42	2	21	1	163	TTGATGATGGTGACGATCC	54.67	47.37	3.36	TCGTCGATTCCATCATTCG	55.24	47.37	3.34
13	HvSSRT_674	5499	CM018616.1	3858318	3858363	GA	46	2	23	1	142	TATTACTTGTGGGGAGGGG	55.32	52.63	4.79	GTCAGTAGTTAGCAGCACC	55.35	52.63	5.01
14	HvSSRT_675	5780	CM018616.1	4105935	4105982	GA	48	2	24	1	133	AACTCCCCTCCTTTTGTCC	56.53	52.63	4.02	CGTCTTCCTCTGCACACG	58.15	61.11	4.49
15	HvSSRT_676	6102	CM018616.1	4370210	4370255	GA	46	2	23	1	188	CTAAACTGTAAGCTGAACGC	54.77	45	4.84	AGATCATAAGCTTCAGGGG	53.54	47.37	4.79
16	HvSSRT_677	6834	CM018616.1	4912761	4912858	AG	98	2	49	1	220	ATTTAAGCCATACCCTCCC	53.8	47.37	4.3	CTCCAACTTAGTCTTCTTCC	52.66	45	3.46
17	HvSSRT_678	6964	CM018616.1	5020274	5020315	AG	42	2	21	1	195	ATTTCAGAAGGGGAAGTGC	55.05	47.37	4.4	GGTATGTGACCGTTAGAGC	55.14	52.63	4.09
18	HvSSRT_679	6967	CM018616.1	5020516	5020557	CTT	42	3	14	1	158	GTGTTTGTGTGATCGAAGC	55.09	47.37	3.86	GTGACTCTTCTGATGGACG	55.07	52.63	4.79
19	HvSSRT_680	7071	CM018616.1	5126384	5126433	TC	50	2	25	1	172	GTCTTCTTCACTGCTCTCC	54.95	52.63	3.71	TCAACTCAGGTTCCCTTCC	56.24	52.63	3.46
20	HvSSRT_681	7291	CM018616.1	5323604	5323665	TA	62	2	31	1	172	AGTGTATGCATGTGTGTGC	56.22	47.37	4.57	ACACTCGAAAGAAACACCC	55.37	47.37	4.61
21	HvSSRT_682	8232	CM018616.1	6075650	6075705	GA	56	2	28	1	184	AGAGAATGGAGAGAGAGGC	55.18	52.63	4.7	TAGTGTTTTCTGACGTGGC	55.49	47.37	5.01
22	HvSSRT_683	8506	CM018616.1	6329555	6329635	CTT	81	3	27	1	174	TGGTATTGGGAACAGAAGG	54.01	47.37	3.46	AACCACAGCAGTAGAAAGG	54.7	47.37	3.11
23	HvSSRT_684	8878	CM018616.1	6662769	6662838	GA	70	2	35	1	137	TTCGTCGTATCAATAACCG	52.68	42.11	4.44	GAATTTGTACCCATGACACC	54.26	45	4.16
24	HvSSRT_685	9622	CM018616.1	7292379	7292436	CT	58	2	29	1	168	CTGGAAATCAGAAGCATGC	54.45	47.37	4.06	AGTTTCTCCCACATTCACC	54.67	47.37	4.02
25	HvSSRT_686	11980	CM018616.1	9486894	9486935	CT	42	2	21	1	132	TGATTCCATGAGGGTTTGC	55.45	47.37	3.68	GGTCATTAGTGGAGTGTGG	54.9	52.63	4.17
26	HvSSRT_687	12404	CM018616.1	9945969	9946056	CT	88	2	44	1	210	AGGAGATTTCATCCATGCG	55.03	47.37	4.73	TTGGGTTCTGGTTTGTTCG	55.96	47.37	3.95
27	HvSSRT_688	12517	CM018616.1	10126837	10126881	CTT	45	3	15	1	206	ACTTCCATCCTTTCAACCC	54.63	47.37	4.11	TTATAACACCACGATGGGC	54.97	47.37	5.36
28	HvSSRT_689	12669	CM018616.1	10292460	10292513	TC	54	2	27	1	183	TTGCGTAAATACCTGCTCG	55.75	47.37	5.03	GAAGGTGGACAAACAGAGG	55.43	52.63	3.69
29	HvSSRT_690	13207	CM018616.1	11300835	11300880	AG	46	2	23	1	114	CCCTTCCTCTATCCCTAGC	55.32	57.89	3.42	AGAATTTTCTCAACTCAGCC	53.5	40	4.85
30	HvSSRT_691	13379	CM018616.1	11546053	11546115	TCT	63	3	21	1	248	CTCGTGCCTTTGAATTGC	54.84	50	3.56	CAAGTTGTTGAGCGAATGG	55.04	47.37	3.16
31	HvSSRT_692	14004	CM018616.1	12648027	12648068	CT	42	2	21	1	184	CTTTCCCCTCCATTTTCCC	55.41	52.63	3.97	CTATAGTGCTCGCTTGAGG	54.92	52.63	3.86
32	HvSSRT_693	14801	CM018616.1	13607117	13607158	TG	42	2	21	1	118	TAACCTGAGTTGCGATACG	54.77	47.37	3.06	TGCAAAATAATCCCTCCCC	54.76	47.37	4.81
33	HvSSRT_694	15485	CM018616.1	14130644	14130700	AAG	57	3	19	1	200	TTCGTTTTCACCCTACAGG	54.73	47.37	4	TGGGCTACTTCTTTTGACC	54.68	47.37	4.02
34	HvSSRT_695	16180	CM018616.1	14738007	14738052	TC	46	2	23	1	210	TTTCGGAAATCCCAATCGG	55.57	47.37	4.18	TAGATAGGGTCGACGAAGG	55.03	52.63	3.46
35	HvSSRT_696	16374	CM018616.1	14909681	14909728	ATATCT	48	6	8	1	128	AAATTCAGAAGTCTCCCGG	54.47	47.37	5.73	TCAGAGACCATATGACCGG	55.6	52.63	5.28
36	HvSSRT_697	16772	CM018616.1	15258783	15258824	TCT	42	3	14	1	115	TGGGAATCATACTGTTGGC	54.83	47.37	4.52	TCCAAACCAATACCACACC	54.97	47.37	4.16
37	HvSSRT_698	17216	CM018616.1	15587151	15587220	CT	70	2	35	1	243	TTTCAGGGTTCTTACTGCC	54.68	47.37	4.85	TGAAGGGACAATCTCATGC	54.85	47.37	4.06
38	HvSSRT_699	17314	CM018616.1	15667379	15667424	TC	46	2	23	1	171	CACACCTCTGTTTCTACCC	54.83	52.63	3.69	GTCATCTCTTGAAGTGGGG	54.89	52.63	4.96
39	HvSSRT_700	17625	CM018616.1	15902256	15902301	TC	46	2	23	1	192	GTAAGACTTAAGGCGGAGG	54.71	52.63	4.3	AAAAGGAAAACTGCCGAGG	56.02	47.37	4.63
40	HvSSRT_701	18910	CM018616.1	16928381	16928422	TTTGAT	42	6	7	1	140	AGAATTAAGAGTGCGTTTGG	53.93	40	3.28	ACAAAAACACACGTTTCCC	54.66	42.11	3.97
41	HvSSRT_702	19672	CM018616.1	17470476	17470517	TTA	42	3	14	1	132	AATTTCATGCTCTCTCCCC	54.49	47.37	4.81	TATACTTTGCTTCCGCTCC	54.68	47.37	4.7
42	HvSSRT_703	20860	CM018616.1	18352003	18352047	CTT	45	3	15	1	161	TTCATTTTCCCAGCCTTCG	55.79	47.37	3.79	ACAGTGACAAGACAAGTCG	55.13	47.37	4.18
43	HvSSRT_704	20921	CM018616.1	18422278	18422327	GA	50	2	25	1	127	GACAGTAGATGGTGATGGC	55.08	52.63	4.4	CTCTCTATCTCTCTCCCCG	54.79	57.89	5.73
44	HvSSRT_705	20958	CM018616.1	18452454	18452507	AAG	54	3	18	1	140	AAATGATCTTCAGCAGTCC	52.59	42.11	3.85	ACCCCAATTTCCAATTACG	53.17	42.11	3.18
45	HvSSRT_706	21375	CM018616.1	18793586	18793639	GA	54	2	27	1	143	ACATACTTGTGCAGCTTCG	55.95	47.37	3.79	CTTGTCCAAATGTGCATCC	54.66	47.37	3.51
46	HvSSRT_707	21718	CM018616.1	19031237	19031278	CTG	42	3	14	1	108	CTACTGCTGCTACTACTGC	54.85	52.63	4.4	TAGCAGTAGGAGTAGCAGG	54.9	52.63	4.85
47	HvSSRT_708	21721	CM018616.1	19031420	19031470	CTG	51	3	17	1	111	CTACTGCTGCTACTACTGC	54.85	52.63	4.4	CAGTAGCAGTAGCAGTAGC	54.85	52.63	3.58
48	HvSSRT_709	22371	CM018616.1	19519037	19519084	AG	48	2	24	1	171	GTCTGTAGGGTTGATGATCC	54.94	50	3.36	TCAATAGATGGGCAAGACC	54.2	47.37	3.85
49	HvSSRT_710	23116	CM018616.1	20110836	20110879	TC	44	2	22	1	124	TCCCCCTTTTTCTTTTCCG	55.28	47.37	4.3	GAGAAAGTCGTCTTCCTCG	55.12	52.63	4.63
50	HvSSRT_711	23152	CM018616.1	20135299	20135358	GA	60	2	30	1	176	TTGATAGGTCAATCTGCCG	54.67	47.37	5.69	CTTTCTTGCATCGGTTTCC	54.71	47.37	3.13
51	HvSSRT_712	23411	CM018616.1	20303233	20303274	CA	42	2	21	1	226	GGATAATCTTGATTGCATGC	52.75	40	4.06	CAAACACTAATGACCAATGC	53.14	40	3.56
52	HvSSRT_713	23679	CM018616.1	20467297	20467338	CT	42	2	21	1	214	CTTGCCACGAAAAAGATCC	54.71	47.37	3.36	AGTCGTATACGCAGTTTGG	55.07	47.37	3.28
53	HvSSRT_714	23780	CM018616.1	20530011	20530058	AAG	48	3	16	1	114	GAACAATTCTTTGCCTCGG	54.71	47.37	4.63	TGTCTAATGAGCTGGAACC	54.16	47.37	3.62
54	HvSSRT_715	24471	CM018616.1	21046345	21046388	TC	44	2	22	1	108	CCTCTCTCTCTCTCTACCG	54.76	57.89	4.02	CAATCCCGTGTTCTAGACC	55.02	52.63	3.85
55	HvSSRT_716	24571	CM018616.1	21111159	21111202	AG	44	2	22	1	167	TCCATCTCACAGAGACACC	55.75	52.63	4.16	CGATATTCCAAAACCTGCG	54.6	47.37	5.18
56	HvSSRT_717	24668	CM018616.1	21180447	21180496	AG	50	2	25	1	117	TTGGAGAAAAACAGGGAGC	55.3	47.37	4.7	AAAGGGAAAAGACTCCACC	54.55	47.37	4.61
57	HvSSRT_718	25720	CM018616.1	21911273	21911336	TC	64	2	32	1	118	ATTTTTGCATGGAGGAGGG	55.4	47.37	4.3	GCATGGATTCCGTTAAAGC	54.86	47.37	3.51
58	HvSSRT_719	26110	CM018616.1	22218407	22218450	TA	44	2	22	1	134	CCCAATAATTGTGCATGGG	54.36	47.37	4	TGTGAGAATAGATGGCACG	54.71	47.37	5.34
59	HvSSRT_720	26491	CM018616.1	22498578	22498623	CT	46	2	23	1	184	AATCGAAGAAGCACATGGG	55.58	47.37	4	GATCACAACTCTGCTCTCG	55.47	52.63	4.04
60	HvSSRT_721	26545	CM018616.1	22538367	22538408	CCCTCT	42	6	7	1	162	TTGGCCCATATCATATGCC	54.71	47.37	4.4	CTTGATCTATGCCTTCCCC	54.69	52.63	4.81
61	HvSSRT_722	27061	CM018616.1	22872543	22872584	TC	42	2	21	1	104	ATACTTGCCCGAAAATCCG	55.68	47.37	4.18	TCAGCATCAACAAGTCTCG	55.27	47.37	4.04
62	HvSSRT_723	27363	CM018616.1	23067992	23068037	TA	46	2	23	1	109	GAATAGAAGCCAGCTAGCC	55.15	52.63	3.93	GGTCAGTCTTCTGTTGCG	55.75	55.56	4.85
63	HvSSRT_724	27372	CM018616.1	23070127	23070170	GA	44	2	22	1	138	AATGCGGTGTAGGTTTAGG	54.88	47.37	2.69	TCCAGAGCTCATTTTTGGG	55.05	47.37	4.12
64	HvSSRT_725	28183	CM018616.1	23635773	23635814	AG	42	2	21	1	229	TAATTTCGTCGTTGAACGC	54.53	42.11	4.84	TGAAGAGAGAGAGAGAGGG	54.08	52.63	4.3
65	HvSSRT_726	28433	CM018616.1	23777855	23777914	GA	60	2	30	1	165	TACTTCATTCGTGGAAGCC	54.91	47.37	4.35	TCTTGTTCCTAGTGATGCG	54.63	47.37	4.73
66	HvSSRT_727	29014	CM018616.1	24177444	24177487	CT	44	2	22	1	141	ATATTGACCCTTCCCTTGC	54.47	47.37	4.01	TCTAGACCAATAGGCGAGG	55.29	52.63	4.63
67	HvSSRT_728	31694	CM018616.1	26079734	26079775	TG	42	2	21	1	127	CAACAGTCATTGCTTGTGG	54.93	47.37	4.17	GTGAAGGAACAAACCAACC	54.42	47.37	3.77
68	HvSSRT_729	32039	CM018616.1	26306871	26306912	TCCTAT	42	6	7	1	207	TTTCCCGTAAACAAACACG	54.19	42.11	4.49	TTGGGAGTGTTGACTTTCC	54.92	47.37	3.13
69	HvSSRT_730	32858	CM018616.1	26793998	26794049	AG	52	2	26	1	216	AATTTGCAAGGACCCTGG	55.05	50	4.45	TCCATCTCAACCTTGAAACC	55.25	45	3.27
70	HvSSRT_731	32927	CM018616.1	26817297	26817372	CT	76	2	38	1	169	GACATTGGACTGAGGAAGG	54.89	52.63	3.46	ATTTATGATACCTGCAAGCC	53.39	40	4.35
71	HvSSRT_732	33030	CM018616.1	26866990	26867031	CTATGA	42	6	7	1	146	GAAGAAGAAGAAAAGGTCGG	53.96	45	4.79	TACAGATACCCTAACCCCG	54.85	52.63	5.73
72	HvSSRT_733	33141	CM018616.1	26915110	26915155	GA	46	2	23	1	145	TCTCAACTCTCAAAAGCGG	55.17	47.37	5.52	TTGCAGTTCTCAGTTCAGG	55.05	47.37	3.86
73	HvSSRT_734	33207	CM018616.1	26947429	26947480	CT	52	2	26	1	141	AGAAGTGAGGTGTCAATGC	55.12	47.37	3.56	CAAAAATTCTCATCCCATGC	53.15	40	4.06
74	HvSSRT_735	33743	CM018616.1	27270813	27270856	TC	44	2	22	1	154	AAAAATATACGAAGGCCGC	53.85	42.11	6.53	CACCGATAATGAACCAACG	54.24	47.37	4.1
75	HvSSRT_736	34480	CM018616.1	27733581	27733628	GA	48	2	24	1	190	CAAGAGGAAGAACCGATCG	55.46	52.63	3.69	CAAATCAGTTCAGGGGAGG	55.16	52.63	4.3
76	HvSSRT_737	34559	CM018616.1	27791374	27791427	GA	54	2	27	1	156	GATCACATCAACGAAAGCG	54.97	47.37	4.68	GTGCATCATGGCTAGTTCC	56.07	52.63	3.62
77	HvSSRT_738	35195	CM018616.1	28043969	28044010	TTA	42	3	14	1	194	TGAATTGCCACATTTACCC	53.48	42.11	3.69	CACCAATTACATCGGAGGG	55.36	52.63	4.3
Sl.No	Chromosome 7	id	sequence	start	end	motif	tract length	type	repeat	entry	product	forward	tm1	gc1	stability1	reverse	tm2	gc2	stability2
1	HvSSRT_739	38	CM018617.1	32204	32247	CT	44	2	22	1	135	CGATCGGTGAGGTTAAGG	54.54	55.56	2.69	CCGTTTATTCTCAGGACCC	54.98	52.63	4.46
2	HvSSRT_740	406	CM018617.1	226491	226532	CAGTCA	42	6	7	1	126	TTTGAGGGGCTCTCTATGG	55.76	52.63	2.74	AATGTAATTGGGGTGTGGG	54.99	47.37	4.61
3	HvSSRT_741	704	CM018617.1	362465	362524	CT	60	2	30	1	132	TAGCTTGGAATGTGATGGC	55.25	47.37	4.4	TACCCCCTCTATGTCTTCG	54.88	52.63	3.79
4	HvSSRT_742	2081	CM018617.1	1204855	1204898	CT	44	2	22	1	121	GCTCTCTCGTTTTTCAACC	54.37	47.37	3.77	GAAGGATCAACTGTGACCG	55.65	52.63	4.79
5	HvSSRT_743	2199	CM018617.1	1309360	1309425	CT	66	2	33	1	157	CGATCGGTGAGGTTAAGG	54.54	55.56	2.69	CCGTTTATTCTCAGGACCC	54.98	52.63	4.46
6	HvSSRT_744	2490	CM018617.1	1519977	1520020	CT	44	2	22	1	154	GGCCCATTAGAATGAGACG	55.47	52.63	4.18	TGACGAAGAAGAAGAACCC	54.45	47.37	4.11
7	HvSSRT_745	2989	CM018617.1	1879486	1879533	TC	48	2	24	1	227	AGCTTGCTCTAAAGGATGC	55.26	47.37	3.91	CGGCTTCATACTTCTCTACC	55.09	50	3.18
8	HvSSRT_746	3046	CM018617.1	1913223	1913264	TCT	42	3	14	1	178	TGAATTTGATGGGGATGGG	54.75	47.37	4	CTCTATATCTGCCATGGTGG	54.78	50	4.61
9	HvSSRT_747	3626	CM018617.1	2314272	2314317	AG	46	2	23	1	238	TCCTCTTCATCCTCTTCCC	55.05	52.63	3.97	AAATCTGATTGGCTTGGGG	55.4	47.37	4.96
10	HvSSRT_748	3726	CM018617.1	2386620	2386663	TATG	44	4	11	1	200	AAGTGAAATTCAAACCGCG	54.95	42.11	6.46	GAAAGGAGGAGAAATCCCG	54.97	52.63	5.14
11	HvSSRT_749	3814	CM018617.1	2439596	2439637	TTA	42	3	14	1	164	ATTACTTATCGCGTACGGC	55.34	47.37	5.68	CGTTGTAAAATGGAACGCC	55.44	47.37	5.68
12	HvSSRT_750	3851	CM018617.1	2468536	2468577	TA	42	2	21	1	157	TCTATATCATGCAACGCCC	54.83	47.37	6.13	TTGAATTATTGAAGCGGCC	54.03	42.11	6.13
13	HvSSRT_751	3917	CM018617.1	2512330	2512375	TC	46	2	23	1	159	GAACTGATGTAACGCTTGG	54.15	47.37	3.61	ATTTGAAGTGGGACTGTGG	54.98	47.37	4.17
14	HvSSRT_752	4348	CM018617.1	2813289	2813336	CT	48	2	24	1	124	TTTCATGCACTCATCGACG	56.06	47.37	5.12	AATCAAGAATGTGGGGAGC	55.12	47.37	4.7
15	HvSSRT_753	4452	CM018617.1	2873627	2873668	AC	42	2	21	1	199	AACCAATATACACCCACCC	54.05	47.37	4.61	GCCATACATGATATGGATCC	53.05	45	3.36
16	HvSSRT_754	4767	CM018617.1	3106266	3106323	AG	58	2	29	1	176	ACCATTTCAATCCTCACGG	55.17	47.37	4.94	AAATCTTCTGTCCGTGTGG	55.13	47.37	4.17
17	HvSSRT_755	4940	CM018617.1	3238369	3238412	AT	44	2	22	1	188	CCCGATGGTTTTCTAGCC	55.09	55.56	3.93	TCTGGTCCAACTAGTTTCG	54.15	47.37	3.46
18	HvSSRT_756	5706	CM018617.1	3682015	3682056	AG	42	2	21	1	217	ATCCATCAAACCATCTCCC	54.14	47.37	4.3	CATCTAGTGTGAACTCTCCG	55.04	50	4.63
19	HvSSRT_757	5843	CM018617.1	3772853	3772912	AG	60	2	30	1	240	TGCGTAGTATTGTAGGTCG	54.17	47.37	4.79	AAAAGTAGTGCACCTCAGC	55.43	47.37	4.26
20	HvSSRT_758	6028	CM018617.1	3923505	3923548	TC	44	2	22	1	177	ATCATCACCATTCACCACC	54.82	47.37	4.61	ATCCAAACGCACTCTAAGC	55.62	47.37	3.09
21	HvSSRT_759	6567	CM018617.1	4317844	4317885	CT	42	2	21	1	137	ACTCTCTCCCTCTCTTTGC	55.73	52.63	3.68	TTGTTATGTCTGTTGGGGG	54.65	47.37	5.4
22	HvSSRT_760	6667	CM018617.1	4396211	4396255	TAT	45	3	15	1	150	AGAAAACGGTCAGTAAGGG	54.41	47.37	3.95	ATTCTACCCCCAGCATAGG	55.49	52.63	2.57
23	HvSSRT_761	6820	CM018617.1	4505152	4505217	TCT	66	3	22	1	205	TTTTTGGCTGTTCTCTTGC	54.41	42.11	4.01	ACCTTACAGACACATACAGC	54.8	45	4.4
24	HvSSRT_762	7392	CM018617.1	4950342	4950385	AG	44	2	22	1	158	GAGTACCTGAAGCTCTTCG	54.77	52.63	3.79	CTCTCTGTCCTTCTTTCCC	54.18	52.63	3.97
25	HvSSRT_763	7825	CM018617.1	5246612	5246653	GA	42	2	21	1	141	CTCGTCCAGTTATCTGAGC	54.85	52.63	4.26	CTCTCCCTCTTTCTTCTGC	54.6	52.63	4.26
26	HvSSRT_764	7893	CM018617.1	5302016	5302063	CTT	48	3	16	1	186	AGTTTAATGCCCTTCGAGG	54.86	47.37	4.63	TCATCAGTGGGACTATCCG	55.6	52.63	4.18
27	HvSSRT_765	8078	CM018617.1	5438912	5438991	CT	80	2	40	1	252	GCTCCATTCTATTCACCCC	55.01	52.63	4.95	CTCCCATTTTCTTCCTTGC	53.93	47.37	4.01
28	HvSSRT_766	9595	CM018617.1	6631869	6631942	CT	74	2	37	1	216	TAAAACCAGTCCAACTCCC	54.26	47.37	4.3	ATAGTCGGTCGAAAATCGG	54.84	47.37	4.18
29	HvSSRT_767	9726	CM018617.1	6729568	6729609	TAT	42	3	14	1	212	TTTGACTATTGTAGCGGGG	54.57	47.37	5.73	TTCCTTTCGTGTTTTGTCG	54.21	42.11	4.35
30	HvSSRT_768	10288	CM018617.1	7133820	7133861	AT	42	2	21	1	136	ACTGAAAGACACCTAAACC	52.03	42.11	3.27	AGGGTGAAAATGAAAACGG	53.76	42.11	4.44
31	HvSSRT_769	10815	CM018617.1	7497003	7497052	TC	50	2	25	1	173	GGATGAGTCCATCTTAATGC	53.54	45	3.56	ATGAATTGATCTGGCCTCG	55.03	47.37	4.63
32	HvSSRT_770	11542	CM018617.1	8101894	8101935	AT	42	2	21	1	208	GAGCTTCAGTCCACTGCC	57.71	61.11	4.85	CGTAGAATCGTGAATCGCG	56.76	52.63	5.87
33	HvSSRT_771	11616	CM018617.1	8166025	8166072	TC	48	2	24	1	174	GCCTTAAAGTCCATCACCC	55.56	52.63	4.61	CTTGTTCCATTCTTTGGTCC	54.47	45	4.46
34	HvSSRT_772	12599	CM018617.1	8895948	8895989	TTTTAT	42	6	7	1	200	TTCATTGGACCATACTGCG	55.29	47.37	5.18	CATGAGTACGTCAAATGGC	54.22	47.37	4.4
35	HvSSRT_773	12681	CM018617.1	8965523	8965586	GA	64	2	32	1	254	TCTTGAAGACTAACTGGCC	54.09	47.37	5.36	CTTTCTCAGTCTTCACTCCC	55.11	50	4.3
36	HvSSRT_774	12769	CM018617.1	9038692	9038748	TTC	57	3	19	1	226	CGACGATCTACCATAACCC	54.61	52.63	4.11	AAAAGAGCGATCTTTTGCC	54.28	42.11	4.52
37	HvSSRT_775	13894	CM018617.1	9936966	9937010	AAG	45	3	15	1	137	TTCCACCCAACTTCTTTCC	54.88	47.37	3.13	TACTTCCACTTTCTCGTGC	54.88	47.37	5.34
38	HvSSRT_776	13915	CM018617.1	9963043	9963094	ATAG	52	4	13	1	162	AGGACGACAACAAATGTGG	55.75	47.37	4.17	GTCTGGAGTAATTGGTCGG	55.02	52.63	4.79
39	HvSSRT_777	14288	CM018617.1	10262531	10262575	GAA	45	3	15	1	186	ACGAAGAAGAAGAGCAAGC	55.57	47.37	4.01	ACAGAGTAGACTGATGGGG	55.08	52.63	4.96
40	HvSSRT_778	14309	CM018617.1	10274798	10274843	AG	46	2	23	1	205	GCGAAATTTTCAGGGACC	54.06	50	4.46	TGCTTTTGATTTTGGCTCC	54.44	42.11	4.7
41	HvSSRT_779	14328	CM018617.1	10288807	10288857	TCT	51	3	17	1	197	GGGAGGAACAACTTACTGG	54.79	52.63	4	ACTTAACCCATTCGAAGCC	55.18	47.37	4.35
42	HvSSRT_780	14701	CM018617.1	10542471	10542546	AG	76	2	38	1	159	TCAAAGACAAAGGGGAAGG	54.56	47.37	3.46	AGATGCATGATTGACGACC	55.38	47.37	4.79
43	HvSSRT_781	15217	CM018617.1	10977256	10977303	CT	48	2	24	1	120	GAAGTTACACCATGTTGACG	54.67	45	4.35	TACCCCTACGTATACAGGC	54.98	52.63	4.85
44	HvSSRT_782	15355	CM018617.1	11074394	11074439	TC	46	2	23	1	227	CATCTCAAGAGAGGTTACCG	55.01	50	4.02	TAAGGTATCTGGCGACTCC	55.61	52.63	3.85
45	HvSSRT_783	15372	CM018617.1	11095909	11095953	AGGAG	45	5	9	1	132	TCTCTAATGGTGTGTTTGGG	54.96	45	4.12	TTCCCTCCATTTCCTCTCC	55.66	52.63	3.71
46	HvSSRT_784	15925	CM018617.1	11494796	11494847	TC	52	2	26	1	165	GTTAGACAGCTCTTACCGG	54.75	52.63	5.28	AGGTGACCAAAAAGAGTCG	55.06	47.37	4.18
47	HvSSRT_785	15939	CM018617.1	11511052	11511093	AG	42	2	21	1	177	GAAAGGAAAGCAGTAACCG	54.04	47.37	4.44	TGACGAAACAAATTGCACC	54.85	42.11	5.01
48	HvSSRT_786	16025	CM018617.1	11575782	11575843	AG	62	2	31	1	252	CTTGCACGTTCAATCTCG	54.3	50	4.04	GTCCGTACCCATTAGTTCC	54.69	52.63	3.62
49	HvSSRT_787	18931	CM018617.1	15204932	15204987	CT	56	2	28	1	230	AATAGAAGACACTCACCCG	53.9	47.37	5.28	AGTTGGTGTTGAAGTCTCC	54.63	47.37	3.71
50	HvSSRT_788	19140	CM018617.1	15413837	15413878	TAT	42	3	14	1	221	AGAACAAGATTGGGATGGC	55.12	47.37	4.4	TTTACGTCCTCAACAACCC	55.05	47.37	4.11
51	HvSSRT_789	19211	CM018617.1	15451938	15451982	AGA	45	3	15	1	120	GCATGGTCTACCTTTTAACC	53.97	45	2.85	CTTAGTGAATAGCAGCTACC	52.93	45	3.18
52	HvSSRT_790	19758	CM018617.1	15945253	15945298	CT	46	2	23	1	150	CTTGAGCTTCATTGGTTGC	54.99	47.37	4.17	AAGAGGCAGAACTAGAAGC	54.18	47.37	3.86
53	HvSSRT_791	20332	CM018617.1	16404405	16404455	TTA	51	3	17	1	163	ATGCAGGCCATAAAACCC	55.22	50	4.11	GGGGGTTTTATTTCAACTCC	54.11	45	3.85
54	HvSSRT_792	20598	CM018617.1	16613775	16613816	GA	42	2	21	1	103	TCTGTCTGTGTTTCTGTCC	54.36	47.37	4.02	CAACTTACTCTCACCTCGC	55.38	52.63	5.03
55	HvSSRT_793	20612	CM018617.1	16631992	16632045	AG	54	2	27	1	154	ACTGTTAACAACCACCACC	55.24	47.37	4.61	AACATCAGGATACGCATCG	55.2	47.37	3.84
56	HvSSRT_794	21213	CM018617.1	17105810	17105851	AT	42	2	21	1	241	ATAGGAGGGATTGGACGG	54.93	55.56	4.79	AAAATTGTCAGGAGAGTGC	53.15	42.11	4.4
57	HvSSRT_795	22388	CM018617.1	18010905	18010980	AG	76	2	38	1	174	ATGAGGCTGAAAGATGACG	54.99	47.37	4.35	AGAGAAGCGAACTCTCTCG	56.32	52.63	4.04
58	HvSSRT_796	23488	CM018617.1	18833802	18833843	GAA	42	3	14	1	121	CAAGACAAGAACGCAAACC	55.28	47.37	3.27	CACTCCTATCAGCAGAGC	54.17	55.56	4.09
59	HvSSRT_797	23946	CM018617.1	19226496	19226537	GA	42	2	21	1	154	GAGAATCGATGAGCTTCCG	55.63	52.63	4.3	CTCTTCACACCCGAATGG	55.04	55.56	3.16
60	HvSSRT_798	23997	CM018617.1	19258770	19258839	CT	70	2	35	1	207	GTCAGCTACGTTGTTTTGG	54.69	47.37	3.28	TTTGAGTCCGAAACCTAGC	54.84	47.37	3.42
61	HvSSRT_799	24527	CM018617.1	19698951	19698996	CT	46	2	23	1	134	CATATGTGTCACGGGAAGG	55.4	52.63	3.46	AGTGACGTAGAAAAACCTCC	55.03	45	4.3
62	HvSSRT_800	26116	CM018617.1	20950675	20950718	GA	44	2	22	1	165	ACGATGTCTTGGAAGATGG	54.58	47.37	3.51	CTTTTCTTCCCTTCTCCCC	54.74	52.63	4.81
63	HvSSRT_801	26275	CM018617.1	21082013	21082056	CTAT	44	4	11	1	182	GATAATGTTATTAGCCCGCG	54.45	45	6.46	ACTGTACAAGTGACCATGC	55.13	47.37	4.06
64	HvSSRT_802	26884	CM018617.1	21519710	21519898	ATA	189	3	63	1	383	TTAGAGGTTTCGAATTGCC	52.96	42.11	4.52	GAACATGGAGCCTTTTTAGC	54.94	45	3.09
65	HvSSRT_803	27137	CM018617.1	21705966	21706029	CT	64	2	32	1	174	TACACTAGACAGGACAGCC	55.45	52.63	4.85	ACTCTCACATGAAAAGGGC	55.08	47.37	5.19
66	HvSSRT_804	27280	CM018617.1	21785874	21785927	TC	54	2	27	1	135	CTGAAACCAAACCGAAACC	54.84	47.37	3.27	CAGTGGTATGGGTGATTGG	55.25	52.63	3.16
67	HvSSRT_805	28119	CM018617.1	22461931	22462024	CT	94	2	47	1	211	TGTGTTTCAGATGTCGTCC	55.18	47.37	4.79	GCTTGTTTCAATCCTAGTGC	54.97	45	4.4
68	HvSSRT_806	28350	CM018617.1	22635734	22635787	AAT	54	3	18	1	144	ATGTGAAGGTTCCATCACG	55.21	47.37	4.35	GAATAGTTTTGCTCGAGGC	54.22	47.37	4.7
69	HvSSRT_807	28453	CM018617.1	22715802	22715843	ATT	42	3	14	1	190	GGTGATGATTGAACGTAACC	54.42	45	2.85	ATTGTGCCCCTCTATAAGC	54.27	47.37	3.09
70	HvSSRT_808	28616	CM018617.1	22845567	22845610	CT	44	2	22	1	214	TTCGATACGTTGGAGATGC	55.14	47.37	3.91	GGAAGAGATACTCGAACTCG	54.87	50	4.18
71	HvSSRT_809	29296	CM018617.1	23287896	23287939	CT	44	2	22	1	228	GAGGGTGTAACGTGTAAGG	54.96	52.63	2.69	ACTTAGAGGTCACATGTTCG	54.84	45	3.95
72	HvSSRT_810	29673	CM018617.1	23572540	23572585	GA	46	2	23	1	164	ACAATGCTCAGTTCACTCC	55.12	47.37	3.85	AAGCTCTGAGTTTTGCAGG	55.73	47.37	4.85
73	HvSSRT_811	30197	CM018617.1	23930083	23930127	TTC	45	3	15	1	121	TATTCGCTCACTGACATGC	55.43	47.37	4.06	AGAGAGCTAGAGAAGGAGC	54.9	52.63	4.7
74	HvSSRT_812	30906	CM018617.1	24397278	24397334	TAC	57	3	19	1	159	TCCTTGGTTTGCTTCTAGC	55.1	47.37	3.42	TCAGCAGCAGTAGTAGTGG	56.17	52.63	4
75	HvSSRT_813	31190	CM018617.1	24622287	24622334	CT	48	2	24	1	108	GCCCAGTATTACGTACACG	55.56	52.63	4.49	TTCTTCCACTTCCAAAGGG	54.56	47.37	3.95
76	HvSSRT_814	32020	CM018617.1	25287203	25287260	CT	58	2	29	1	206	GGGTTTCATGTGAATTACCC	54.22	45	3.69	ATGGAAGGCTTTCACATCC	55.12	47.37	3.51
77	HvSSRT_815	32235	CM018617.1	25470680	25470731	CT	52	2	26	1	192	ATCTCATCTTCTTCGGTGG	53.95	47.37	4.61	ACCATTGATTGAGAGCTAGC	55.22	45	3.42
78	HvSSRT_816	33035	CM018617.1	25997074	25997115	AGA	42	3	14	1	205	TGATGCTTAGGAAACAGGC	55.17	47.37	4.85	CCAATCAACTTGCTTCACG	55.04	47.37	4.35
79	HvSSRT_817	33397	CM018617.1	26273308	26273355	GA	48	2	24	1	186	GCTAAAGTCATCTCCCTCG	54.81	52.63	4.63	GATACTGTCCTTGACTGGG	54.27	52.63	4.45
80	HvSSRT_818	34113	CM018617.1	26804682	26804723	TC	42	2	21	1	199	TATGCATCACCATCACTCC	54.31	47.37	3.85	TGATGAAAGTGGAGATGGC	54.85	47.37	4.4
81	HvSSRT_819	35485	CM018617.1	27786058	27786101	GA	44	2	22	1	231	TTGGCCTTTACGACTTCG	54.99	50	3.79	TTGATAAGTATGCTCGTTGG	53.13	40	3.77
82	HvSSRT_820	35916	CM018617.1	28050254	28050301	CT	48	2	24	1	178	CTTTCCCCAGTACACAACC	55.41	52.63	3.77	CAGATCCCATGTTCATCCG	55.46	52.63	4.18
83	HvSSRT_821	36304	CM018617.1	28297829	28297885	AAG	57	3	19	1	168	TGCGTAAATAAACAGAGCG	53.87	42.11	5.03	AGACCATCAAGTATGCACG	55.01	47.37	5.34
84	HvSSRT_822	36309	CM018617.1	28299775	28299816	AG	42	2	21	1	194	AGCAATAATACCGTCTGCC	55.06	47.37	4.85	CCATCTCCTGATTGCATGC	56.43	52.63	4.06
85	HvSSRT_823	36515	CM018617.1	28408818	28408859	TA	42	2	21	1	170	TCATTTAGCTAAGGCGACC	54.68	47.37	4.79	TGGCTGATTGCAATCTTCC	55.86	47.37	3.46
Sl.No	Chromosome 8	id	sequence	start	end	motif	tract length	type	repeat	entry	product	forward	tm1	gc1	stability1	reverse	tm2	gc2	stability2
1	HvSSRT_824	688	CM018618.1	420053	420108	AG	56	2	28	1	162	AAAAGACGTGCAACTTTCC	54.46	42.11	3.13	AATTCCTCAGGTGTAGACG	53.9	47.37	4.18
2	HvSSRT_825	855	CM018618.1	474768	474809	TTA	42	3	14	1	113	TCTGCATTTCAGATATGCC	52.76	42.11	4.4	AACCCCATTATTTCAACCC	52.66	42.11	4.11
3	HvSSRT_826	875	CM018618.1	477925	477970	AT	46	2	23	1	144	TCGTGTTTCCTTTCCTGC	55.19	50	4.85	AGCTGGTACAACAAACTCC	55.02	47.37	3.85
4	HvSSRT_827	1080	CM018618.1	575345	575389	TATCC	45	5	9	1	186	GCTGTGTGTTTGATCATCG	54.85	47.37	3.84	AAGCTCGAACCTTTTTCCC	55.72	47.37	3.97
5	HvSSRT_828	1126	CM018618.1	592152	592196	TCT	45	3	15	1	179	GAAGAACAACACAATGGGG	54.17	47.37	4.96	TTAGATTCATCCCTCCCCC	55.07	52.63	5.4
6	HvSSRT_829	2264	CM018618.1	1274776	1274829	CT	54	2	27	1	134	GCTGATTCCAGAGAAAGCC	55.98	52.63	4.35	AAAGTGCAGATGCTCTAGG	54.57	47.37	3.02
7	HvSSRT_830	2354	CM018618.1	1364583	1364624	ATG	42	3	14	1	142	TGTGCATGGATTCATCAGG	55.24	47.37	3.86	ATTTTCATCGCAGAGAGCC	55.68	47.37	4.7
8	HvSSRT_831	2888	CM018618.1	1683154	1683207	ATA	54	3	18	1	134	TGTCCCCATCAATTATCCC	53.8	47.37	3.85	AACATGGGAATTGCTGAGG	55.43	47.37	3.86
9	HvSSRT_832	3576	CM018618.1	2225987	2226032	CT	46	2	23	1	178	TACGTCTCCTTCCATTTGC	54.91	47.37	3.68	CTCAATCGAAGCAAAAGCC	55.11	47.37	4.35
10	HvSSRT_833	3852	CM018618.1	2411735	2411779	TTA	45	3	15	1	163	TCATTTAAAGCCCACCTCG	55.19	47.37	4.63	GGTACACGTCTAACACCG	54.84	55.56	4.94
11	HvSSRT_834	4802	CM018618.1	3080686	3080729	AG	44	2	22	1	126	GAGCCAAAATGAACGAAGG	54.71	47.37	3.46	GCTTACTTTTGCGTTTCCC	55.33	47.37	3.97
12	HvSSRT_835	5040	CM018618.1	3253374	3253421	ATA	48	3	16	1	122	AGGCTCTTTGACTCTTTGG	54.69	47.37	3.28	CCAACTCCGATTTCTTTCC	53.68	47.37	3.13
13	HvSSRT_836	5654	CM018618.1	3730043	3730099	AAG	57	3	19	1	145	ATGAATTAGTCGAGACCCG	54.1	47.37	5.28	GAAAAGTCATCTTCAGCGC	54.85	47.37	5.92
14	HvSSRT_837	5701	CM018618.1	3763805	3763849	AAG	45	3	15	1	133	ATGAATTAGTCGAGACCCG	54.1	47.37	5.28	GAAAAGTCATCTTCAGCGC	54.85	47.37	5.92
15	HvSSRT_838	6205	CM018618.1	4177726	4177799	GA	74	2	37	1	172	TTCCCGAAGAAGAAGAAGG	54.09	47.37	3.46	TAGCGCAAACGTGTTAGG	55.43	50	2.69
16	HvSSRT_839	7220	CM018618.1	4919734	4919793	CT	60	2	30	1	206	CTCCAGTAAAGGTCCAACC	54.79	52.63	3.77	TTGAAGTTCACCAGACAGC	55.36	47.37	4.4
17	HvSSRT_840	7301	CM018618.1	4993500	4993541	TTTGAT	42	6	7	1	183	CGGGTTCTATGCTTCTCG	54.96	55.56	4.04	CGACAAAAATACACGTTTCC	53.55	40	3.13
18	HvSSRT_841	7687	CM018618.1	5292660	5292703	CT	44	2	22	1	164	CAATGAGAAATGGTGTTTCC	52.72	40	3.13	AGCTGTTCTCTTTCCTACG	54.24	47.37	3.51
19	HvSSRT_842	7865	CM018618.1	5435164	5435211	ATGGAG	48	6	8	1	181	GGAAAACGTACGCATATGC	55.03	47.37	3.14	TTTTTCACCCAACACATGC	54.69	42.11	4.06
20	HvSSRT_843	8134	CM018618.1	5635701	5635745	TAA	45	3	15	1	236	AGAAACTTCTCAACTCGCC	55.16	47.37	5.54	TTTTCCTTTTTGGGGAGGG	55.12	47.37	4.3
21	HvSSRT_844	8196	CM018618.1	5688681	5688724	AC	44	2	22	1	162	TCCACTCTTCAGGTATCCC	55.06	52.63	3.85	TCAGTGTTGATATCAGGCC	54.24	47.37	5.19
22	HvSSRT_845	8425	CM018618.1	5887068	5887109	AG	42	2	21	1	121	GCTCATAGCCTAATAAAGGG	52.91	45	3.95	GCCTTCTTTTTACGTGACC	54.35	47.37	4.02
23	HvSSRT_846	8510	CM018618.1	5943048	5943098	TTC	51	3	17	1	173	AAACTTAGGTTGGACGAGG	54.41	47.37	4.63	GATACCTAGCGGGATTACC	53.91	52.63	2.85
24	HvSSRT_847	8706	CM018618.1	6099993	6100036	GA	44	2	22	1	219	GAATTTCCCATGTCGTTGG	54.37	47.37	3.77	CAAGCTCCTCTATTCAGCC	55.06	52.63	4.85
25	HvSSRT_848	8806	CM018618.1	6167000	6167043	AG	44	2	22	1	105	CATCATGAGAATCCGTTCC	53.25	47.37	3.62	TGCACAAATATAGCAACGC	54.5	42.11	4.84
26	HvSSRT_849	9172	CM018618.1	6428020	6428061	CT	42	2	21	1	119	CATGTACTGAGGCCTATGC	55.15	52.63	3.14	GGAGCCCGTTCATATATCG	55.05	52.63	2.92
27	HvSSRT_850	10022	CM018618.1	7024723	7024766	CT	44	2	22	1	184	TCACAATTCCCTTTCCACC	54.96	47.37	4.61	TATTCCGTACTCATTCGGG	53.77	47.37	5.14
28	HvSSRT_851	10023	CM018618.1	7025039	7025080	CT	42	2	21	1	214	CGGCATGATCATCTACTCC	54.96	52.63	3.85	AATTGCAGCCATTTGAACG	55.27	42.11	3.95
29	HvSSRT_852	11424	CM018618.1	8054141	8054198	AG	58	2	29	1	188	TTAGGACAAAGGCTCATGG	54.43	47.37	3.66	CAAAAACTTCCAACTGGGC	55.1	47.37	5.36
30	HvSSRT_853	11443	CM018618.1	8065904	8065957	GAA	54	3	18	1	139	ATCGACTAGAAGGAGCAGG	55.62	52.63	4.85	CGATCCCAACTGTTACTCC	55.02	52.63	3.85
31	HvSSRT_854	12352	CM018618.1	8727438	8727489	GATA	52	4	13	1	201	CCATTCAATAATTCGGGCG	54.64	47.37	6.13	CTTTTGTCTTTGGCAGTGC	55.53	47.37	4.4
32	HvSSRT_855	12646	CM018618.1	8955830	8955911	GA	82	2	41	1	181	TTTAGCCATGAGAAGGTGC	55.17	47.37	5.01	CAACTTTGTCTAAACAGGGC	54.81	45	5.19
33	HvSSRT_856	12680	CM018618.1	8985618	8985662	TTC	45	3	15	1	197	GCCTAAATTCAGGGGATGG	55.28	52.63	3.51	GTAGATTTTGACCATGCGC	54.9	47.37	6.09
34	HvSSRT_857	12700	CM018618.1	9003527	9003568	AT	42	2	21	1	193	GACTTCCAATACCTCCTGC	54.97	52.63	4.85	ATTGAAAAGAGCAATCGGG	53.62	42.11	5.14
35	HvSSRT_858	13046	CM018618.1	9271605	9271648	CT	44	2	22	1	114	CTCAAGTACGTCCAAGTCC	54.98	52.63	3.85	CCGTTCGTCTTCTTCTACC	55.1	52.63	3.18
36	HvSSRT_859	13209	CM018618.1	9385639	9385696	GA	58	2	29	1	182	ACACTCACATGGACAATGG	55.09	47.37	3.16	TGTCTCTCTCTCTCTCTGC	54.87	52.63	4.26
37	HvSSRT_860	13230	CM018618.1	9392604	9392645	AT	42	2	21	1	133	TGTTGATCACTCGACAACC	55.18	47.37	3.77	CATCAATGCATCAACGGG	54.24	50	5.28
38	HvSSRT_861	13397	CM018618.1	9519749	9519790	TC	42	2	21	1	126	CTTCTCCAAACTTCATTGCC	54.86	45	4.52	TAGATCGATCGCCATATGC	54.44	47.37	3.14
39	HvSSRT_862	13512	CM018618.1	9615932	9615979	AT	48	2	24	1	119	ATTTTCTTGGACCCTCGG	54.11	50	4.63	TCACTAGTGCAATTAACCC	52.2	42.11	4.11
40	HvSSRT_863	13726	CM018618.1	9771080	9771123	ATAG	44	4	11	1	110	TTGAATCACCCCACATTGG	55.34	47.37	3.16	TTCATGGGTACTTTGCTCG	55.22	47.37	5.03
41	HvSSRT_864	14863	CM018618.1	10562678	10562723	AG	46	2	23	1	178	TCAGCAAGCAATTTTCAGC	54.89	42.11	4.26	CTCTACCTCTGGTCTGCC	55.68	61.11	4.85
42	HvSSRT_865	15155	CM018618.1	10793204	10793245	TCT	42	3	14	1	156	ATACAAAACAGACATGGCG	53.68	42.11	5.69	AACACAGATGCAAAATGGC	54.85	42.11	4.4
43	HvSSRT_866	15316	CM018618.1	10902815	10902862	CT	48	2	24	1	144	TTCTTGGCTCGTTGTTGC	56.25	50	4.17	TGCTAATCAGAGAAACGCC	55.32	47.37	5.68
44	HvSSRT_867	15841	CM018618.1	11307482	11307531	CT	50	2	25	1	180	GAACACACGTTTTCTCTGC	55.01	47.37	4.26	GTCCCGAGAAAGTATGTGG	55.02	52.63	4.17
45	HvSSRT_868	17008	CM018618.1	12271545	12271590	AG	46	2	23	1	180	AAAAGACTCTGTGTAACGC	53.28	42.11	4.84	TGTACGTGCAGATATTGGG	54.69	47.37	4.12
46	HvSSRT_869	17298	CM018618.1	12500197	12500238	TTA	42	3	14	1	176	TGCTCCATATAAACTTCACG	53.13	40	4.35	TATTTGATGCATAAGCGCC	53.92	42.11	6.53
47	HvSSRT_870	17600	CM018618.1	12753817	12753892	CT	76	2	38	1	141	TAGTCATACCACCTAGCCC	54.84	52.63	5.19	TCTAGTTGGGGATGAAAAGC	55.03	45	3.51
48	HvSSRT_871	18579	CM018618.1	13554128	13554178	ATA	51	3	17	1	202	TTACTGAATAAAGCAACCCC	53.15	40	4.95	ATTTAATGACCACCACCCC	54.68	47.37	4.95
49	HvSSRT_872	18844	CM018618.1	13780449	13780500	AG	52	2	26	1	127	TGTTGATTTGTAGGGTGGG	54.65	47.37	4.61	AGAATACTGCGTCAATCCG	55.13	47.37	4.18
50	HvSSRT_873	19201	CM018618.1	14072524	14072565	TC	42	2	21	1	172	TGACAGGATGAGAAGGAGC	56.13	52.63	4.7	TCTCTCTCTCTTCCATCCC	54.45	52.63	3.85
51	HvSSRT_874	20679	CM018618.1	15541734	15541793	TC	60	2	30	1	161	TTCAGACTTAGCCTCCTCC	55.41	52.63	4.3	TGCTCTATCCCTAGCTAAGG	55.2	50	2.69
52	HvSSRT_875	21281	CM018618.1	16567990	16568046	AGA	57	3	19	1	226	AGATGGTGATGATGATGGC	54.68	47.37	4.4	ACCATCACCATTATTCCCG	54.6	47.37	5.14
53	HvSSRT_876	21456	CM018618.1	16861535	16861588	TC	54	2	27	1	138	AGAATTTTCTCAACTCAGCC	53.5	40	4.85	ATTTAAGCCATACCCTCCC	53.8	47.37	4.3
54	HvSSRT_877	22504	CM018618.1	17819663	17819728	TC	66	2	33	1	169	ATCAGTCTAGTTGCATGCC	54.96	47.37	4.4	ATAAGTGTACACGCAGACC	54.65	47.37	3.85
55	HvSSRT_878	22753	CM018618.1	18069190	18069235	GA	46	2	23	1	156	GAGAATCGTGAGTTGTGGG	55.65	52.63	4.61	CCTTCTTCTTCATCCTCGC	55.41	52.63	5.03
56	HvSSRT_879	22795	CM018618.1	18137890	18137965	TC	76	2	38	1	188	CTTTCTCCCTCCCTTTTCC	54.74	52.63	3.13	TGATCACCTCACTGAAACC	54.4	47.37	3.27
57	HvSSRT_880	22849	CM018618.1	18192196	18192259	CT	64	2	32	1	155	CTGGGTGTATTGTCGATGG	55.4	52.63	3.51	ACTAAGTCCCATGTTCACG	54.52	47.37	4.35
58	HvSSRT_881	23198	CM018618.1	18509116	18509160	ATA	45	3	15	1	223	CAAACTAGGTGAAATCCACG	54.34	45	4.94	CAAGTAGGTAGGCAAGTGC	55.62	52.63	4.4
59	HvSSRT_882	23249	CM018618.1	18551647	18551700	AGA	54	3	18	1	143	GAGAGAGAGAGAGAGAGGC	55.04	57.89	4.7	GCCCAACTAGAAGACTTCC	54.9	52.63	3.46
60	HvSSRT_883	23391	CM018618.1	18684185	18684230	AT	46	2	23	1	137	AGCTCAAAATCCACCTTCC	55.05	47.37	3.46	AGTGCGGGTACAATTTACG	55.65	47.37	3.18
61	HvSSRT_884	24673	CM018618.1	19771839	19771884	GA	46	2	23	1	184	CTTCACTGACATGGCTAGG	54.99	52.63	3.02	AACTAACCGAACTTCTCGC	55.29	47.37	5.03
62	HvSSRT_885	24999	CM018618.1	20031779	20031820	AAT	42	3	14	1	224	GGAACACCAGAACTAGCG	55.09	55.56	4.26	TCAATTACTCCCATTGGGC	54.79	47.37	5.36
63	HvSSRT_886	25726	CM018618.1	20598472	20598525	AT	54	2	27	1	166	CACACGTATTATGGGAGGG	54.76	52.63	4.3	TCGATTTTCCCTGAAGACG	54.95	47.37	4.18
64	HvSSRT_887	25947	CM018618.1	20786864	20786945	CT	82	2	41	1	158	TAAGAAAGCGTCACCATCC	54.91	47.37	3.51	TTGATCGTTAATTGCCACG	54.13	42.11	4.94
65	HvSSRT_888	25996	CM018618.1	20822233	20822274	AAG	42	3	14	1	230	TCGTGGATTGATTTCTCGG	55.02	47.37	4.63	ACTAAAACGGACAGACAGC	55.18	47.37	4.4
66	HvSSRT_889	26281	CM018618.1	21054914	21054955	AGA	42	3	14	1	121	CTTCTTCTTCGGGAACAGG	55.24	52.63	4	GGCCGAATCAGTAACTCC	54.81	55.56	3.85
67	HvSSRT_890	26507	CM018618.1	21222607	21222670	CT	64	2	32	1	182	CTCACTCTCTCCTTCCTCC	55.53	57.89	4.3	GATTTTTCATCCACGAGCG	54.93	47.37	5.03
68	HvSSRT_891	27211	CM018618.1	21736384	21736429	CT	46	2	23	1	218	ATTTCCAGCCAAGTTCTCC	55.05	47.37	3.71	AACTTTTCCCCTGAGTTCC	54.55	47.37	3.62
69	HvSSRT_892	27228	CM018618.1	21751027	21751068	TC	42	2	21	1	214	TCCTCACCTCCTATATGGC	54.9	52.63	4.4	CCATTGCTAACGAAGGTCG	56.44	52.63	4.79
70	HvSSRT_893	27720	CM018618.1	22123617	22123660	AT	44	2	22	1	201	TCCACTATGAGTTGCTTGG	54.47	47.37	3.61	CATTTTGGACAAAGACTTGG	52.94	40	3.61
71	HvSSRT_894	27757	CM018618.1	22147175	22147230	TC	56	2	28	1	155	CACCTTACCAGACTTCTGC	55.24	52.63	4.26	ACAAAGACAGACCTTTCCG	55.06	47.37	4.3
72	HvSSRT_895	28906	CM018618.1	22985788	22985833	CT	46	2	23	1	133	TGATCGATCCAACGAAACC	55.33	47.37	3.27	ATTGGGTGAGTTTGATGGG	55.02	47.37	4
73	HvSSRT_896	29297	CM018618.1	23313251	23313312	TC	62	2	31	1	206	TGCTTTTTCTTCGACCTCC	55.45	47.37	4.3	ATGGCAGAAGATATGCACG	55.46	47.37	5.34
74	HvSSRT_897	29680	CM018618.1	23559651	23559692	TTTTTC	42	6	7	1	167	TCAGATTCGATCCTCTCCC	55.28	52.63	4.3	AAAAGAAAACTGCTTGGCC	54.67	42.11	5.36
75	HvSSRT_898	29810	CM018618.1	23632017	23632074	TC	58	2	29	1	138	TATCGCTACTTCACTGAGC	54.14	47.37	4.26	CCAGGCAGATAGCTAAAGG	54.73	52.63	3.11
76	HvSSRT_899	30418	CM018618.1	24146310	24146355	AG	46	2	23	1	148	GACCCGAGAAGGATAATGC	55.16	52.63	3.56	CCTTCCCCTCCTCTAATGG	55.84	57.89	3.16
77	HvSSRT_900	31139	CM018618.1	24688328	24688385	CT	58	2	29	1	167	AGACATAGCGTTCAATCGG	55.13	47.37	4.18	GTTGTCTTCCCTTGTAGAGG	55.09	50	3.69
78	HvSSRT_901	31370	CM018618.1	24866199	24866252	AG	54	2	27	1	133	GCATGTATCTTGTTCGAGG	53.61	47.37	4.63	GCCCTTTCTTGTTCTTTGC	55.2	47.37	3.68
79	HvSSRT_902	32276	CM018618.1	25488615	25488674	GAAGAC	60	6	10	1	202	GAGAAGATGCTCTGTTCCC	54.99	52.63	3.97	CTGATCTGATCACTGGAGC	54.78	52.63	4.7
80	HvSSRT_903	32499	CM018618.1	25636078	25636125	GA	48	2	24	1	190	AGCATGAAAGAAAAAGCGC	55.3	42.11	5.92	CTCGCATCAATAAACCAGC	54.59	47.37	4.85
81	HvSSRT_904	33408	CM018618.1	26268777	26268821	AGA	45	3	15	1	215	TCAACCTTTCTAGGGAAGC	54.05	47.37	3.86	CACACATGCTAGGGTTAGG	54.97	52.63	2.69
82	HvSSRT_905	35548	CM018618.1	27606920	27607045	GA	126	2	63	1	250	TTTTCTCTTCTCTGCTCGG	54.55	47.37	4.63	GCTCATCATGCAATTGCC	54.94	50	4.52
83	HvSSRT_906	35799	CM018618.1	27705312	27705353	CT	42	2	21	1	157	CTCTCTCTCTCTCTCTCTCC	54.64	55	3.71	CGAAGAAGAGCTTACCGG	54.89	55.56	5.28
