# Supplementary material for: Comprehensive Characterization and Validation of Chromosome-Specific Highly Polymorphic SSR Markers From Pomegranate (Punica granatum L.) cv. Tunisia Genome
Source: Front Plant Sci. 2021 Mar 16;12:645055. doi: 10.3389/fpls.2021.645055 (PMC8007985; doi:10.3389/fpls.2021.645055)
Supplement: Supplementary Table 4 — Marker statistics computed for 289 HvSSRT markers screened through ePCR on four pomegranate genomes. [file Table_4.XLS]

## Sheet: Sheet1
Supplementary Table S4	Marker statistics computed for 289 HvSSRT markers screened through ePCR on four pomegranate genomes
SSR No	Chrm_1	Primer (5'-3')	Na	MAF	Ne	I	Ho	He	PIC	Polymorphism	Product
1	HvSSRT_2	TAATTAGCTAGCTTGCTACC/CTTTCCCCAAATTCCAACC	3	0.666667	2	0.867563	0.666667	0.5	0.6	P	200
2	HvSSRT_6	TGTTGTTACGCGAGAAGG/CTCCTCTCGTCTGTTTTCC	4	0.625	2.28571	1.07354	0.75	0.5625	0.642857	P	202
3	HvSSRT_9	AAGAAATGTTCTCCTGCCG/CAAATTATCTTGCGACGCC	2	0.75	1.6	0.562335	0.5	0.375	0.428571	P	225
4	HvSSRT_11	CGATCAGAATCTACCCATGG/AGGACATACTGATGAGTGG	2	0.75	1.6	0.562335	0.5	0.375	0.428571	P	151
5	HvSSRT_13	ACAAAAACACACGCTTTCC/ATTATAAGGGGCCGTTTGG	1	1	1	0	0	0	0	M	139
6	HvSSRT_15	TCAAGGTCTTCGAATGAGC/CCACATTTGTCCTCTCTCC	2	0.75	1.6	0.562335	0.5	0.375	0.428571	P	171
7	HvSSRT_18	GATATGTTGACCCAAAAAGC/AGAAAAAGCTCAATCCACC	3	0.75	1.68421	0.735622	0.5	0.40625	0.464286	P	118
8	HvSSRT_20	AAGGATTTATGGGCAGAGG/CATCCCTCAACAAGTCTCC	1	1	1	0	0	0	0	M	126
9	HvSSRT_22	GAAAATGCGAGAGAGTTGG/TATTGCTCGTGGGTTTTCC	2	0.75	1.6	0.562335	0.5	0.375	0.428571	P	203
10	HvSSRT_24	CTCTCAAAAGGAAGTGGGG/GAGAGAAACATGGAAGGGG	2	0.875	1.28	0.37677	0.25	0.21875	0.25	P	204
11	HvSSRT_26	TCCCTTTGCTTTCCTTTCC/CGGTTTAGTGGAACATTGG	3	0.666667	2	0.867563	0.666667	0.5	0.6	P	181
12	HvSSRT_39	CAAATCATGACCCTTTCGC/TTCCATCCGTCAACTAACC	3	0.75	1.68421	0.735622	0.5	0.40625	0.464286	P	184
13	HvSSRT_43	CATGTTTGTCTGCTCTTGC/TCATTTCCCAGCTGATTCC	2	0.875	1.28	0.37677	0.25	0.21875	0.25	P	212
14	HvSSRT_45	ATCACAGGTTCGGAATACC/TCATATAATGCATGGGCTCC	3	0.666667	2.57143	1.0114	0.666667	0.611111	0.733333	P	100
15	HvSSRT_52	CCCTTTCTTCATCTCTCCC/AGAGATACGCAACTTTCCC	3	0.625	2.13333	0.900256	0.75	0.53125	0.607143	P	184
16	HvSSRT_53	GGAGGATGACTTTTCTCCC/TTCTTCAGAGCCTCTTTCC	3	0.666667	2	0.867563	0.666667	0.5	0.6	P	155
17	HvSSRT_56	CTCCAGCTAAGGCAATCC/ACTTGCATCACCAACTCC	3	0.75	1.68421	0.735622	0.5	0.40625	0.464286	P	215
18	HvSSRT_59	AGCACGCAACTATATGAGC/TCTTTGTGGGTCAACTTGG	2	0.75	1.6	0.562335	0.5	0.375	0.428571	P	178
19	HvSSRT_63	AAATCTCTCTCCCCTCTCC/ACCTTGGCTTGCTAAACC	2	0.625	1.88235	0.661563	0.75	0.46875	0.535714	P	131
20	HvSSRT_64	TAGCTCGATGAAAGGAGGG/CTTTTCCCTTCTTCCTCCG	2	0.75	1.6	0.562335	0.5	0.375	0.428571	P	214
21	HvSSRT_65	AGCACCCCTGATATACTCG/TCTCTTGGTTCGAAGAACC	2	0.666667	1.8	0.636514	0.666667	0.444444	0.533333	P	181
22	HvSSRT_66	GGGACCTCCGACGATTCG/ACTGAAAGGGAAGGAGGGG	1	1	1	0	0	0	0	M	220
23	HvSSRT_68	AGAAAGAAAAGGATGGGCG/TATTGATCGATGAACGCCC	3	0.625	2.13333	0.900256	0.75	0.53125	0.607143	P	187
24	HvSSRT_70	CCCCTTCCATCATTTTCCC/CAGGAGAATGAGCAGAACC	1	1	1	0	0	0	0	M	145
25	HvSSRT_72	ATTTAAGCCATACCCTCCC/TTCAACTCTTCTTCTTCTCC	1	1	1	0	0	0	0	M	174
26	HvSSRT_74	TGCTTTCTGAGGGAAAACC/CCTCTTCTTTTTCTCCAAGG	3	0.666667	2	0.867563	0.666667	0.5	0.6	P	127
27	HvSSRT_80	GAGGGAAAGTGTTGAACCC/TTTCTCAGGGACTTCCTCC	2	0.625	1.88235	0.661563	0.75	0.46875	0.535714	P	153
28	HvSSRT_81	TTGTAAACCGTAGCAGAGC/TAGCGTTCAACAGAACACC	2	0.75	1.6	0.562335	0.5	0.375	0.5	P	234
29	HvSSRT_85	ATAGAAAACAGCAGGGAGC/TTAAGTAAGCTCTCTGAGGG	2	0.625	1.88235	0.661563	0.75	0.46875	0.535714	P	193
30	HvSSRT_87	AGTTCAATTGGCACAGAGG/TTTTGACCACTGCTTCTCC	1	1	1	0	0	0	0	M	191
31	HvSSRT_88	CTTCCAAAGACAGCAAAGC/TTGCCTAGAAGAGAGGAGG	3	0.666667	2	0.867563	0.666667	0.5	0.6	P	236
32	HvSSRT_91	GCTTTCTCTTGTTTAAACCC/TCAAAACTTAAATGCGGCC	3	0.75	1.68421	0.735622	0.5	0.40625	0.464286	P	182
33	HvSSRT_92	GTTTTCGGTCAAAAGCTCC/AAGAAAACCCAAAACAGGC	3	0.666667	2	0.867563	0.666667	0.5	0.6	P	150
34	HvSSRT_94	ACAAACGTGTCAGGTACG/CTTCTTCTCATCCTGCTCC	3	0.625	2.13333	0.900256	0.75	0.53125	0.607143	P	220
35	HvSSRT_97	GGGAGAAAGAAAGAAAACGG/TTCCTTGTTCTTCTTCTTCC	4	0.625	2.28571	1.07354	0.75	0.5625	0.642857	P	108
36	HvSSRT_100	GAGAGAGTCATCTGTTCCG/AGAGAGAAGAGAGAGAGGG	4	0.625	2.28571	1.07354	0.75	0.5625	0.642857	P	139
37	HvSSRT_101	TTATGGGCTGAGAGAGACG/TCAGCCTTGTTTACTTCCC	3	0.666667	2	0.867563	0.666667	0.5	0.6	P	113
38	HvSSRT_102	CACTGCCTCTCATATGTCC/CTATCGGTGCAAATAACCC	3	0.75	1.68421	0.735622	0.5	0.40625	0.464286	P	201
39	HvSSRT_104	CTCTTGGATGAGCTGTAGG/AACTTCTCCTATGCACACC	4	0.666667	3	1.24245	0.666667	0.666667	0.8	P	102
40	HvSSRT_108	CTTTGAGAGGCCCTAAACC/GCAGTTAAGGAAGTGGAGG	2	0.833333	1.38462	0.450561	0.333333	0.277778	0.333333	P	100
41	HvSSRT_110	GGAGGAAAAGCTGTACACG/GATCTATCGGTCGGTTTCC	3	0.75	1.68421	0.735622	0.5	0.40625	0.464286	P	256
42	HvSSRT_111	GAAGTCGTAGTCATGCTCC/CCTAGCGTATATTTCCCCC	3	0.75	1.68421	0.735622	0.5	0.40625	0.464286	P	169
43	HvSSRT_117	CTCACATCATCGTCTTCCC/CCCAGAGAGAAGAAGAAGG	2	0.75	1.6	0.562335	0.5	0.375	0.428571	P	193
44	HvSSRT_118	GGAGAATCGAGGATGGGG/CACGTTTCTCTTCTCTCCC	2	0.833333	1.38462	0.450561	0.333333	0.277778	0.333333	P	172
45	HvSSRT_122	CAGGATCGACAACATACCG/AGGCCTGAGATGAGAAAGG	2	0.875	1.28	0.37677	0.25	0.21875	0.25	P	124
46	HvSSRT_123	GAAGTAGGGGTGATTTTAGC/AAAGGCTATCAAAACCCCC	3	0.625	2.13333	0.900256	0.75	0.53125	0.607143	P	237
47	HvSSRT_129	CATCTCATTTGTCCTTTTCC/AGGTTAAGGTTGTGTTTGG	2	0.833333	1.38462	0.450561	0.333333	0.277778	0.333333	P	149
48	HvSSRT_137	TCCTAAGTCTCGACTGTCC/ATAGGTGAGCAGGATGAGG	2	0.75	1.6	0.562335	0.5	0.375	0.428571	P	236
49	HvSSRT_140	GCCAGTCATCTTCATCACC/TGTGGGCATCAAAATCACC	1	1	1	0	0	0	0	M	208
50	HvSSRT_143	CTTCGAATGGAACTCAGGG/GAATTTTTGCCCATCCTCC	2	0.833333	1.38462	0.450561	0.333333	0.277778	0.333333	P	180
51	HvSSRT_145	CTCTACTATGGCCAGTAGC/GATGTCTTATAAGGCCGGG	2	0.666667	1.8	0.636514	0.666667	0.444444	0.533333	P	146
52	HvSSRT_147	AACAGCAAGCAGATAGTGG/TGAACTGGCAATGAAGTGG	2	0.666667	1.8	0.636514	0.666667	0.444444	0.533333	P	123
53	HvSSRT_154	TATTTCTCCGCAAGTTGGC/GAAATCTGAAGAAACGGCC	3	0.75	1.68421	0.735622	0.5	0.40625	0.464286	P	249
54	HvSSRT_157	GTCACGAATTCAATAACCCG/TCGCATTAAAGCAATTGGG	3	0.666667	2	0.867563	0.666667	0.5	0.6	P	149
55	HvSSRT_159	CAGCATGATCCTCTTCACC/AGAGAGAACTTTCCCTCCC	2	0.625	1.88235	0.661563	0.75	0.46875	0.535714	P	144
		Mean	2.4	0.75	1.7117	0.62637	0.5	0.376199	0.439264		174.255
	Chrm_2	Primer	Na	MAF	Ne	I	Ho	He	PIC	Polymorphism	Product
56	HvSSR_160	AGTGCAATGATGTACCTCG/CAGGCCTTGTAGAAGTTGG	3	0.625	2.13333	0.900256	0.75	0.53125	0.607143	P	227
57	HvSSR_172	ATTAGTCTCAGTTGGCAGC/TGGAGGAAGGTATGGTGG	3	0.666667	2	0.867563	0.666667	0.5	0.6	P	143
58	HvSSR_174	ACACAAATGACTCCACACC/CGGATCAGAAGAAAACAAGG	4	0.625	2.28571	1.07354	0.75	0.5625	0.642857	P	206
59	HvSSR_176	ATATGCGTGGATTGTAGCC/TGTTCTAACTGTGACCACC	1	1	1	0	0	0	0	M	138
60	HvSSR_179	TGGCTTCAAATGTTCAAAGG/TCTGTCTCATTCATGCACC	2	0.75	1.6	0.562335	0.5	0.375	0.428571	P	152
61	HvSSR_180	CACCTATCATCGTCGAACC/GGAACCGGTACTTGAACC	2	0.75	1.6	0.562335	0.5	0.375	0.428571	P	180
62	HvSSR_186	CGAGAATGTATGGAAATGGC/AAGCAAGCCCAGAATTCC	2	0.75	1.6	0.562335	0.5	0.375	0.5	P	169
63	HvSSR_187	TAGCTCAATCTGCTTCAGC/TGGTTCCAAAACAGAAGGG	3	0.666667	2	0.867563	0.666667	0.5	0.6	P	172
64	HvSSR_188	CCTAATTTACTTGGGCCCC/TTCGGAATGAAAAGGCACC	3	0.666667	2	0.867563	0.666667	0.5	0.6	P	158
65	HvSSR_189	TTGATTGGGCTTGAAATGC/TTGATCGAATCTGCTCTCC	3	0.75	1.68421	0.735622	0.5	0.40625	0.464286	P	219
66	HvSSR_197	TTTTTCAAAATCCACCCCG/CGATCAGTGAGATTTGGGG	2	0.875	1.28	0.37677	0.25	0.21875	0.25	P	123
67	HvSSR_200	ATGTTGCATGTTGTTGTCC/TCTTCCTTCTTCCTCACCC	3	0.75	1.68421	0.735622	0.5	0.40625	0.464286	P	156
68	HvSSR_207	GTTTCTCCACAATCGATGC/ACGAATGAACTCAGCTTCC	3	0.75	1.68421	0.735622	0.5	0.40625	0.464286	P	180
69	HvSSR_209	ACTTGAAGTCTTGAAGGGC/TTAGATGTTTGAGCTGGCC	3	0.666667	2	0.867563	0.666667	0.5	0.6	P	163
70	HvSSR_210	ATCATAACGATTCGGGAGC/TTGCGGATGGAATTGAAGG	3	0.666667	2	0.867563	0.666667	0.5	0.6	P	145
71	HvSSR_213	GCATCTTTGCTACCGAGG/GCTGAAGAGTGAAATGTGG	3	0.666667	2	0.867563	0.666667	0.5	0.6	P	205
72	HvSSR_217	AAACATGTGGCATTCTCCC/CAAATATGGAAAACGGGCC	3	0.666667	2	0.867563	0.666667	0.5	0.6	P	132
73	HvSSR_222	CACCACCCTTACATACGG/CCGATCAACATCCTTTCCC	3	0.625	2.13333	0.900256	0.75	0.53125	0.607143	P	214
74	HvSSR_224	TCCTACAACCTTAGTCGGG/TACAACGCTTCCTTGAAGG	2	0.625	1.88235	0.661563	0.75	0.46875	0.535714	P	165
75	HvSSR_225	ATGACGACACATGTTCTCC/GTAGAGAGAGGAGATGGAGG	2	0.666667	1.8	0.636514	0.666667	0.444444	0.533333	P	160
76	HvSSR_230	GAAATTTTGGGTTGGGTCG/CCGATTTCTTTCTCTCCCC	3	0.625	2.13333	0.900256	0.75	0.53125	0.607143	P	128
77	HvSSR_237	GTCAAGAATGTGTGTGTGC/AAGACATCTGTACCCCTCC	3	0.666667	2	0.867563	0.666667	0.5	0.6	P	158
78	HvSSR_243	TGAATATCACTGCGTTGGG/ATTGCACACATCCACAACC	1	1	1	0	0	0	0	M	103
79	HvSSR_246	TACCTAACTCCCATTTGCC/CATTCACTCCCATGAGAGG	2	0.666667	1.8	0.636514	0.666667	0.444444	0.533333	P	146
80	HvSSR_248	ATCATCTCGCTATTGACGC/TTCGAGAACAGGGTAGAGG	2	0.75	1.6	0.562335	0.5	0.375	0.5	P	213
81	HvSSR_249	CTTCCTCTCTCCTCTACCC/ACAGTAACCTCTCTCTCTCC	1	1	1	0	0	0	0	M	167
82	HvSSR_251	TCTCTAGTCAAGTCGTCCC/GTACTGGTCAAGTGAGAGG	3	0.666667	2	0.867563	0.666667	0.5	0.6	P	178
83	HvSSR_254	GTCAGTGTTTGTTGTGTCC/ACTTCATTCTCACACCACC	2	0.75	1.6	0.562335	0.5	0.375	0.428571	P	197
84	HvSSR_258	GCACTGTTTTCGCTTTAGG/CAAATCAGCAAACCACACC	2	0.5	1.88235	0.661563	0.75	0.46875	0.535714	P	200
85	HvSSR_259	CAAGAGAAGAGGCTCAAGG/TGACACCTTCAAATTCAACC	2	0.75	1.6	0.562335	0.5	0.375	0.428571	P	172
86	HvSSR_269	AGGGTAAAACTCAACCACC/GGAGAGATCGAACTTTCCC	3	0.625	2.13333	0.900256	0.75	0.53125	0.607143	P	159
87	HvSSR_271	AGAAGCCCCAACAACAGC/ATGTACACTGACGAAGGCC	3	0.666667	2	0.867563	0.666667	0.5	0.6	P	223
88	HvSSR_272	TATCCAAGCACATATGGCC/CACTTCGTAGTAGCTGTGG	2	0.833333	1.38462	0.450561	0.333333	0.277778	0.333333	P	105
89	HvSSR_275	GCTGTTGTTAATGTTGGTGG/CATGGGCAACTTTGGAGG	2	0.875	1.28	0.37677	0.25	0.21875	0.25	P	144
90	HvSSR_276	ACTTTACGAGCAAGCTAGG/ATCTCTCTTCCCACTCTCC	2	0.75	1.6	0.562335	0.5	0.375	0.5	P	132
91	HvSSR_278	GAAAGTCCAGATCTGAGCG/ATTCGACAGCTGATGTGG	3	0.75	1.68421	0.735622	0.5	0.40625	0.464286	P	195
92	HvSSR_279	TCCTTACCCTTCAACTTGC/AATATGAAGCGTGAGAGGG	3	0.666667	2	0.867563	0.666667	0.5	0.6	P	179
93	HvSSR_282	CGAATTTGCAGAGTGAAGG/CCTGTCATGCAGTATCTCC	3	0.75	1.68421	0.735622	0.5	0.40625	0.464286	P	207
94	HvSSR_284	TCAGACACAGAGGAAGAGG/TGCTCTGTCAAACTCAACC	3	0.666667	2	0.867563	0.666667	0.5	0.6	P	126
95	HvSSR_290	CACAAAATAGAAGCGGTGG/GTTAGACCACGTATGCGG	3	0.75	1.68421	0.735622	0.5	0.40625	0.464286	P	226
96	HvSSR_293	CCCAGAAAAGGACTATCGG/GCCTCCAAATCCAAAAAGG	3	0.75	1.68421	0.735622	0.5	0.40625	0.464286	P	234
97	HvSSR_298	ATATTAACCACCCATTTCCC/TGTGGTTAAAGTGAGGAGG	2	0.875	1.28	0.37677	0.25	0.21875	0.25	P	144
		Mean	2.52381	0.727183	1.74757	0.674954	0.539683	0.402778	0.47517		170.071
	Chrm_3	Primer	Na	MAF	Ne	I	Ho	He	PIC	Polymorphism	Product
98	HvSSRT_302	TGACAATATTTCAGCTCGC/TTACTCTTGCGTCCATTCC	3	0.75	1.68421	0.735622	0.5	0.40625	0.464286	P	215
99	HvSSRT_303	GAGAGAGAGAGAGAGAGCG/CATTCATCACTTTCACCGG	3	0.625	2.13333	0.900256	0.75	0.53125	0.607143	P	204
100	HvSSRT_311	CTCTCTTCGTTCTCTCTGC/TGAGATTTGAGAATCCGCC	3	0.666667	2	0.867563	0.666667	0.5	0.6	P	133
101	HvSSRT_313	GATGTTTGTGAACCGAAGC/CTGGAGGTATGTTCTTGGC	3	0.75	1.68421	0.735622	0.5	0.40625	0.464286	P	169
102	HvSSRT_314	TCTGTTCTTCGTTTTCCCC/CTTCAGAAAACAGAGGGGG	2	0.666667	1.8	0.636514	0.666667	0.444444	0.533333	P	117
103	HvSSRT_317	AAATATCTGAAGTTCGGCG/ACATTGTAGGGAATCGTGG	4	0.625	2.28571	1.07354	0.75	0.5625	0.642857	P	203
104	HvSSRT_318	CGTGGCTTCTACTTCACG/TTTGGGTGAATCAGGTTGG	3	0.75	1.68421	0.735622	0.5	0.40625	0.464286	P	201
105	HvSSRT_321	TGGTGTTGTACGTTCAAGG/TTAAAGGGGGAAAAAGGGG	3	0.75	1.68421	0.735622	0.5	0.40625	0.464286	P	129
106	HvSSRT_322	CTGAACTTCAACCTCCTCG/CCATCTTCTTGCTCCTTCC	2	0.875	1.28	0.37677	0.25	0.21875	0.25	P	175
107	HvSSRT_324	AGGTTTCATCTGGTTTCGG/CTGTCCTATGGTAGAGGGG	3	0.625	2.13333	0.900256	0.75	0.53125	0.607143	P	191
108	HvSSRT_335	TTGGAGCTTCTCATTCACC/TTGGACCTTCTTTGCAACC	2	0.666667	1.8	0.636514	0.666667	0.444444	0.533333	P	169
109	HvSSRT_336	AAGAGAACAAGACTGTCCC/TTATATGCGATGCCCTTCC	3	0.625	2.13333	0.900256	0.75	0.53125	0.607143	P	177
110	HvSSRT_341	GCTTGTTTTCTGATTTGCG/TCTTCATTGGCGATGAACC	2	0.666667	1.8	0.636514	0.666667	0.444444	0.533333	P	167
111	HvSSRT_342	CCACCACATCATTACGAGG/GCTACACTCATCTTCCACC	2	0.875	1.28	0.37677	0.25	0.21875	0.25	P	159
112	HvSSRT_344	TGCCCTTCATTTGGTTACC/TAAGAAGCTGGGTCTTTGG	3	0.75	1.68421	0.735622	0.5	0.40625	0.464286	P	186
113	HvSSRT_348	ATGCCAAAAATTAGCGAGC/CTTATAAGTGAGCTCCCCC	4	0.625	2.28571	1.07354	0.75	0.5625	0.642857	P	219
114	HvSSRT_349	ACTGCCATTATCCCATTGG/TTCTGCTTGAACACAGAGG	4	0.625	2.28571	1.07354	0.75	0.5625	0.642857	P	166
115	HvSSRT_350	AGTTTATCCACTGGTGAGC/TCTTCTCTCTCCTTCCACC	2	0.875	1.28	0.37677	0.25	0.21875	0.25	P	205
116	HvSSRT_359	AGGAGGAGAATGTACCTGG/TCTCAGACCTCTCATTCCC	3	0.666667	2	0.867563	0.666667	0.5	0.6	P	127
117	HvSSRT_360	TTGACAAAACGGACAAACC/ATCCATTCCATTCTCCCC	4	0.625	2.28571	1.07354	0.75	0.5625	0.642857	P	204
118	HvSSRT_369	ACAGATAGGGAAGAGAGGG/CTTCCCCTTCCATAAACCC	2	0.625	1.88235	0.661563	0.75	0.46875	0.535714	P	163
119	HvSSRT_375	TTGGGGAAGAGAAGAAAGC/GATAGCATTAATGGGCTTCC	2	0.75	1.6	0.562335	0.5	0.375	0.5	P	151
120	HvSSRT_377	CCCAAACCCGTTAAAATGG/AACATTTGGAGTGGAGTGG	3	0.75	1.68421	0.735622	0.5	0.40625	0.464286	P	191
121	HvSSRT_383	GGTTGTGATCAAAGGTTTGC/CATGATAGGTAGAACCGTGG	3	0.75	1.68421	0.735622	0.5	0.40625	0.464286	P	183
122	HvSSRT_389	AAAAGAAGGGCTGAACTGG/ACGAGATAAGGCAACAAGG	2	0.875	1.28	0.37677	0.25	0.21875	0.25	P	121
123	HvSSRT_393	AGGATTCGAAAGATTTCTGG/TCCGAAGTAAAAACCTTTGG	2	0.833333	1.38462	0.450561	0.333333	0.277778	0.333333	P	162
124	HvSSRT_397	ACTCATTTTGTCCTTTTCCC/AGGAATCGAGTGAGAAAGG	3	0.75	1.68421	0.735622	0.5	0.40625	0.464286	P	145
125	HvSSRT_408	CATGTTGTTGGTCGTTGC/TCATCTGTCTCTCCCTTCC	3	0.625	2.13333	0.900256	0.75	0.53125	0.607143	P	166
126	HvSSRT_409	CATCTTTCACCCATCTCCC/CCTAACCGTCCCAATTCC	1	1	1	0	0	0	0	M	178
127	HvSSRT_413	TACCGACGATAAGGAATGC/AGAATTGGAATCGGAACCG	2	0.666667	1.8	0.636514	0.666667	0.444444	0.533333	P	163
128	HvSSRT_416	GCTACAGTATCAAGCAAGC/GGCATTTGTTTCTTTTGGG	2	0.666667	1.8	0.636514	0.666667	0.444444	0.533333	P	151
129	HvSSRT_420	CCCTTAAAAGTACTTGCGC/AATGTGGTTGGTTAAGGGG	3	0.666667	2	0.867563	0.666667	0.5	0.6	P	117
		Mean	2.6875	0.720052	1.78553	0.710843	0.559896	0.416992	0.485937		168.969
	Chrm_4	Primer	Na	MAF	Ne	I	Ho	He	PIC	Polymorphism	Product
130	HvSSRT_431	TCTAGCTTTCGTGATCAGC/CATTGAGAGCCCAATTTGG	2	0.875	1.28	0.37677	0.25	0.21875	0.25	P	175
131	HvSSRT_432	TTGGAACCATCGTCTATGC/CTTTAATGTTGCACTCCGG	3	0.666667	2	0.867563	0.666667	0.5	0.6	P	147
132	HvSSRT_435	CATCTTCATGGCTTGTTCG/TGAGAGAGACTGGGTTGG	3	0.666667	2	0.867563	0.666667	0.5	0.6	P	172
133	HvSSRT_437	AAAGAGCTGACAACCTTCC/AACTTGTTCTGCTTCCTCC	2	0.833333	1.38462	0.450561	0.333333	0.277778	0.333333	P	134
134	HvSSRT_439	TTGGGCTGGAAGATCAGG/CCACTTAGAGTTCCGTTCC	2	0.75	1.6	0.562335	0.5	0.375	0.428571	P	216
135	HvSSRT_444	CTAGGGATGAGATGATTGGC/TGTCCATTAAGCACAGTGG	3	0.75	1.68421	0.735622	0.5	0.40625	0.464286	P	145
136	HvSSRT_451	AATCGGCCTTTAATGATGC/ACTCATTAACCGAGTTGGG	3	0.75	1.68421	0.735622	0.5	0.40625	0.464286	P	227
137	HvSSRT_452	CTTCTTCTTCTTGCCATCG/ACATATGTGGGTTTGTGGC	2	0.75	1.6	0.562335	0.5	0.375	0.5	P	170
138	HvSSRT_456	CGAATACGGATGGAGTACC/GAAAGGTCAGAAGCTCACC	2	0.875	1.28	0.37677	0.25	0.21875	0.25	P	194
139	HvSSRT_460	ATTCGTTTAGTGTACAAGGC/CAATGAGGATCGGACTTCC	4	0.625	2.28571	1.07354	0.75	0.5625	0.642857	P	143
140	HvSSRT_463	AGTATTCACTGCTTGTGCC/TTAGGTGTTCGGCATAACC	2	0.75	1.6	0.562335	0.5	0.375	0.428571	P	215
141	HvSSRT_464	CAACACCAATTCACCAAGC/TGGTGTCTTACGATTAACCC	2	0.875	1.28	0.37677	0.25	0.21875	0.25	P	229
142	HvSSRT_465	CGACAAGGGGAATGTATGG/TACCTTCAACCTACCTCCG	2	0.666667	1.8	0.636514	0.666667	0.444444	0.533333	P	166
143	HvSSRT_466	CCTCACATGGTTAAGGAGG/CCTCAAAACCCCATTTCCC	3	0.75	1.68421	0.735622	0.5	0.40625	0.464286	P	197
144	HvSSRT_470	GGAACAATTATCTTGTGCCC/GCCTTGCCTCTATCTTTCC	3	0.75	1.68421	0.735622	0.5	0.40625	0.464286	P	119
145	HvSSRT_475	AACAATCGGATGAGCAACG/TAATCGAGTGACACCAACC	3	0.666667	2	0.867563	0.666667	0.5	0.6	P	151
146	HvSSRT_478	TTGTGTGTATGTGTTGGGG/ATTCTACTGTACCTCCCCC	2	0.833333	1.38462	0.450561	0.333333	0.277778	0.333333	P	156
147	HvSSRT_479	CAAACGCAACCATAGTGC/AACAAAAACACACGCTTCC	3	0.625	2.13333	0.900256	0.75	0.53125	0.607143	P	151
148	HvSSRT_480	AATGCATCTCCAGAAAGGC/CTTCTACCTACACGTTCCC	3	0.666667	2	0.867563	0.666667	0.5	0.6	P	140
149	HvSSRT_483	TGGATGGTTTTAACGACCG/GGATCTACCGAGGAAGAGG	4	0.666667	3	1.24245	0.666667	0.666667	0.8	P	115
150	HvSSRT_487	CGTTGTCAAAATGAGAGCG/CAAGCGTTTTCCGTAAACC	2	0.75	1.6	0.562335	0.5	0.375	0.5	P	173
151	HvSSRT_490	TTTTCCCCAATATGCTTGC/AACAAAGGAGATATCCGGC	4	0.625	2.28571	1.07354	0.75	0.5625	0.642857	P	124
152	HvSSRT_492	CCCTTCTTCTTCATGCCC/AAGAGGAAGGTGGAGAAGG	4	0.625	2.28571	1.07354	0.75	0.5625	0.642857	P	216
153	HvSSRT_493	CAGAACCACATCACTATTCC/TAGTGGGTTAGTGATGTGG	3	0.666667	2	0.867563	0.666667	0.5	0.6	P	204
154	HvSSRT_497	TTCTGCCAATGGATGATGG/TGAATACCAAGGTACACACC	2	0.875	1.28	0.37677	0.25	0.21875	0.25	P	172
155	HvSSRT_504	CATCGACTCTTTGTATGCC/AGCAATTATCCCATTTCCC	2	0.875	1.28	0.37677	0.25	0.21875	0.25	P	177
156	HvSSRT_505	CATTTTTCTAGGGTCCCTCC/CCAATCCGAGTCATCTTCC	3	0.666667	2	0.867563	0.666667	0.5	0.6	P	161
157	HvSSRT_509	TATGTGCGTGTGTGTATGC/AGTACCCATCAGAGAAGGG	2	0.666667	1.8	0.636514	0.666667	0.444444	0.533333	P	146
158	HvSSRT_512	GTCAGGTCCTTTTCTGACG/AAGAAGAAAGAGGAGGGGG	3	0.666667	2	0.867563	0.666667	0.5	0.6	P	113
159	HvSSRT_513	GTCCTTTTCTGACGTGGC/GCCACCCATGTTAGAAAGG	3	0.75	1.68421	0.735622	0.5	0.40625	0.464286	P	250
160	HvSSRT_514	TTGTTCATGTCCTGTTGGG/TTGCACTGTAATCTTCCCC	2	0.75	1.6	0.562335	0.5	0.375	0.428571	P	132
161	HvSSRT_517	AATGATCTCACCTTGGTCG/GAATCGTTCAACCATGTGG	3	0.75	1.68421	0.735622	0.5	0.40625	0.464286	P	298
162	HvSSRT_520	AATCGACTCATTGACCTCG/TTGACTTGGGTATCAGTGG	3	0.666667	2	0.867563	0.666667	0.5	0.6	P	188
163	HvSSRT_521	TTTTGGCTGAGAGAATTGG/CAAAACCTTTCCCTCAACC	3	0.75	1.68421	0.735622	0.5	0.40625	0.464286	P	123
164	HvSSRT_523	CTCCCCTTATACCCTCTCG/TTTTCCTTCGATATGGGGC	3	0.666667	2	0.867563	0.666667	0.5	0.6	P	193
165	HvSSRT_524	GTATGACAGTGACCTTTCG/TGTGGTGTCTCTTATTTCCC	2	0.75	1.6	0.562335	0.5	0.375	0.5	P	168
166	HvSSRT_529	TTTTACAGTTGCTCCGAGC/CCTCTATTCCCTCCTCTCC	1	1	1	0	0	0	0	M	173
167	HvSSRT_532	ACATGAAAACTGGCTCTGG/AAGGGATAGCATGATTGGG	2	0.666667	1.8	0.636514	0.666667	0.444444	0.533333	P	128
168	HvSSRT_533	TATATACAGTAGCAGCCGC/GTTGCACTATTAAGCCTTGG	2	0.75	1.6	0.562335	0.5	0.375	0.428571	P	155
169	HvSSRT_536	GGGTTTGAAATCTTGTGGC/TTATGGTCCAAAGCACACC	2	0.666667	1.8	0.636514	0.666667	0.444444	0.533333	P	152
170	HvSSRT_538	ATAACATTTTGTGCCGTCC/GGCATTTGAAAGTTGGTGG	2	0.833333	1.38462	0.450561	0.333333	0.277778	0.333333	P	153
		Mean	2.58537	0.736789	1.7496	0.683871	0.526423	0.403879	0.477642		169.78
	Chrm_5	Primer	Na	MAF	Ne	I	Ho	He	PIC	Polymorphism	Product
171	HvSSRT_555	TACTCCCTTCACTTCTCCC/TATTAATCGGGCATCAGGC	3	0.75	1.68421	0.735622	0.5	0.40625	0.464286	P	169
172	HvSSRT_560	ATGGGTGAAAATGCAGACC/TAAAGAAGCAAGCAAACCC	3	0.75	1.68421	0.735622	0.5	0.40625	0.464286	P	154
173	HvSSRT_565	AAAATTGCTTCGACCATGC/GTGAGGTGTTAGGTCAACC	2	0.666667	1.8	0.636514	0.666667	0.444444	0.533333	P	150
174	HvSSRT_571	ATCGAAAAGAGCTCATCCC/GCGAATGAACAGCTAAGG	2	0.833333	1.38462	0.450561	0.333333	0.277778	0.333333	P	185
175	HvSSRT_573	TTGATCGATCAGTTACCGC/GATGAATGAGTACCTCGCC	3	0.75	1.68421	0.735622	0.5	0.40625	0.464286	P	179
176	HvSSRT_574	AATTGCTGAGCTTGAGACC/TACAAACTCCAGCCAAACC	1	1	1	0	0	0	0	M	126
177	HvSSRT_579	TATCTTACCTACCTGGCCC/TCTAGAGAACCGAGAAGGG	1	1	1	0	0	0	0	M	186
178	HvSSRT_581	AATACAAAATCCCAACGCG/AGGGAGGAAGATAAGGTGG	3	0.666667	2	0.867563	0.666667	0.5	0.6	P	136
179	HvSSRT_587	TGAAATGAAGGGTCCTTGC/CTTCCTCTGTGAATTCCCC	4	0.625	2.28571	1.07354	0.75	0.5625	0.642857	P	180
180	HvSSRT_589	TCGTTCCTCATCTCCTCC/TAAGCCATTCACAGCTTCC	2	0.75	1.6	0.562335	0.5	0.375	0.428571	P	181
181	HvSSRT_590	AAGAAGAGGATACGAGGGG/TCCTCCTCCTTCGTATTCC	1	1	1	0	0	0	0	M	148
182	HvSSRT_592	TGCTCATATACATGCCAGC/ATTACACATGAAAGTGCGG	2	0.666667	1.8	0.636514	0.666667	0.444444	0.533333	P	208
183	HvSSRT_594	TCATGCATTAGGGTGTTGG/ACCACATGAATTCCCTAAGG	3	0.625	2.13333	0.900256	0.75	0.53125	0.607143	P	204
184	HvSSRT_600	AAGAAGAAGAAGAGCAGCC/CTGCTCTCTCTCTCTCTCC	2	0.666667	1.8	0.636514	0.666667	0.444444	0.533333	P	183
185	HvSSRT_603	ATTCACGACAGATGACCC/ATTCGGAAAACTTGGGTGG	3	0.666667	2	0.867563	0.666667	0.5	0.6	P	194
186	HvSSRT_605	TTTGGTCGGAAAGTACTGC/GGAGTCACTCGTAGTTTGG	3	0.75	1.68421	0.735622	0.5	0.40625	0.464286	P	156
187	HvSSRT_606	GTACAAACCGTCAAATCGC/CTTCTTCTTCTTCTCCGGG	2	0.833333	1.38462	0.450561	0.333333	0.277778	0.333333	P	221
188	HvSSRT_607	ATTCTTCTTCTCGTCCTGC/TCTTCTTCGACGATTCTTCC	1	1	1	0	0	0	0	M	134
189	HvSSRT_608	CAAGTGTTCCCTCGTATCC/TTCATACGTTTCCCACACC	2	0.75	1.6	0.562335	0.5	0.375	0.428571	P	189
190	HvSSRT_609	GTGGAAGAAGAAGGGATCG/CCATTCCCATTCTCTTCCC	2	0.875	1.28	0.37677	0.25	0.21875	0.25	P	171
191	HvSSRT_611	GAGAGTTCGTGAGCTGAGG/CTCTGCTAGACCGGCTCC	3	0.75	1.68421	0.735622	0.5	0.40625	0.464286	P	190
192	HvSSRT_615	AGCTTATTGAGGAGATTTCC/TATGTTTCGCGCTATTTCC	1	1	1	0	0	0	0	M	157
193	HvSSRT_628	AAATTCCAGTCCCCTTTGG/TTCGGTGTGTAATTAGGCC	3	0.75	1.68421	0.735622	0.5	0.40625	0.464286	P	207
194	HvSSRT_629	ACAAAAACACACGTTTCCC/GAAAGTTTCCGATGGGCC	1	1	1	0	0	0	0	M	144
195	HvSSRT_630	AAGTTGCATACATGTTGCC/GGAATTGTAGAGCTTGGGG	1	1	1	0	0	0	0	M	147
196	HvSSRT_636	CAAGTGAGCTCCCAATTCC/AGTTTTTCGAGGAGTTGGG	2	0.75	1.6	0.562335	0.5	0.375	0.428571	P	204
197	HvSSRT_639	TAGGTCATCCCCATGAACC/AAAGGGTTGCTTACACTCC	4	0.625	2.28571	1.07354	0.75	0.5625	0.642857	P	113
198	HvSSRT_645	GCTCCCATTAGATTAGACCC/GTTCACGACTCTACTACCG	2	0.875	1.28	0.37677	0.25	0.21875	0.25	P	233
199	HvSSRT_646	CTCTGCAGAAATGGAGAGG/TTGCTCGTTATTCACTCCC	1	1	1	0	0	0	0	M	137
200	HvSSRT_648	TCCGCACTAATGTCATTCC/AGAAAATTTGACACTTCCCC	3	0.75	1.68421	0.735622	0.5	0.40625	0.464286	P	228
201	HvSSRT_650	TACCGTTAGCAATTCCACC/CCTCTTCTTCTTCTCCAAGG	2	0.833333	1.38462	0.450561	0.333333	0.277778	0.333333	P	265
202	HvSSRT_651	GCATTGTTCATTGAGGAAGG/AAAGAAGCCAAGAAGGAGG	3	0.625	2.13333	0.900256	0.75	0.53125	0.607143	P	177
203	HvSSRT_652	ACTCAATCGATTTGGACCC/GAAACTACCTAACTCCGGC	1	1	1	0	0	0	0	M	148
204	HvSSRT_653	CTTGCCTTTGTGTTTGAGG/GATCGACACATACAGGAGG	2	0.625	1.88235	0.661563	0.75	0.46875	0.535714	P	124
205	HvSSRT_661	TCATCAATTCCACCTCTGC/GTAAACTGCAATCGTCTTGG	2	0.833333	1.38462	0.450561	0.333333	0.277778	0.333333	P	134
		Mean	2.17143	0.80119	1.53738	0.504171	0.397619	0.300198	0.348707		173.2
	Chrm_6	Primer	Na	MAF	Ne	I	Ho	He	PIC	Polymorphism	Product
206	HVSSRT_665	ATGAGATTCAGACTCTGCG/AGATCATAAGGAGGAGGAGG	3	0.75	1.68421	0.735622	0.5	0.40625	0.464286	P	174
207	HVSSRT_667	ACCCTAATCATTCACCACC/AGAAAGATTGGATTTTGCGG	3	0.625	2.13333	0.900256	0.75	0.53125	0.607143	P	125
208	HVSSRT_668	TTCAACCAGAACCCAATGG/TCAGAGATTTTTGGCCTCC	3	0.75	1.68421	0.735622	0.5	0.40625	0.464286	P	184
209	HVSSRT_669	CATTGATTGCTTTTGTAGGC/CGGTTGTCCCTCATTAAGG	3	0.75	1.68421	0.735622	0.5	0.40625	0.464286	P	143
210	HVSSRT_672	AATTTGGCGCTTCATGTCC/TCTATATGTCCCCCTTCCG	2	0.833333	1.38462	0.450561	0.333333	0.277778	0.333333	P	163
211	HVSSRT_680	GTCTTCTTCACTGCTCTCC/TCAACTCAGGTTCCCTTCC	2	0.833333	1.38462	0.450561	0.333333	0.277778	0.333333	P	172
212	HVSSRT_684	TTCGTCGTATCAATAACCG/GAATTTGTACCCATGACACC	2	0.875	1.28	0.37677	0.25	0.21875	0.25	P	137
213	HVSSRT_686	TGATTCCATGAGGGTTTGC/GGTCATTAGTGGAGTGTGG	3	0.666667	2	0.867563	0.666667	0.5	0.6	P	132
214	HVSSRT_692	CTTTCCCCTCCATTTTCCC/CTATAGTGCTCGCTTGAGG	3	0.75	1.68421	0.735622	0.5	0.40625	0.464286	P	184
215	HVSSRT_695	TTTCGGAAATCCCAATCGG/TAGATAGGGTCGACGAAGG	2	0.666667	1.8	0.636514	0.666667	0.444444	0.533333	P	210
216	HVSSRT_696	AAATTCAGAAGTCTCCCGG/TCAGAGACCATATGACCGG	2	0.833333	1.38462	0.450561	0.333333	0.277778	0.333333	P	128
217	HVSSRT_697	TGGGAATCATACTGTTGGC/TCCAAACCAATACCACACC	4	0.625	2.28571	1.07354	0.75	0.5625	0.642857	P	115
218	HVSSRT_699	CACACCTCTGTTTCTACCC/GTCATCTCTTGAAGTGGGG	3	0.666667	2	0.867563	0.666667	0.5	0.6	P	171
219	HVSSRT_700	GTAAGACTTAAGGCGGAGG/AAAAGGAAAACTGCCGAGG	3	0.75	1.68421	0.735622	0.5	0.40625	0.464286	P	192
220	HVSSRT_701	AGAATTAAGAGTGCGTTTGG/ACAAAAACACACGTTTCCC	1	1	1	0	0	0	0	M	140
221	HVSSRT_702	AATTTCATGCTCTCTCCCC/TATACTTTGCTTCCGCTCC	3	0.75	1.68421	0.735622	0.5	0.40625	0.464286	P	132
222	HVSSRT_704	GACAGTAGATGGTGATGGC/CTCTCTATCTCTCTCCCCG	2	0.666667	1.8	0.636514	0.666667	0.444444	0.533333	P	127
223	HVSSRT_711	TTGATAGGTCAATCTGCCG/CTTTCTTGCATCGGTTTCC	2	0.666667	1.8	0.636514	0.666667	0.444444	0.533333	P	176
224	HVSSRT_713	CTTGCCACGAAAAAGATCC/AGTCGTATACGCAGTTTGG	2	0.75	1.6	0.562335	0.5	0.375	0.428571	P	214
225	HVSSRT_714	GAACAATTCTTTGCCTCGG/TGTCTAATGAGCTGGAACC	3	0.5	2.13333	0.900256	0.75	0.53125	0.607143	P	114
226	HVSSRT_721	TTGGCCCATATCATATGCC/CTTGATCTATGCCTTCCCC	3	0.666667	2	0.867563	0.666667	0.5	0.6	P	162
227	HVSSRT_724	AATGCGGTGTAGGTTTAGG/TCCAGAGCTCATTTTTGGG	2	0.833333	1.38462	0.450561	0.333333	0.277778	0.333333	P	138
228	HVSSRT_725	TAATTTCGTCGTTGAACGC/TGAAGAGAGAGAGAGAGGG	4	0.625	2.28571	1.07354	0.75	0.5625	0.642857	P	229
229	HVSSRT_727	ATATTGACCCTTCCCTTGC/TCTAGACCAATAGGCGAGG	2	0.666667	1.8	0.636514	0.666667	0.444444	0.533333	P	141
230	HVSSRT_728	CAACAGTCATTGCTTGTGG/GTGAAGGAACAAACCAACC	3	0.75	1.68421	0.735622	0.5	0.40625	0.464286	P	127
231	HVSSRT_729	TTTCCCGTAAACAAACACG/TTGGGAGTGTTGACTTTCC	3	0.75	1.68421	0.735622	0.5	0.40625	0.464286	P	207
232	HVSSRT_730	AATTTGCAAGGACCCTGG/TCCATCTCAACCTTGAAACC	3	0.75	1.68421	0.735622	0.5	0.40625	0.464286	P	216
233	HVSSRT_736	CAAGAGGAAGAACCGATCG/CAAATCAGTTCAGGGGAGG	3	0.75	1.68421	0.735622	0.5	0.40625	0.464286	P	190
234	HVSSRT_737	GATCACATCAACGAAAGCG/GTGCATCATGGCTAGTTCC	3	0.666667	2	0.867563	0.666667	0.5	0.6	P	156
235	HVSSRT_738	TGAATTGCCACATTTACCC/CACCAATTACATCGGAGGG	3	0.75	1.68421	0.735622	0.5	0.40625	0.464286	P	194
		Mean	2.66667	0.730556	1.73276	0.693237	0.530556	0.40463	0.471746		163.1
	Chrm_7	Primer	Na	MAF	Ne	I	Ho	He	PIC	Polymorphism	Product
236	HvSSRT_740	TTTGAGGGGCTCTCTATGG/AATGTAATTGGGGTGTGGG	2	0.75	1.6	0.562335	0.5	0.375	0.428571	P	126
237	HvSSRT_742	GCTCTCTCGTTTTTCAACC/GAAGGATCAACTGTGACCG	2	0.666667	1.8	0.636514	0.666667	0.444444	0.533333	P	121
238	HvSSRT_744	GGCCCATTAGAATGAGACG/TGACGAAGAAGAAGAACCC	2	0.625	1.6	0.562335	0.5	0.375	0.428571	P	154
239	HvSSRT_746	TGAATTTGATGGGGATGGG/CTCTATATCTGCCATGGTGG	2	0.666667	1.8	0.636514	0.666667	0.444444	0.533333	P	178
240	HvSSRT_747	TCCTCTTCATCCTCTTCCC/AAATCTGATTGGCTTGGGG	2	0.625	1.88235	0.661563	0.75	0.46875	0.535714	P	238
241	HvSSRT_749	ATTACTTATCGCGTACGGC/CGTTGTAAAATGGAACGCC	2	0.625	1.88235	0.661563	0.75	0.46875	0.535714	P	164
242	HvSSRT_750	TCTATATCATGCAACGCCC/TTGAATTATTGAAGCGGCC	2	0.75	1.6	0.562335	0.5	0.375	0.5	P	157
243	HvSSRT_751	GAACTGATGTAACGCTTGG/ATTTGAAGTGGGACTGTGG	3	0.666667	2	0.867563	0.666667	0.5	0.6	P	159
244	HvSSRT_754	ACCATTTCAATCCTCACGG/AAATCTTCTGTCCGTGTGG	3	0.75	1.68421	0.735622	0.5	0.40625	0.464286	P	176
245	HvSSRT_759	ACTCTCTCCCTCTCTTTGC/TTGTTATGTCTGTTGGGGG	3	0.75	1.68421	0.735622	0.5	0.40625	0.464286	P	137
246	HvSSRT_762	GAGTACCTGAAGCTCTTCG/CTCTCTGTCCTTCTTTCCC	3	0.666667	2	0.867563	0.666667	0.5	0.6	P	158
247	HvSSRT_773	TCTTGAAGACTAACTGGCC/CTTTCTCAGTCTTCACTCCC	2	0.666667	1.8	0.636514	0.666667	0.444444	0.533333	P	254
248	HvSSRT_778	GCGAAATTTTCAGGGACC/TGCTTTTGATTTTGGCTCC	3	0.75	1.68421	0.735622	0.5	0.40625	0.464286	P	205
249	HvSSRT_782	CATCTCAAGAGAGGTTACCG/TAAGGTATCTGGCGACTCC	2	0.875	1.28	0.37677	0.25	0.21875	0.25	P	227
250	HvSSRT_783	TCTCTAATGGTGTGTTTGGG/TTCCCTCCATTTCCTCTCC	1	1	1	0	0	0	0	M	132
251	HvSSRT_786	CTTGCACGTTCAATCTCG/GTCCGTACCCATTAGTTCC	2	0.875	1.28	0.37677	0.25	0.21875	0.25	P	252
252	HvSSRT_787	AATAGAAGACACTCACCCG/AGTTGGTGTTGAAGTCTCC	3	0.75	1.68421	0.735622	0.5	0.40625	0.464286	P	230
253	HvSSRT_788	AGAACAAGATTGGGATGGC/TTTACGTCCTCAACAACCC	2	0.875	1.28	0.37677	0.25	0.21875	0.25	P	221
254	HvSSRT_791	ATGCAGGCCATAAAACCC/GGGGGTTTTATTTCAACTCC	2	0.75	1.6	0.562335	0.5	0.375	0.428571	P	163
255	HvSSRT_799	CATATGTGTCACGGGAAGG/AGTGACGTAGAAAAACCTCC	3	0.666667	2	0.867563	0.666667	0.5	0.6	P	134
256	HvSSRT_800	ACGATGTCTTGGAAGATGG/CTTTTCTTCCCTTCTCCCC	2	0.625	1.88235	0.661563	0.75	0.46875	0.535714	P	165
257	HvSSRT_804	CTGAAACCAAACCGAAACC/CAGTGGTATGGGTGATTGG	3	0.666667	2	0.867563	0.666667	0.5	0.6	P	135
258	HvSSRT_812	TCCTTGGTTTGCTTCTAGC/TCAGCAGCAGTAGTAGTGG	3	0.666667	2	0.867563	0.666667	0.5	0.6	P	159
259	HvSSRT_813	GCCCAGTATTACGTACACG/TTCTTCCACTTCCAAAGGG	3	0.666667	2	0.867563	0.666667	0.5	0.6	P	108
260	HvSSRT_818	TATGCATCACCATCACTCC/TGATGAAAGTGGAGATGGC	2	0.75	1.6	0.562335	0.5	0.375	0.428571	P	199
261	HvSSRT_819	TTGGCCTTTACGACTTCG/TTGATAAGTATGCTCGTTGG	2	0.75	1.6	0.562335	0.5	0.375	0.428571	P	231
262	HvSSRT_820	CTTTCCCCAGTACACAACC/CAGATCCCATGTTCATCCG	3	0.625	2.13333	0.900256	0.75	0.53125	0.607143	P	178
263	HvSSRT_823	TCATTTAGCTAAGGCGACC/TGGCTGATTGCAATCTTCC	3	0.625	2.13333	0.900256	0.75	0.53125	0.607143	P	170
		Mean	2.39286	0.71875	1.73181	0.655248	0.553571	0.404762	0.47398		176.107
	Chrm_8	Primer	Na	MAF	Ne	I	Ho	He	PIC	Polymorphism	Product
264	HvSSRT_825	TCTGCATTTCAGATATGCC/AACCCCATTATTTCAACCC	2	0.666667	1.8	0.636514	0.666667	0.444444	0.533333	P	113
265	HvSSRT_826	TCGTGTTTCCTTTCCTGC/AGCTGGTACAACAAACTCC	2	0.75	1.6	0.562335	0.5	0.375	0.428571	P	144
266	HvSSRT_827	GCTGTGTGTTTGATCATCG/AAGCTCGAACCTTTTTCCC	2	0.666667	1.8	0.636514	0.666667	0.444444	0.533333	P	186
267	HvSSRT_828	GAAGAACAACACAATGGGG/TTAGATTCATCCCTCCCCC	2	0.75	1.6	0.562335	0.5	0.375	0.428571	P	179
268	HvSSRT_831	TGTCCCCATCAATTATCCC/AACATGGGAATTGCTGAGG	3	0.75	1.68421	0.735622	0.5	0.40625	0.464286	P	134
269	HvSSRT_834	GAGCCAAAATGAACGAAGG/GCTTACTTTTGCGTTTCCC	3	0.666667	2	0.867563	0.666667	0.5	0.6	P	126
270	HvSSRT_835	AGGCTCTTTGACTCTTTGG/CCAACTCCGATTTCTTTCC	2	0.666667	1.8	0.636514	0.666667	0.444444	0.533333	P	122
271	HvSSRT_840	CGGGTTCTATGCTTCTCG/CGACAAAAATACACGTTTCC	2	0.75	1.6	0.562335	0.5	0.375	0.5	P	183
272	HvSSRT_843	AGAAACTTCTCAACTCGCC/TTTTCCTTTTTGGGGAGGG	3	0.625	2.13333	0.900256	0.75	0.53125	0.607143	P	236
273	HvSSRT_844	TCCACTCTTCAGGTATCCC/TCAGTGTTGATATCAGGCC	1	1	1	0	0	0	0	M	162
274	HvSSRT_853	ATCGACTAGAAGGAGCAGG/CGATCCCAACTGTTACTCC	3	0.625	2.13333	0.900256	0.75	0.53125	0.607143	P	139
275	HvSSRT_866	TTCTTGGCTCGTTGTTGC/TGCTAATCAGAGAAACGCC	2	0.666667	1.8	0.636514	0.666667	0.444444	0.533333	P	144
276	HvSSRT_867	GAACACACGTTTTCTCTGC/GTCCCGAGAAAGTATGTGG	3	0.625	2.13333	0.900256	0.75	0.53125	0.607143	P	180
277	HvSSRT_868	AAAAGACTCTGTGTAACGC/TGTACGTGCAGATATTGGG	3	0.75	1.68421	0.735622	0.5	0.40625	0.464286	P	180
278	HvSSRT_869	TGCTCCATATAAACTTCACG/TATTTGATGCATAAGCGCC	3	0.625	2.13333	0.900256	0.75	0.53125	0.607143	P	176
279	HvSSRT_871	TTACTGAATAAAGCAACCCC/ATTTAATGACCACCACCCC	2	0.666667	1.8	0.636514	0.666667	0.444444	0.533333	P	202
280	HvSSRT_874	TTCAGACTTAGCCTCCTCC/TGCTCTATCCCTAGCTAAGG	3	0.666667	2	0.867563	0.666667	0.5	0.6	P	161
281	HvSSRT_876	AGAATTTTCTCAACTCAGCC/ATTTAAGCCATACCCTCCC	3	0.666667	2	0.867563	0.666667	0.5	0.6	P	138
282	HvSSRT_879	CTTTCTCCCTCCCTTTTCC/TGATCACCTCACTGAAACC	2	0.875	1.28	0.37677	0.25	0.21875	0.25	P	188
283	HvSSRT_882	GAGAGAGAGAGAGAGAGGC/GCCCAACTAGAAGACTTCC	3	0.666667	2	0.867563	0.666667	0.5	0.6	P	143
284	HvSSRT_889	CTTCTTCTTCGGGAACAGG/GGCCGAATCAGTAACTCC	2	0.75	1.6	0.562335	0.5	0.375	0.5	P	121
285	HvSSRT_891	ATTTCCAGCCAAGTTCTCC/AACTTTTCCCCTGAGTTCC	3	0.625	2.13333	0.900256	0.75	0.53125	0.607143	P	218
286	HvSSRT_893	TCCACTATGAGTTGCTTGG/CATTTTGGACAAAGACTTGG	3	0.75	1.68421	0.735622	0.5	0.40625	0.464286	P	201
287	HvSSRT_897	TCAGATTCGATCCTCTCCC/AAAAGAAAACTGCTTGGCC	2	0.625	1.88235	0.661563	0.75	0.46875	0.535714	P	167
288	HvSSRT_898	TATCGCTACTTCACTGAGC/CCAGGCAGATAGCTAAAGG	3	0.666667	2	0.867563	0.666667	0.5	0.6	P	138
289	HvSSRT_900	AGACATAGCGTTCAATCGG/GTTGTCTTCCCTTGTAGAGG	4	0.625	2.28571	1.07354	0.75	0.5625	0.642857	P	167
		Mean	2.53846	0.698718	1.82951	0.71499	0.602564	0.436432	0.514652		163.385
Note* Na-number of alleles, MAF-major allele frequency , Ne- number of effective alleles, I- Shannon’s Information Index, Ho- observed heterozygosity, He expected heterozygosity, PIC polymorphic information content
